# Supplementary material for: Efficient identification of CRISPR/Cas9-induced insertions/deletions by direct germline screening in zebrafish
Source: BMC Genomics. 2016 Mar 24;17:259. doi: 10.1186/s12864-016-2563-z (PMC4806435; doi:10.1186/s12864-016-2563-z)
Supplement: Additional file 1: — Table of CRISPR target sequences. (TXT 7 kb) [file 12864_2016_2563_MOESM1_ESM.txt]

crRNA_name	chr	start	end	strand	sequence
crRNA:2:12865209-12865231:-1	2	12865209	12865231	-1	GGACTGGTGCTAGGATGTATGGG
crRNA:23:27843948-27843970:-1	23	27843948	27843970	-1	GGTCCTCAGGAAAGATGGCCTGG
crRNA:23:27844006-27844028:1	23	27844006	27844028	1	CTCAACCGTAAGCTGAGCACCGG
crRNA:5:25268269-25268291:-1	5	25268269	25268291	-1	GAAGCTGGAAGTGAAGGCACTGG
crRNA:5:25268289-25268311:1	5	25268289	25268311	1	TTCTACAGAGGCCAGTCAGGCGG
crRNA:9:26399510-26399532:-1	9	26399510	26399532	-1	CTGCGTCTCCATCAACCGAGCGG
crRNA:9:26399559-26399581:1	9	26399559	26399581	1	GCGGTAGATGGGCAGCGGTTTGG
crRNA:8:24250263-24250285:-1	8	24250263	24250285	-1	CGTAGCCTTTCCACTTCACCAGG
crRNA:8:24250284-24250306:1	8	24250284	24250306	1	CGAGGAGTCAGAAAACACCTGGG
crRNA:8:8271065-8271087:-1	8	8271065	8271087	-1	TTAAGTCAGACGGACGGCGTGGG
crRNA:8:8271107-8271129:1	8	8271107	8271129	1	GGTATCAGGCCCGTCTGTCTCGG
crRNA:3:32818407-32818429:-1	3	32818407	32818429	-1	TTCCCGTTTCCAATCTTCCTCGG
crRNA:3:32818489-32818511:1	3	32818489	32818511	1	GATCGAGAACGAGAAGCCACGGG
crRNA:19:42490681-42490703:-1	19	42490681	42490703	-1	TTTCTTGACGACAAAAGCAACGG
crRNA:19:42490703-42490725:1	19	42490703	42490725	1	AAGAGCGTCTTGGTTTATACAGG
crRNA:22:6972059-6972081:-1	22	6972059	6972081	-1	GCAGGACCCGGTATGGGTCCCGG
crRNA:22:6972080-6972102:1	22	6972080	6972102	1	GCTCCGGCTACCGGCGGCCCGGG
crRNA:6:37443497-37443519:-1	6	37443497	37443519	-1	GGCTATGTGCAGATACGACCTGG
crRNA:6:37443537-37443559:1	6	37443537	37443559	1	GTTGACGTAGCCCGTCTCTGTGG
crRNA:5:23669290-23669312:-1	5	23669290	23669312	-1	CCTGGCTGACCCTGAGTATGAGG
crRNA:5:23669316-23669338:1	5	23669316	23669338	1	TCCTTCACCACTGCTTTAGGAGG
crRNA:10:2811635-2811657:-1	10	2811635	2811657	-1	GATGAGAACGGCCGTCAGCTGGG
crRNA:10:2811682-2811704:1	10	2811682	2811704	1	CGCTGCTTCAGAACTGTCCCCGG
crRNA:22:41982609-41982631:-1	22	41982609	41982631	-1	TCGTCGGCTCAGCTCCTGCACGG
crRNA:22:41982636-41982658:1	22	41982636	41982658	1	ACCGCAGACACCTGCTCAAGAGG
crRNA:22:27361100-27361122:-1	22	27361100	27361122	-1	CAGCGGCGTCGGGGACCATGGGG
crRNA:22:27361132-27361154:1	22	27361132	27361154	1	AGCAACTCTCGGAACTCCTGCGG
crRNA:5:66656481-66656503:-1	5	66656481	66656503	-1	CCCCCAGCACGTTCCTCCAGCGG
crRNA:5:66656547-66656569:1	5	66656547	66656569	1	TGCCTTCACCGCAGAGGTCCTGG
crRNA:13:5642397-5642419:-1	13	5642397	5642419	-1	TCTCTTTGCCCCATCTTACGAGG
crRNA:13:5642471-5642493:1	13	5642471	5642493	1	CCACCCCTGTCAAAAGGCCTGGG
crRNA:6:19549248-19549270:-1	6	19549248	19549270	-1	ACTCAAGACTTTTCTCCTAAAGG
crRNA:6:19549267-19549289:1	6	19549267	19549289	1	GAGTTTTGGCCCTCGTTTCTTGG
crRNA:25:30683940-30683962:-1	25	30683940	30683962	-1	AAATGCTGAGCCTGTGCACGCGG
crRNA:25:30683985-30684007:1	25	30683985	30684007	1	CAGCGATGACCCTTTAGCTCAGG
crRNA:25:24302460-24302482:-1	25	24302460	24302482	-1	GCTCCAGAGTGGCAACATTGAGG
crRNA:25:24302508-24302530:1	25	24302508	24302530	1	TTCTCTTTACATTCTTGGGAAGG
crRNA:25:7998193-7998215:-1	25	7998193	7998215	-1	TGGTAAAACCGTACTGCTGACGG
crRNA:25:7998231-7998253:1	25	7998231	7998253	1	AACGTCTGCGGCTTCAGATCGGG
crRNA:8:50650220-50650242:-1	8	50650220	50650242	-1	GATTTGTGACACACCTCACCTGG
crRNA:8:50650257-50650279:1	8	50650257	50650279	1	CTAACCTGTGCCGTCACAAACGG
crRNA:25:17032276-17032298:-1	25	17032276	17032298	-1	CCAGGTAACCGCTAAATGACTGG
crRNA:25:17032333-17032355:1	25	17032333	17032355	1	AGGAAAGCCCAATCCACTGAAGG
crRNA:2:21604289-21604311:-1	2	21604289	21604311	-1	CCCATGAGCACCAAGGCTATGGG
crRNA:2:21604345-21604367:1	2	21604345	21604367	1	GAGGGTAGCCACAGTCCCCTAGG
crRNA:10:43352388-43352410:-1	10	43352388	43352410	-1	CTCCCGAACTGCAGATAGGATGG
crRNA:10:43352449-43352471:1	10	43352449	43352471	1	ATTGACCCAGCGTTGAAAAAGGG
crRNA:12:9571919-9571941:-1	12	9571919	9571941	-1	GCGCACTGGTCATGGCGAGCCGG
crRNA:12:9571940-9571962:1	12	9571940	9571962	1	GCGATGTGCGCGGGATCCAGCGG
crRNA:14:7669706-7669728:-1	14	7669706	7669728	-1	GGTCGTCCAGACTCGGAGAAAGG
crRNA:14:7669729-7669751:1	14	7669729	7669751	1	CCCAGACTGGTTCTCCCAGAAGG
crRNA:6:38853662-38853684:-1	6	38853662	38853684	-1	GCGATCAAAGAGAAGTATGACGG
crRNA:6:38853684-38853706:1	6	38853684	38853706	1	CAGCTTCAGAATAGGCTCAGAGG
crRNA:12:20051416-20051438:-1	12	20051416	20051438	-1	AGGAGCTGTGTCCGGTGGTCAGG
crRNA:12:20051447-20051469:1	12	20051447	20051469	1	TCCGCCCCCACTACCCAAACTGG
crRNA:8:7969586-7969608:-1	8	7969586	7969608	-1	ATATGCTCAGAAACGACACAGGG
crRNA:8:7969649-7969671:1	8	7969649	7969671	1	TCATCTTATCTGCCTGAGCATGG
crRNA:19:1050763-1050785:-1	19	1050763	1050785	-1	GAACAGACCGCCGCTGCCTCAGG
crRNA:19:1050798-1050820:1	19	1050798	1050820	1	GCACGATGGACTTTAGCCGGAGG
crRNA:22:20624094-20624116:-1	22	20624094	20624116	-1	GCTCTTTTGATTTCCGTACTGGG
crRNA:22:20624134-20624156:1	22	20624134	20624156	1	CCAAGGGAACGAGCCAATTGAGG
crRNA:10:34253004-34253026:-1	10	34253004	34253026	-1	CGTTTGTTTTGAGTCGGGCACGG
crRNA:10:34253038-34253060:1	10	34253038	34253060	1	GTGACGACAGGCCCCAGTTCAGG
crRNA:6:58800705-58800727:-1	6	58800705	58800727	-1	GTGCCCGCTTGTCCCAAATAAGG
crRNA:6:58800790-58800812:1	6	58800790	58800812	1	AAGGACTGTACCACTCGGGCTGG
crRNA:12:11217120-11217142:-1	12	11217120	11217142	-1	CCTCGGCTGAGTGGCATACTTGG
crRNA:12:11217141-11217163:1	12	11217141	11217163	1	GGAATGCCAATGGGGGGCATGGG
crRNA:4:26428201-26428223:-1	4	26428201	26428223	-1	CTTCTAGATCCACCATCCTTTGG
crRNA:4:26428261-26428283:1	4	26428261	26428283	1	GCTTGAGATTATCACGGATGAGG
crRNA:10:22945496-22945518:-1	10	22945496	22945518	-1	TGGGTTGGTCCACAGCTCCTAGG
crRNA:10:22945545-22945567:1	10	22945545	22945567	1	CTACCCTAAACTACAGCTCAGGG
crRNA:18:47294965-47294987:-1	18	47294965	47294987	-1	CTTTCTGGAGCGCTACGGCCCGG
crRNA:18:47295030-47295052:1	18	47295030	47295052	1	GCCGCCGTGCTGGTGGTGCCCGG
crRNA:5:66656479-66656501:1	5	66656479	66656501	1	GGCCGCTGGAGGAACGTGCTGGG
crRNA:5:66656460-66656482:-1	5	66656460	66656482	-1	GGCCGTACAGGAAACTGTGCAGG
crRNA:9:26399540-26399562:1	9	26399540	26399562	1	GGTCCGGGAGGTCTTTATTGCGG
crRNA:9:26393562-26393584:-1	9	26393562	26393584	-1	GGAGAAAGCCAGTACCAACCAGG
crRNA:8:7969841-7969863:-1	8	7969841	7969863	-1	GGGATCAGTTCTCCAGCTGGTGG
crRNA:8:7972535-7972557:-1	8	7972535	7972557	-1	GGGACGCTGTGTACAAGTGGAGG
crRNA:4:26428174-26428196:-1	4	26428174	26428196	-1	GGGCGTAAGTCAGTGGTTCACGG
crRNA:4:26428276-26428298:1	4	26428276	26428298	1	GGATGAGGATCCTTTGGCACAGG
crRNA:11:12809646-12809668:1	11	12809646	12809668	1	GGACTATGTGGTTCACCGGCTGG
crRNA:11:12809642-12809664:1	11	12809642	12809664	1	GGAAGGACTATGTGGTTCACCGG
crRNA:22:6972098-6972120:-1	22	6972098	6972120	-1	GGCGGAGCCCCGATGGGACCCGG
crRNA:22:6972125-6972147:-1	22	6972125	6972147	-1	GGTTTTCAGCCTTCGACACCCGG
crRNA:17:26673502-26673524:-1	17	26673502	26673524	-1	GGAGTGCTGAGACCAGGATGTGG
crRNA:17:26674398-26674420:-1	17	26674398	26674420	-1	GGTATAGACTCTGGACTGACAGG
crRNA:6:34991696-34991718:1	6	34991696	34991718	1	GGTTGGTTCAATGTACCAAGCGG
crRNA:6:34992621-34992643:1	6	34992621	34992643	1	GGTGTCGACGCCATTCCTGAAGG
crRNA:22:20622142-20622164:1	22	20622142	20622164	1	GGCCGTCTGTCGTACTGGGAGGG
crRNA:22:20622048-20622070:-1	22	20622048	20622070	-1	GGCTATTGACCAGCCCCGACAGG
crRNA:19:42488393-42488415:-1	19	42488393	42488415	-1	GGCTGATACGGTAGAGGAGACGG
crRNA:19:42488412-42488434:1	19	42488412	42488434	1	AGCCAGATCACTGTAGGACAGGG
crRNA:10:2799167-2799189:-1	10	2799167	2799189	-1	GGATCCTCATGCTCCCGACCCGG
crRNA:10:2799169-2799191:1	10	2799169	2799191	1	GGGTCGGGAGCATGAGGATCCGG
crRNA:10:43352812-43352834:-1	10	43352812	43352834	-1	GGATCTCGGACGATGTCCACGGG
crRNA:10:43353189-43353211:-1	10	43353189	43353211	-1	GGCGAACGTGACCTCCTTCGGGG
crRNA:22:27390767-27390789:-1	22	27390767	27390789	-1	GGCACATTGGGCATAGGCACGGG
crRNA:22:27393426-27393448:-1	22	27393426	27393448	-1	GGCCAAGTGCATTCAGGGGGAGG
crRNA:13:5655369-5655391:-1	13	5655369	5655391	-1	GGTTTGTGATAACGGAACAGGGG
crRNA:13:5643076-5643098:1	13	5643076	5643098	1	GGTTCATTGGAGGCTCTGTGAGG
crRNA:18:35694960-35694982:-1	18	35694960	35694982	-1	TCCCCCCTTCCGTGCCGATGAGG
crRNA:18:35695017-35695039:1	18	35695017	35695039	1	AAGAGCCTCCAGATCGGTCTCGG
crRNA:6:53314682-53314704:-1	6	53314682	53314704	-1	AGTTAGTCGGTTCACGTTCCAGG
crRNA:6:53314704-53314726:1	6	53314704	53314726	1	TGAACTTCCGGGAGTCACACTGG
