# Supplementary material for: Efficient identification of CRISPR/Cas9-induced insertions/deletions by direct germline screening in zebrafish
Source: BMC Genomics. 2016 Mar 24;17:259. doi: 10.1186/s12864-016-2563-z (PMC4806435; doi:10.1186/s12864-016-2563-z)
Supplement: Additional file 4: — Amplicon screening data used for Fig. 4a-c. (TXT 142 kb) [file 12864_2016_2563_MOESM4_ESM.txt]

plate	subplex	gene	crispr	origin	sample_name	variant	variable	value
1	MR2538_1	prkag2	crRNA:2:12865209-12865231:-1	sperm	MPX14_1_F01	NA	percent	0
1	MR2538_1	prkag2	crRNA:2:12865209-12865231:-1	sperm	MPX14_1_F02	NA	percent	0
1	MR2538_1	prkag2	crRNA:2:12865209-12865231:-1	sperm	MPX14_1_F03	NA	percent	0
1	MR2538_1	prkag2	crRNA:2:12865209-12865231:-1	sperm	MPX14_1_F04	2:12865210:CCATA:C	percent	0.0612353349957078
1	MR2538_1	prkag2	crRNA:2:12865209-12865231:-1	sperm	MPX14_1_F04	2:12865210:CCATACATCCTAGCACCAG:CCATCCTAGCACCAGTCCAGGCTCTCCAGGCTC	percent	0.009320197849814
1	MR2538_1	prkag2	crRNA:2:12865209-12865231:-1	sperm	MPX14_1_F04	2:12865213:TAC:T	percent	0.0364768562046083
1	MR2538_1	prkag2	crRNA:2:12865209-12865231:-1	sperm	MPX14_1_F05	2:12865205:TACTCCCATACATCCTAGCACCAGTCCAGGCTCTCCAAAAA:T	percent	0.0110394319005826
1	MR2538_1	prkag2	crRNA:2:12865209-12865231:-1	sperm	MPX14_1_F06	NA	percent	0
1	MR2538_1	prkag2	crRNA:2:12865209-12865231:-1	sperm	MPX14_1_F07	2:12865210:CCATA:C	percent	0.0141624279825471
1	MR2538_1	prkag2	crRNA:2:12865209-12865231:-1	sperm	MPX14_1_F08	2:12865160:CTCAGCTAGTCTATGTTCAAGGTCTGCTGCTATCTGCCAACCCCATACT:CTCAGCTAGTCAGCTAGTCTATGTTCAAGGTCTGCTGCTATCTGCCAACCCCATACTCCCATAGACATCCATACATCCCATACA	percent	0.0113386321792627
1	MR2538_1	prkag2	crRNA:2:12865209-12865231:-1	sperm	MPX14_1_F08	2:12865208:T:TCCCATAGACATCCATACATCCCATACA	percent	0.00675827383358031
1	MR2538_1	prkag2	crRNA:2:12865209-12865231:-1	sperm	MPX14_1_F08	2:12865214:A:ATCCTAG	percent	0.0226997170955139
1	MR2538_1	prkag2	crRNA:2:12865209-12865231:-1	sperm	MPX14_1_F09	NA	percent	0
1	MR2538_1	prkag2	crRNA:2:12865209-12865231:-1	sperm	MPX14_1_F10	NA	percent	0
1	MR2666_1	suv39h1a	crRNA:8:24250263-24250285:-1	sperm	MPX14_1_G01	NA	percent	0
1	MR2666_1	suv39h1a	crRNA:8:24250284-24250306:1	sperm	MPX14_1_G01	8:24250299:CAC:CCTCTTAAAAACCT	percent	0.00278844297634113
1	MR2666_1	suv39h1a	crRNA:8:24250284-24250306:1	sperm	MPX14_1_G01	8:24250300:ACCT:A	percent	0.0189614122391197
1	MR2666_1	suv39h1a	crRNA:8:24250284-24250306:1	sperm	MPX14_1_G01	8:24250300:ACCTG:A	percent	0.0452585744621522
1	MR2666_1	suv39h1a	crRNA:8:24250263-24250285:-1	sperm	MPX14_1_G02	NA	percent	0
1	MR2666_1	suv39h1a	crRNA:8:24250284-24250306:1	sperm	MPX14_1_G02	8:24250286:AGGAGTCAGAAAACACCTG:A	percent	0.00509078323070045
1	MR2666_1	suv39h1a	crRNA:8:24250284-24250306:1	sperm	MPX14_1_G02	8:24250297:AACACCTGGG:A	percent	0.0155463578546603
1	MR2666_1	suv39h1a	crRNA:8:24250284-24250306:1	sperm	MPX14_1_G02	8:24250298:A:AGC	percent	0.00526384101757979
1	MR2666_1	suv39h1a	crRNA:8:24250284-24250306:1	sperm	MPX14_1_G02	8:24250298:ACACCTGGG:AGCCTCTTGGGAGCCTCTTAAAGGGCTCCCAAGAGCCTCTTAAA	percent	0.0057541714137379
1	MR2666_1	suv39h1a	crRNA:8:24250284-24250306:1	sperm	MPX14_1_G02	8:24250300:A:AGAGG	percent	0.0532585339121155
1	MR2666_1	suv39h1a	crRNA:8:24250284-24250306:1	sperm	MPX14_1_G02	8:24250300:AC:A	percent	0.0010671896857559
1	MR2666_1	suv39h1a	crRNA:8:24250284-24250306:1	sperm	MPX14_1_G02	8:24250300:ACCT:A	percent	0.0663243968215053
1	MR2666_1	suv39h1a	crRNA:8:24250284-24250306:1	sperm	MPX14_1_G02	8:24250300:ACCTG:A	percent	0.0331838306341126
1	MR2666_1	suv39h1a	crRNA:8:24250263-24250285:-1	sperm	MPX14_1_G03	8:24250252:CGAGAGTTCTTCCTGGTGAAGTGGAAAGG:CTGACTCCTCGAGGAGC	percent	0.00458648923628494
1	MR2666_1	suv39h1a	crRNA:8:24250263-24250285:-1	sperm	MPX14_1_G03	8:24250262:TCCTGGTGAAGTGGAAAGGCTACGAGGAGTCAGAAAACACCTG:T	percent	0.364528996624732
1	MR2666_1	suv39h1a	crRNA:8:24250284-24250306:1	sperm	MPX14_1_G03	8:24250262:TCCTGGTGAAGTGGAAAGGCTACGAGGAGTCAGAAAACACCTG:T	percent	0.364528996624732
1	MR2666_1	suv39h1a	crRNA:8:24250284-24250306:1	sperm	MPX14_1_G03	8:24250293:AGAAAACACCTGG:A	percent	0.0788100967361638
1	MR2666_1	suv39h1a	crRNA:8:24250284-24250306:1	sperm	MPX14_1_G03	8:24250300:AC:A	percent	0.00453804040632419
1	MR2666_1	suv39h1a	crRNA:8:24250263-24250285:-1	sperm	MPX14_1_G04	NA	percent	0
1	MR2666_1	suv39h1a	crRNA:8:24250284-24250306:1	sperm	MPX14_1_G04	8:24250300:ACCTG:A	percent	0.0112727876289801
1	MR2666_1	suv39h1a	crRNA:8:24250263-24250285:-1	sperm	MPX14_1_G05	NA	percent	0
1	MR2666_1	suv39h1a	crRNA:8:24250284-24250306:1	sperm	MPX14_1_G05	8:24250297:AAC:A	percent	0.0212919590453796
1	MR2666_1	suv39h1a	crRNA:8:24250284-24250306:1	sperm	MPX14_1_G05	8:24250299:CACCTGGG:C	percent	0.0147562533557979
1	MR2666_1	suv39h1a	crRNA:8:24250263-24250285:-1	sperm	MPX14_1_G06	NA	percent	0
1	MR2666_1	suv39h1a	crRNA:8:24250284-24250306:1	sperm	MPX14_1_G06	8:24250297:AAC:A	percent	0.0833757327729233
1	MR2666_1	suv39h1a	crRNA:8:24250284-24250306:1	sperm	MPX14_1_G06	8:24250298:ACAC:AAGAGG	percent	0.0322751907974782
1	MR2666_1	suv39h1a	crRNA:8:24250284-24250306:1	sperm	MPX14_1_G06	8:24250298:ACACCT:A	percent	0.16872027430594
1	MR2666_1	suv39h1a	crRNA:8:24250284-24250306:1	sperm	MPX14_1_G06	8:24250300:ACC:A	percent	0.095122220993253
1	MR2666_1	suv39h1a	crRNA:8:24250263-24250285:-1	sperm	MPX14_1_G07	8:24250245:TCAGGGTCGAGAGTTCTTCCTGGTGAAGTGGAAAGGCTACGAGGAGTCAGAAAACA:T	percent	0.0782998857888726
1	MR2666_1	suv39h1a	crRNA:8:24250284-24250306:1	sperm	MPX14_1_G07	8:24250245:TCAGGGTCGAGAGTTCTTCCTGGTGAAGTGGAAAGGCTACGAGGAGTCAGAAAACA:T	percent	0.0782998857888726
1	MR2666_1	suv39h1a	crRNA:8:24250284-24250306:1	sperm	MPX14_1_G07	8:24250286:AGGAGTCAGAAAACACCTG:A	percent	0.00952847120248001
1	MR2666_1	suv39h1a	crRNA:8:24250284-24250306:1	sperm	MPX14_1_G07	8:24250300:ACCT:A	percent	0.0719366944036548
1	MR2666_1	suv39h1a	crRNA:8:24250263-24250285:-1	sperm	MPX14_1_G08	NA	percent	0
1	MR2666_1	suv39h1a	crRNA:8:24250284-24250306:1	sperm	MPX14_1_G08	NA	percent	0
1	MR2666_1	suv39h1a	crRNA:8:24250263-24250285:-1	sperm	MPX14_1_G09	NA	percent	0
1	MR2666_1	suv39h1a	crRNA:8:24250284-24250306:1	sperm	MPX14_1_G09	8:24250286:AGGAGTCAGAAAACACCTG:A	percent	0.0333064674232688
1	MR2666_1	suv39h1a	crRNA:8:24250284-24250306:1	sperm	MPX14_1_G09	8:24250297:AAC:A	percent	0.01202431001808
1	MR2666_1	suv39h1a	crRNA:8:24250284-24250306:1	sperm	MPX14_1_G09	8:24250299:CACCT:CCTTAA	percent	0.0765460605136472
1	MR2666_1	suv39h1a	crRNA:8:24250284-24250306:1	sperm	MPX14_1_G09	8:24250299:CACCTGGGAGCCT:C	percent	0.00104559217548522
1	MR2666_1	suv39h1a	crRNA:8:24250263-24250285:-1	sperm	MPX14_1_G10	NA	percent	0
1	MR2666_1	suv39h1a	crRNA:8:24250284-24250306:1	sperm	MPX14_1_G10	8:24250282:TACGAGGAGTCAGAAAAC:T	percent	0.0529075542672898
1	MR2666_1	suv39h1a	crRNA:8:24250284-24250306:1	sperm	MPX14_1_G10	8:24250286:AGGAGTCAGAAAACACCTG:A	percent	0.00613916526893452
1	MR2666_1	suv39h1a	crRNA:8:24250284-24250306:1	sperm	MPX14_1_G10	8:24250299:CACCTGGG:C	percent	0.00247520721718315
1	MR2666_1	suv39h1a	crRNA:8:24250284-24250306:1	sperm	MPX14_1_G10	8:24250300:AC:A	percent	0.0136462082105229
1	MR2666_1	suv39h1a	crRNA:8:24250284-24250306:1	sperm	MPX14_1_G10	8:24250300:ACCTGGG:A	percent	0.126805517106613
1	MR2666_1	suv39h1a	crRNA:8:24250263-24250285:-1	sperm	MPX14_1_G11	NA	percent	0
1	MR2666_1	suv39h1a	crRNA:8:24250284-24250306:1	sperm	MPX14_1_G11	8:24250286:AGGAGTCAGAAAACACCTG:A	percent	0.479938334212341
1	MR2666_1	suv39h1a	crRNA:8:24250263-24250285:-1	sperm	MPX14_1_G12	NA	percent	0
1	MR2666_1	suv39h1a	crRNA:8:24250284-24250306:1	sperm	MPX14_1_G12	8:24250291:TCAGAAAACACCTGGGA:TCCTGGGAA	percent	0.0374035164628705
1	MR2666_1	suv39h1a	crRNA:8:24250284-24250306:1	sperm	MPX14_1_G12	8:24250291:TCAGAAAACACCTGGGAG:T	percent	0.038248970581328
1	MR2666_1	suv39h1a	crRNA:8:24250284-24250306:1	sperm	MPX14_1_G12	8:24250292:CAGAA:C	percent	0.0527312864993503
1	MR2666_1	suv39h1a	crRNA:8:24250284-24250306:1	sperm	MPX14_1_G12	8:24250298:ACAC:A	percent	0.158397394748791
1	MR2666_1	suv39h1a	crRNA:8:24250284-24250306:1	sperm	MPX14_1_G12	8:24250299:C:CAGAAA	percent	0.00845454118457516
1	MR2666_1	suv39h1a	crRNA:8:24250263-24250285:-1	sperm	MPX14_1_H01	NA	percent	0
1	MR2666_1	suv39h1a	crRNA:8:24250284-24250306:1	sperm	MPX14_1_H01	8:24250294:GA:G	percent	0.0145465579095793
1	MR2666_1	suv39h1a	crRNA:8:24250284-24250306:1	sperm	MPX14_1_H01	8:24250298:ACACCT:A	percent	0.290467096221465
1	MR2666_1	suv39h1a	crRNA:8:24250263-24250285:-1	sperm	MPX14_1_H02	NA	percent	0
1	MR2666_1	suv39h1a	crRNA:8:24250284-24250306:1	sperm	MPX14_1_H02	8:24250294:GAAAACA:GG	percent	0.00237435694499406
1	MR2666_1	suv39h1a	crRNA:8:24250284-24250306:1	sperm	MPX14_1_H02	8:24250297:AACACCTG:A	percent	0.0186163348875622
1	MR2666_1	suv39h1a	crRNA:8:24250284-24250306:1	sperm	MPX14_1_H02	8:24250298:ACACCT:A	percent	0.0154333201424614
1	MR2666_1	suv39h1a	crRNA:8:24250284-24250306:1	sperm	MPX14_1_H02	8:24250299:C:CAA	percent	0.0123363328229039
1	MR2666_1	suv39h1a	crRNA:8:24250284-24250306:1	sperm	MPX14_1_H02	8:24250299:CAC:CT	percent	0.00461107000911891
1	MR2666_1	suv39h1a	crRNA:8:24250284-24250306:1	sperm	MPX14_1_H02	8:24250300:A:AGG	percent	0.0200960066069063
1	MR2666_1	suv39h1a	crRNA:8:24250284-24250306:1	sperm	MPX14_1_H02	8:24250300:A:AGTCAGG	percent	0.0187883897386487
1	MR2666_1	suv39h1a	crRNA:8:24250284-24250306:1	sperm	MPX14_1_H02	8:24250300:ACCT:A	percent	0.00230553500455945
1	MR2666_1	suv39h1a	crRNA:8:24250284-24250306:1	sperm	MPX14_1_H02	8:24250303:TGGG:TA	percent	0.0145558404019201
1	MR2666_1	suv39h1a	crRNA:8:24250263-24250285:-1	sperm	MPX14_1_H03	8:24250197:CCCAATTTATAAGATTTACCTCACAGTAACCTTTAGAAATATGCCTGTTCAGGGTCGAGAGTTCTTCCTGGTGAAGTGGAAAGGCTACGAGGAGTCAGAAAACA:C	percent	0.151179879072892
1	MR2666_1	suv39h1a	crRNA:8:24250284-24250306:1	sperm	MPX14_1_H03	8:24250197:CCCAATTTATAAGATTTACCTCACAGTAACCTTTAGAAATATGCCTGTTCAGGGTCGAGAGTTCTTCCTGGTGAAGTGGAAAGGCTACGAGGAGTCAGAAAACA:C	percent	0.151179879072892
1	MR2666_1	suv39h1a	crRNA:8:24250263-24250285:-1	sperm	MPX14_1_H04	NA	percent	0
1	MR2666_1	suv39h1a	crRNA:8:24250284-24250306:1	sperm	MPX14_1_H04	NA	percent	0
1	MR2666_1	suv39h1a	crRNA:8:24250263-24250285:-1	sperm	MPX14_1_H05	NA	percent	0
1	MR2666_1	suv39h1a	crRNA:8:24250284-24250306:1	sperm	MPX14_1_H05	8:24250291:TCAGAAAACACCTG:TA	percent	0.0011843942795524
1	MR2666_1	suv39h1a	crRNA:8:24250284-24250306:1	sperm	MPX14_1_H05	8:24250297:AACACCT:A	percent	0.0634269652990154
1	MR2666_1	suv39h1a	crRNA:8:24250263-24250285:-1	sperm	MPX14_1_H06	NA	percent	0
1	MR2666_1	suv39h1a	crRNA:8:24250284-24250306:1	sperm	MPX14_1_H06	NA	percent	0
1	MR2713_1	sirt7	crRNA:22:41982609-41982631:-1	sperm	MPX14_1_E01	NA	percent	0
1	MR2713_1	sirt7	crRNA:22:41982636-41982658:1	sperm	MPX14_1_E01	NA	percent	0
1	MR2713_1	sirt7	crRNA:22:41982609-41982631:-1	sperm	MPX14_1_E02	NA	percent	0
1	MR2713_1	sirt7	crRNA:22:41982636-41982658:1	sperm	MPX14_1_E02	NA	percent	0
1	MR2713_1	sirt7	crRNA:22:41982609-41982631:-1	sperm	MPX14_1_E03	22:41982612:TGCAGGA:T	percent	0.0298373580719024
1	MR2713_1	sirt7	crRNA:22:41982609-41982631:-1	sperm	MPX14_1_E03	22:41982614:C:CA	percent	0.0127941836036164
1	MR2713_1	sirt7	crRNA:22:41982609-41982631:-1	sperm	MPX14_1_E03	22:41982614:CAGGAGCTGAGCCGACGACAGAACCGCAGACACCTGCTCAA:CAAGGAGCTGAGCCGAC	percent	0.0189080093477799
1	MR2713_1	sirt7	crRNA:22:41982609-41982631:-1	sperm	MPX14_1_E03	22:41982619:G:GCTGAGCCGACGACAGAACCGCAGACAC	percent	0.013502348747728
1	MR2713_1	sirt7	crRNA:22:41982609-41982631:-1	sperm	MPX14_1_E03	22:41982626:CGACGACAG:C	percent	0.0243136699478318
1	MR2713_1	sirt7	crRNA:22:41982636-41982658:1	sperm	MPX14_1_E03	22:41982614:CAGGAGCTGAGCCGACGACAGAACCGCAGACACCTGCTCAA:CAAGGAGCTGAGCCGAC	percent	0.0189080093477799
1	MR2713_1	sirt7	crRNA:22:41982636-41982658:1	sperm	MPX14_1_E03	22:41982626:CGACGACAG:C	percent	0.0243136699478318
1	MR2713_1	sirt7	crRNA:22:41982636-41982658:1	sperm	MPX14_1_E03	22:41982629:CGACAGAACCGCAGACACCTGCTCAA:C	percent	0.0024549724995869
1	MR2713_1	sirt7	crRNA:22:41982636-41982658:1	sperm	MPX14_1_E03	22:41982637:CCGCAGACACCTGCT:C	percent	0.00354082572055803
1	MR2713_1	sirt7	crRNA:22:41982609-41982631:-1	sperm	MPX14_1_E04	NA	percent	0
1	MR2713_1	sirt7	crRNA:22:41982636-41982658:1	sperm	MPX14_1_E04	NA	percent	0
1	MR2713_1	sirt7	crRNA:22:41982609-41982631:-1	sperm	MPX14_1_E05	22:41982610:CGTGCAG:C	percent	0.00191446907188697
1	MR2713_1	sirt7	crRNA:22:41982609-41982631:-1	sperm	MPX14_1_E05	22:41982612:T:TGCAGGA	percent	0.172652753060454
1	MR2713_1	sirt7	crRNA:22:41982609-41982631:-1	sperm	MPX14_1_E05	22:41982614:CAGGAGCTGAGCCGACGACAGAACCGCAGACACCTGCTCAAGAGGAAACAAGAGG:C	percent	0.372377716658577
1	MR2713_1	sirt7	crRNA:22:41982636-41982658:1	sperm	MPX14_1_E05	22:41982614:CAGGAGCTGAGCCGACGACAGAACCGCAGACACCTGCTCAAGAGGAAACAAGAGG:C	percent	0.372377716658577
1	MR2713_1	sirt7	crRNA:22:41982609-41982631:-1	sperm	MPX14_1_E06	NA	percent	0
1	MR2713_1	sirt7	crRNA:22:41982636-41982658:1	sperm	MPX14_1_E06	NA	percent	0
1	MR2713_1	sirt7	crRNA:22:41982609-41982631:-1	sperm	MPX14_1_E07	22:41982611:GTGCAGGAGCTGAGCCGACGACAGAACCGCAGACACCTGCTC:G	percent	0.263459645669291
1	MR2713_1	sirt7	crRNA:22:41982609-41982631:-1	sperm	MPX14_1_E07	22:41982614:C:CA	percent	0.00553641732283465
1	MR2713_1	sirt7	crRNA:22:41982609-41982631:-1	sperm	MPX14_1_E07	22:41982614:CAGG:C	percent	0.0860974409448819
1	MR2713_1	sirt7	crRNA:22:41982609-41982631:-1	sperm	MPX14_1_E07	22:41982614:CAGGAGCTGAGCCGACGACAGAA:CAAGGAGCTGAG	percent	0.00196850393700787
1	MR2713_1	sirt7	crRNA:22:41982609-41982631:-1	sperm	MPX14_1_E07	22:41982614:CAGGAGCTGAGCCGACGACAGAAC:CAAGGAGCTGAGCCGACGACAGTACGCAGTA	percent	0.100024606299213
1	MR2713_1	sirt7	crRNA:22:41982609-41982631:-1	sperm	MPX14_1_E07	22:41982614:CAGGAGCTGAGCCGACGACAGAAC:CAGCTGAGCCGACGACAGTACGCAGTA	percent	0.00196850393700787
1	MR2713_1	sirt7	crRNA:22:41982609-41982631:-1	sperm	MPX14_1_E07	22:41982614:CAGGAGCTGAGCCGACGACAGAACCGCA:CAAGGAGCTGAGCCGAC	percent	0.00246062992125984
1	MR2713_1	sirt7	crRNA:22:41982609-41982631:-1	sperm	MPX14_1_E07	22:41982615:AGGAGCTGAGCCGACG:A	percent	0.0421998031496063
1	MR2713_1	sirt7	crRNA:22:41982609-41982631:-1	sperm	MPX14_1_E07	22:41982615:AGGAGCTGAGCCGACGACAGAAC:AAGGAGCTGAGCCGACGACAGTACGCAGTA	percent	0.100344488188976
1	MR2713_1	sirt7	crRNA:22:41982609-41982631:-1	sperm	MPX14_1_E07	22:41982616:G:GGAGCTGAGCCGACGACAGAACCGCAGACACCT	percent	0.00103346456692913
1	MR2713_1	sirt7	crRNA:22:41982609-41982631:-1	sperm	MPX14_1_E07	22:41982618:A:AGCTGAGCCGACGACAGAACCGCTGAGCCGACGACAGAACCGACGACAGAACC	percent	0.0152312992125984
1	MR2713_1	sirt7	crRNA:22:41982609-41982631:-1	sperm	MPX14_1_E07	22:41982624:GCCGACGACAGAA:G	percent	0.238951771653543
1	MR2713_1	sirt7	crRNA:22:41982609-41982631:-1	sperm	MPX14_1_E07	22:41982637:C:CGCAGTA	percent	0.00873523622047244
1	MR2713_1	sirt7	crRNA:22:41982636-41982658:1	sperm	MPX14_1_E07	22:41982611:GTGCAGGAGCTGAGCCGACGACAGAACCGCAGACACCTGCTC:G	percent	0.263459645669291
1	MR2713_1	sirt7	crRNA:22:41982636-41982658:1	sperm	MPX14_1_E07	22:41982637:C:CGCAGTA	percent	0.00873523622047244
1	MR2713_1	sirt7	crRNA:22:41982609-41982631:-1	sperm	MPX14_1_E08	NA	percent	0
1	MR2713_1	sirt7	crRNA:22:41982636-41982658:1	sperm	MPX14_1_E08	NA	percent	0
1	MR2716_1	yap1	crRNA:18:35694960-35694982:-1	sperm	MPX14_1_A01	18:35694990:GT:G	percent	0.00323939099449304
1	MR2716_1	yap1	crRNA:18:35694960-35694982:-1	sperm	MPX14_1_A01	18:35695013:TA:T	percent	0.001241766547889
1	MR2716_1	yap1	crRNA:18:35695017-35695039:1	sperm	MPX14_1_A01	18:35694990:GT:G	percent	0.00323939099449304
1	MR2716_1	yap1	crRNA:18:35695017-35695039:1	sperm	MPX14_1_A01	18:35695013:TA:T	percent	0.001241766547889
1	MR2716_1	yap1	crRNA:18:35694960-35694982:-1	sperm	MPX14_1_A02	18:35694962:TCATCGG:T	percent	0.0713206461128899
1	MR2716_1	yap1	crRNA:18:35694960-35694982:-1	sperm	MPX14_1_A02	18:35694964:ATCGGCACGGAAGGGGGGACGATGGTGTTTTTCGGGTTCATCACAGCGTTAAAAAGAGCCTCCAGATCGGTC:ACGGAAGGGGGGACGATGGTGTTTTTCGGGTTCATCACAGCGTTAAAAAGAGCCTCCAGA	percent	0.00107925315681548
1	MR2716_1	yap1	crRNA:18:35694960-35694982:-1	sperm	MPX14_1_A02	18:35694975:AG:A	percent	0.00115120336726985
1	MR2716_1	yap1	crRNA:18:35694960-35694982:-1	sperm	MPX14_1_A02	18:35694990:GT:G	percent	0.00277008310249307
1	MR2716_1	yap1	crRNA:18:35694960-35694982:-1	sperm	MPX14_1_A02	18:35695013:TA:T	percent	0.00158290462999604
1	MR2716_1	yap1	crRNA:18:35695017-35695039:1	sperm	MPX14_1_A02	18:35694964:ATCGGCACGGAAGGGGGGACGATGGTGTTTTTCGGGTTCATCACAGCGTTAAAAAGAGCCTCCAGATCGGTC:ACGGAAGGGGGGACGATGGTGTTTTTCGGGTTCATCACAGCGTTAAAAAGAGCCTCCAGA	percent	0.00107925315681548
1	MR2716_1	yap1	crRNA:18:35695017-35695039:1	sperm	MPX14_1_A02	18:35694990:GT:G	percent	0.00277008310249307
1	MR2716_1	yap1	crRNA:18:35695017-35695039:1	sperm	MPX14_1_A02	18:35695013:TA:T	percent	0.00158290462999604
1	MR2716_1	yap1	crRNA:18:35695017-35695039:1	sperm	MPX14_1_A02	18:35695029:ATCGGTC:A	percent	0.0178616397452963
1	MR2716_1	yap1	crRNA:18:35694960-35694982:-1	sperm	MPX14_1_A03	18:35694965:TCGGCACGGA:TG	percent	0.00153334528147838
1	MR2716_1	yap1	crRNA:18:35694960-35694982:-1	sperm	MPX14_1_A03	18:35694990:GT:G	percent	0.0030866041380409
1	MR2716_1	yap1	crRNA:18:35694960-35694982:-1	sperm	MPX14_1_A03	18:35695013:TA:T	percent	0.00181213533265627
1	MR2716_1	yap1	crRNA:18:35695017-35695039:1	sperm	MPX14_1_A03	18:35694990:GT:G	percent	0.0030866041380409
1	MR2716_1	yap1	crRNA:18:35695017-35695039:1	sperm	MPX14_1_A03	18:35695013:TA:T	percent	0.00181213533265627
1	MR2716_1	yap1	crRNA:18:35694960-35694982:-1	sperm	MPX14_1_A04	18:35694957:CAACCTCATCGGCACGGAAGGGGGGACGATGGTGTTTTTCGGGTTCATCACAGCGTTAAAAAG:C	percent	0.00309817464232856
1	MR2716_1	yap1	crRNA:18:35694960-35694982:-1	sperm	MPX14_1_A04	18:35694959:ACCTCATCGGCACGGAAGGGGGGACGATGGTGTTTTTCGGGTTCATCACAGCGTTAAAAAGAG:A	percent	0.389817464232856
1	MR2716_1	yap1	crRNA:18:35694960-35694982:-1	sperm	MPX14_1_A04	18:35694960:CCTCATCGGCACGGAAGGGGGGACGATGGTGTTTTTCGGGTTCATCACAGCGTTAAAAAGAGCC:CT	percent	0.00124321657622102
1	MR2716_1	yap1	crRNA:18:35694960-35694982:-1	sperm	MPX14_1_A04	18:35694964:AT:ACGGAACTTC	percent	0.00475579674395659
1	MR2716_1	yap1	crRNA:18:35694960-35694982:-1	sperm	MPX14_1_A04	18:35694965:TCGGCAC:T	percent	0.0044597927972373
1	MR2716_1	yap1	crRNA:18:35694960-35694982:-1	sperm	MPX14_1_A04	18:35694967:G:GCGGCACGGAACTTC	percent	0.00232856438085841
1	MR2716_1	yap1	crRNA:18:35694960-35694982:-1	sperm	MPX14_1_A04	18:35694990:GT:G	percent	0.00161815490873212
1	MR2716_1	yap1	crRNA:18:35695017-35695039:1	sperm	MPX14_1_A04	18:35694990:GT:G	percent	0.00161815490873212
1	MR2716_1	yap1	crRNA:18:35695017-35695039:1	sperm	MPX14_1_A04	18:35695027:AGATCGGTCT:A	percent	0.00641341884558461
1	MR2716_1	yap1	crRNA:18:35694960-35694982:-1	sperm	MPX14_1_A05	18:35694945:TGGCAGCTTTCTCAACCTCATC:T	percent	0.02368379502114
1	MR2716_1	yap1	crRNA:18:35694960-35694982:-1	sperm	MPX14_1_A05	18:35694945:TGGCAGCTTTCTCAACCTCATCGGCACGGAAGGGGGGACGATGGTGTTTTTCGGGTTCATCACAGCGTTAAAAAGAGCCTCCAGATCGGTC:TGGCACGGAAGGGGGGACGATGGTGTTTTTCGGGTTCATCACAGCGTTAAAAAGAGCCTCCAGA	percent	0.00187716004982369
1	MR2716_1	yap1	crRNA:18:35694960-35694982:-1	sperm	MPX14_1_A05	18:35694962:TCATCGG:T	percent	0.00515780424904826
1	MR2716_1	yap1	crRNA:18:35694960-35694982:-1	sperm	MPX14_1_A05	18:35694964:AT:AAC	percent	0.00292977316187435
1	MR2716_1	yap1	crRNA:18:35694960-35694982:-1	sperm	MPX14_1_A05	18:35694965:T:TCAACCTCAAC	percent	0.00245609726145155
1	MR2716_1	yap1	crRNA:18:35694960-35694982:-1	sperm	MPX14_1_A05	18:35694990:GT:G	percent	0.00294731671374186
1	MR2716_1	yap1	crRNA:18:35694960-35694982:-1	sperm	MPX14_1_A05	18:35695013:TA:T	percent	0.00175435518675111
1	MR2716_1	yap1	crRNA:18:35695017-35695039:1	sperm	MPX14_1_A05	18:35694945:TGGCAGCTTTCTCAACCTCATCGGCACGGAAGGGGGGACGATGGTGTTTTTCGGGTTCATCACAGCGTTAAAAAGAGCCTCCAGATCGGTC:TGGCACGGAAGGGGGGACGATGGTGTTTTTCGGGTTCATCACAGCGTTAAAAAGAGCCTCCAGA	percent	0.00187716004982369
1	MR2716_1	yap1	crRNA:18:35695017-35695039:1	sperm	MPX14_1_A05	18:35694990:GT:G	percent	0.00294731671374186
1	MR2716_1	yap1	crRNA:18:35695017-35695039:1	sperm	MPX14_1_A05	18:35695013:TA:T	percent	0.00175435518675111
1	MR2716_1	yap1	crRNA:18:35695017-35695039:1	sperm	MPX14_1_A05	18:35695022:CCTCCAGATCGGTCTCGGAGT:C	percent	0.039578253013105
1	MR2716_1	yap1	crRNA:18:35695017-35695039:1	sperm	MPX14_1_A05	18:35695029:A:ATCGG	percent	0.00666654970965422
1	MR2716_1	yap1	crRNA:18:35695017-35695039:1	sperm	MPX14_1_A05	18:35695029:ATCGG:A	percent	0.00105261311205067
1	MR2716_1	yap1	crRNA:18:35695017-35695039:1	sperm	MPX14_1_A05	18:35695029:ATCGGTC:A	percent	0.0857704250802618
1	MR2716_1	yap1	crRNA:18:35695017-35695039:1	sperm	MPX14_1_A05	18:35695030:TCGG:T	percent	0.00577182856441115
1	MR2716_1	yap1	crRNA:18:35694960-35694982:-1	sperm	MPX14_1_A06	18:35694962:TCATCGG:T	percent	0.0634802554088401
1	MR2716_1	yap1	crRNA:18:35694960-35694982:-1	sperm	MPX14_1_A06	18:35694965:TC:T	percent	0.00469076106048395
1	MR2716_1	yap1	crRNA:18:35694960-35694982:-1	sperm	MPX14_1_A06	18:35694971:CGGAAGGGGGGACGA:C	percent	0.00330626330254376
1	MR2716_1	yap1	crRNA:18:35694960-35694982:-1	sperm	MPX14_1_A06	18:35694990:GT:G	percent	0.00262434649639411
1	MR2716_1	yap1	crRNA:18:35694960-35694982:-1	sperm	MPX14_1_A06	18:35695013:TA:T	percent	0.00163246750563098
1	MR2716_1	yap1	crRNA:18:35695017-35695039:1	sperm	MPX14_1_A06	18:35694990:GT:G	percent	0.00262434649639411
1	MR2716_1	yap1	crRNA:18:35695017-35695039:1	sperm	MPX14_1_A06	18:35695013:TA:T	percent	0.00163246750563098
1	MR2716_1	yap1	crRNA:18:35695017-35695039:1	sperm	MPX14_1_A06	18:35695029:ATCGGTC:A	percent	0.00250036162254872
1	MR2716_1	yap1	crRNA:18:35694960-35694982:-1	sperm	MPX14_1_A07	18:35694990:GT:G	percent	0.00235771572132573
1	MR2716_1	yap1	crRNA:18:35695017-35695039:1	sperm	MPX14_1_A07	18:35694990:GT:G	percent	0.00235771572132573
1	MR2716_1	yap1	crRNA:18:35694960-35694982:-1	sperm	MPX14_1_A08	18:35694961:CTCATCGGCACGGAAGGGGGGACGATGGTGTTTTTCGGGTTCATCACAGCGTTAAAAAGAGCCTCCAGATCGGTCTCG:CCCCTCACGGAAGGGGGGACGATGGTGTTTTTCGGGTTCATCACAGCGTTAAAAA	percent	0.00106731722192575
1	MR2716_1	yap1	crRNA:18:35694960-35694982:-1	sperm	MPX14_1_A08	18:35694962:TCATCGGCACGGAAGGGGGGA:T	percent	0.140641915072044
1	MR2716_1	yap1	crRNA:18:35694960-35694982:-1	sperm	MPX14_1_A08	18:35694962:TCATCGGCACGGAAGGGGGGACGATGGTGTTTTTCGGGTTCATCACAGCGTTAAAAAGAGCCTCCAGATCGGTCTCG:TCGATGGTGTTTTTCGGGTTCATCACAGCGTTAAAAA	percent	0.00199740794388961
1	MR2716_1	yap1	crRNA:18:35694960-35694982:-1	sperm	MPX14_1_A08	18:35694965:TCGG:T	percent	0.0449950445986125
1	MR2716_1	yap1	crRNA:18:35694960-35694982:-1	sperm	MPX14_1_A08	18:35694965:TCGGCACGGAAGGGG:T	percent	0.00707478844247923
1	MR2716_1	yap1	crRNA:18:35694960-35694982:-1	sperm	MPX14_1_A08	18:35694965:TCGGCACGGAAGGGGGGACGATGGTGTTTTTCGGGTTCATCACAGCGTTAAAAAGAGCCTCCAGATCGGTCTCG:TCACGGAAGGGGGGACGATGGTGTTTTTCGGGTTCATCACAGCGTTAAAAA	percent	0.00103682244415644
1	MR2716_1	yap1	crRNA:18:35694960-35694982:-1	sperm	MPX14_1_A08	18:35694990:GT:G	percent	0.0028207669436609
1	MR2716_1	yap1	crRNA:18:35694960-35694982:-1	sperm	MPX14_1_A08	18:35695013:TA:T	percent	0.0019669131661203
1	MR2716_1	yap1	crRNA:18:35695017-35695039:1	sperm	MPX14_1_A08	18:35694961:CTCATCGGCACGGAAGGGGGGACGATGGTGTTTTTCGGGTTCATCACAGCGTTAAAAAGAGCCTCCAGATCGGTCTCG:CCCCTCACGGAAGGGGGGACGATGGTGTTTTTCGGGTTCATCACAGCGTTAAAAA	percent	0.00106731722192575
1	MR2716_1	yap1	crRNA:18:35695017-35695039:1	sperm	MPX14_1_A08	18:35694962:TCATCGGCACGGAAGGGGGGACGATGGTGTTTTTCGGGTTCATCACAGCGTTAAAAAGAGCCTCCAGATCGGTCTCG:TCGATGGTGTTTTTCGGGTTCATCACAGCGTTAAAAA	percent	0.00199740794388961
1	MR2716_1	yap1	crRNA:18:35695017-35695039:1	sperm	MPX14_1_A08	18:35694965:TCGGCACGGAAGGGGGGACGATGGTGTTTTTCGGGTTCATCACAGCGTTAAAAAGAGCCTCCAGATCGGTCTCG:TCACGGAAGGGGGGACGATGGTGTTTTTCGGGTTCATCACAGCGTTAAAAA	percent	0.00103682244415644
1	MR2716_1	yap1	crRNA:18:35695017-35695039:1	sperm	MPX14_1_A08	18:35694990:GT:G	percent	0.0028207669436609
1	MR2716_1	yap1	crRNA:18:35695017-35695039:1	sperm	MPX14_1_A08	18:35695013:TA:T	percent	0.0019669131661203
1	MR2716_1	yap1	crRNA:18:35695017-35695039:1	sperm	MPX14_1_A08	18:35695018:AGAGCCTCCAGATCGGTCTCG:A	percent	0.0286650911031486
1	MR2716_1	yap1	crRNA:18:35694960-35694982:-1	sperm	MPX14_1_A09	18:35694961:CTCA:C	percent	0.00817022277082231
1	MR2716_1	yap1	crRNA:18:35694960-35694982:-1	sperm	MPX14_1_A09	18:35694964:AT:AACC	percent	0.0985129018985482
1	MR2716_1	yap1	crRNA:18:35694960-35694982:-1	sperm	MPX14_1_A09	18:35694964:ATCGGCACGGAAGGGGGGACGATGGTGTTTTTCGGGTTCATCACAGCGTTAAAAAGAGCCTCCAGATCG:AACCCGGCACGGAAGGGGGGACGATGGTGTTTTTCGGGTTCATCACAGCGTTAAAAAGAGCCTCCAGATC	percent	0.00583867238778189
1	MR2716_1	yap1	crRNA:18:35694960-35694982:-1	sperm	MPX14_1_A09	18:35694965:T:TGCA	percent	0.0251964184251259
1	MR2716_1	yap1	crRNA:18:35694960-35694982:-1	sperm	MPX14_1_A09	18:35694965:TCGGCACGGAAGGGGGGACGATGGTGTTTTTCGGGTTCATCACAGCGTTAAAAAGAGCCTCCAGATCG:TGCACGGCACGGAAGGGGGGACGATGGTGTTTTTCGGGTTCATCACAGCGTTAAAAAGAGCCTCCAGATC	percent	0.00180254315327495
1	MR2716_1	yap1	crRNA:18:35694960-35694982:-1	sperm	MPX14_1_A09	18:35694990:GT:G	percent	0.00213562177942358
1	MR2716_1	yap1	crRNA:18:35694960-35694982:-1	sperm	MPX14_1_A09	18:35695013:TA:T	percent	0.00170457885146653
1	MR2716_1	yap1	crRNA:18:35695017-35695039:1	sperm	MPX14_1_A09	18:35694964:ATCGGCACGGAAGGGGGGACGATGGTGTTTTTCGGGTTCATCACAGCGTTAAAAAGAGCCTCCAGATCG:AACCCGGCACGGAAGGGGGGACGATGGTGTTTTTCGGGTTCATCACAGCGTTAAAAAGAGCCTCCAGATC	percent	0.00583867238778189
1	MR2716_1	yap1	crRNA:18:35695017-35695039:1	sperm	MPX14_1_A09	18:35694965:TCGGCACGGAAGGGGGGACGATGGTGTTTTTCGGGTTCATCACAGCGTTAAAAAGAGCCTCCAGATCG:TGCACGGCACGGAAGGGGGGACGATGGTGTTTTTCGGGTTCATCACAGCGTTAAAAAGAGCCTCCAGATC	percent	0.00180254315327495
1	MR2716_1	yap1	crRNA:18:35695017-35695039:1	sperm	MPX14_1_A09	18:35694990:GT:G	percent	0.00213562177942358
1	MR2716_1	yap1	crRNA:18:35695017-35695039:1	sperm	MPX14_1_A09	18:35695013:TA:T	percent	0.00170457885146653
1	MR2716_1	yap1	crRNA:18:35695017-35695039:1	sperm	MPX14_1_A09	18:35695031:C:CG	percent	0.00918905150962989
1	MR2716_1	yap1	crRNA:18:35695017-35695039:1	sperm	MPX14_1_A09	18:35695031:CG:C	percent	0.0616391386978585
1	MR2716_1	yap1	crRNA:18:35694960-35694982:-1	sperm	MPX14_1_A10	18:35694959:ACCTCAT:A	percent	0.0141326436356919
1	MR2716_1	yap1	crRNA:18:35694960-35694982:-1	sperm	MPX14_1_A10	18:35694960:CCTCAT:C	percent	0.0168298540550527
1	MR2716_1	yap1	crRNA:18:35694960-35694982:-1	sperm	MPX14_1_A10	18:35694964:A:ACCT	percent	0.0121928690190283
1	MR2716_1	yap1	crRNA:18:35694960-35694982:-1	sperm	MPX14_1_A10	18:35694964:AT:AACC	percent	0.0962867171623868
1	MR2716_1	yap1	crRNA:18:35694960-35694982:-1	sperm	MPX14_1_A10	18:35694975:AG:A	percent	0.00103454646222058
1	MR2716_1	yap1	crRNA:18:35694960-35694982:-1	sperm	MPX14_1_A10	18:35694990:GT:G	percent	0.00295584703491594
1	MR2716_1	yap1	crRNA:18:35694960-35694982:-1	sperm	MPX14_1_A10	18:35695013:TA:T	percent	0.00136707925364862
1	MR2716_1	yap1	crRNA:18:35695017-35695039:1	sperm	MPX14_1_A10	18:35694990:GT:G	percent	0.00295584703491594
1	MR2716_1	yap1	crRNA:18:35695017-35695039:1	sperm	MPX14_1_A10	18:35695013:TA:T	percent	0.00136707925364862
1	MR2716_1	yap1	crRNA:18:35695017-35695039:1	sperm	MPX14_1_A10	18:35695032:G:GGA	percent	0.00493256973951598
1	MR2716_1	yap1	crRNA:18:35694960-35694982:-1	sperm	MPX14_1_A11	18:35694959:ACCTCATCGG:A	percent	0.00457766776304635
1	MR2716_1	yap1	crRNA:18:35694960-35694982:-1	sperm	MPX14_1_A11	18:35694960:CCTCAT:C	percent	0.0302804245362992
1	MR2716_1	yap1	crRNA:18:35694960-35694982:-1	sperm	MPX14_1_A11	18:35694962:TCATCGG:T	percent	0.00484893696381947
1	MR2716_1	yap1	crRNA:18:35694960-35694982:-1	sperm	MPX14_1_A11	18:35694965:TC:T	percent	0.0019667017056051
1	MR2716_1	yap1	crRNA:18:35694960-35694982:-1	sperm	MPX14_1_A11	18:35694966:CGGCACGGAAGGGGGGACGATGGTGTTTTTCGGGTTCATCACAGCGTTAAAAAGAGCCTCCAGATCGG:CTC	percent	0.801125767183208
1	MR2716_1	yap1	crRNA:18:35694960-35694982:-1	sperm	MPX14_1_A11	18:35694967:GGCACGGAAGGGGGGACGATGGTGTTTTTCGGGTTCATCACAGCGTTAAAAAGAGCCTCCAGATCGG:GC	percent	0.00186497575531518
1	MR2716_1	yap1	crRNA:18:35695017-35695039:1	sperm	MPX14_1_A11	18:35694966:CGGCACGGAAGGGGGGACGATGGTGTTTTTCGGGTTCATCACAGCGTTAAAAAGAGCCTCCAGATCGG:CTC	percent	0.801125767183208
1	MR2716_1	yap1	crRNA:18:35695017-35695039:1	sperm	MPX14_1_A11	18:35694967:GGCACGGAAGGGGGGACGATGGTGTTTTTCGGGTTCATCACAGCGTTAAAAAGAGCCTCCAGATCGG:GC	percent	0.00186497575531518
1	MR2716_1	yap1	crRNA:18:35694960-35694982:-1	sperm	MPX14_1_A12	18:35694962:TCAT:TTC	percent	0.00327371721975258
1	MR2716_1	yap1	crRNA:18:35694960-35694982:-1	sperm	MPX14_1_A12	18:35694964:A:AACC	percent	0.00716771770219511
1	MR2716_1	yap1	crRNA:18:35694960-35694982:-1	sperm	MPX14_1_A12	18:35694990:GT:G	percent	0.00241221268823874
1	MR2716_1	yap1	crRNA:18:35694960-35694982:-1	sperm	MPX14_1_A12	18:35695013:TA:T	percent	0.00117164616285882
1	MR2716_1	yap1	crRNA:18:35695017-35695039:1	sperm	MPX14_1_A12	18:35694990:GT:G	percent	0.00241221268823874
1	MR2716_1	yap1	crRNA:18:35695017-35695039:1	sperm	MPX14_1_A12	18:35695013:TA:T	percent	0.00117164616285882
1	MR2716_1	yap1	crRNA:18:35694960-35694982:-1	sperm	MPX14_1_B01	18:35694964:ATCGGCACGGAAGGGGGGAC:ATTTTCGG	percent	0.111924499930752
1	MR2716_1	yap1	crRNA:18:35694960-35694982:-1	sperm	MPX14_1_B01	18:35694964:ATCGGCACGGAAGGGGGGACG:A	percent	0.123459232732525
1	MR2716_1	yap1	crRNA:18:35694960-35694982:-1	sperm	MPX14_1_B01	18:35694964:ATCGGCACGGAAGGGGGGACGATGGTGT:A	percent	0.0184199592426251
1	MR2716_1	yap1	crRNA:18:35694960-35694982:-1	sperm	MPX14_1_B01	18:35694965:TC:T	percent	0.0937023920226342
1	MR2716_1	yap1	crRNA:18:35694960-35694982:-1	sperm	MPX14_1_B01	18:35694990:GT:G	percent	0.00199829847852324
1	MR2716_1	yap1	crRNA:18:35694960-35694982:-1	sperm	MPX14_1_B01	18:35695013:TA:T	percent	0.00114753774014206
1	MR2716_1	yap1	crRNA:18:35695017-35695039:1	sperm	MPX14_1_B01	18:35694990:GT:G	percent	0.00199829847852324
1	MR2716_1	yap1	crRNA:18:35695017-35695039:1	sperm	MPX14_1_B01	18:35695013:TA:T	percent	0.00114753774014206
1	MR2716_1	yap1	crRNA:18:35694960-35694982:-1	sperm	MPX14_1_B02	18:35694965:T:TCG	percent	0.0167326152918005
1	MR2716_1	yap1	crRNA:18:35694960-35694982:-1	sperm	MPX14_1_B02	18:35694990:GT:G	percent	0.00276806785315045
1	MR2716_1	yap1	crRNA:18:35694960-35694982:-1	sperm	MPX14_1_B02	18:35695013:TA:T	percent	0.00223574711215998
1	MR2716_1	yap1	crRNA:18:35695017-35695039:1	sperm	MPX14_1_B02	18:35694990:GT:G	percent	0.00276806785315045
1	MR2716_1	yap1	crRNA:18:35695017-35695039:1	sperm	MPX14_1_B02	18:35695013:TA:T	percent	0.00223574711215998
1	MR2716_1	yap1	crRNA:18:35694960-35694982:-1	sperm	MPX14_1_B03	18:35694961:CTCAT:C	percent	0.0900807043286867
1	MR2716_1	yap1	crRNA:18:35694960-35694982:-1	sperm	MPX14_1_B03	18:35694961:CTCATCGGCACGGAAGGGGGGACGA:C	percent	0.00475421863536317
1	MR2716_1	yap1	crRNA:18:35694960-35694982:-1	sperm	MPX14_1_B03	18:35694961:CTCATCGGCACGGAAGGGGGGACGATGGTGTTTTTCGGGTTCATCACAGCGTTAAAAAGAGCCTCCAGATCGGTCTCGG:CCGGCACGGAAGGGGGGACGATGGTGTTTTTCGGGTTCATCACAGCGTTAAA	percent	0.00472487160674982
1	MR2716_1	yap1	crRNA:18:35694960-35694982:-1	sperm	MPX14_1_B03	18:35694962:TCATCGG:T	percent	0.00465150403521643
1	MR2716_1	yap1	crRNA:18:35694960-35694982:-1	sperm	MPX14_1_B03	18:35694964:AT:A	percent	0.00233308877476156
1	MR2716_1	yap1	crRNA:18:35694960-35694982:-1	sperm	MPX14_1_B03	18:35694964:AT:ACGGAACCTCA	percent	0.00206896551724138
1	MR2716_1	yap1	crRNA:18:35694960-35694982:-1	sperm	MPX14_1_B03	18:35694965:TCGGCA:T	percent	0.00764490095377843
1	MR2716_1	yap1	crRNA:18:35694960-35694982:-1	sperm	MPX14_1_B03	18:35694990:GT:G	percent	0.00209831254585473
1	MR2716_1	yap1	crRNA:18:35694960-35694982:-1	sperm	MPX14_1_B03	18:35695013:TA:T	percent	0.00228906823184153
1	MR2716_1	yap1	crRNA:18:35695017-35695039:1	sperm	MPX14_1_B03	18:35694961:CTCATCGGCACGGAAGGGGGGACGATGGTGTTTTTCGGGTTCATCACAGCGTTAAAAAGAGCCTCCAGATCGGTCTCGG:CCGGCACGGAAGGGGGGACGATGGTGTTTTTCGGGTTCATCACAGCGTTAAA	percent	0.00472487160674982
1	MR2716_1	yap1	crRNA:18:35695017-35695039:1	sperm	MPX14_1_B03	18:35694990:GT:G	percent	0.00209831254585473
1	MR2716_1	yap1	crRNA:18:35695017-35695039:1	sperm	MPX14_1_B03	18:35695013:TA:T	percent	0.00228906823184153
1	MR2716_1	yap1	crRNA:18:35695017-35695039:1	sperm	MPX14_1_B03	18:35695016:AAAGAGCCTCCAGATCGGTCTCGG:A	percent	0.0608510638297872
1	MR2716_1	yap1	crRNA:18:35695017-35695039:1	sperm	MPX14_1_B03	18:35695031:CGGTCTCG:CA	percent	0.00296404988994864
1	MR2716_1	yap1	crRNA:18:35694960-35694982:-1	sperm	MPX14_1_B04	18:35694964:AT:A	percent	0.0517043621635184
1	MR2716_1	yap1	crRNA:18:35694960-35694982:-1	sperm	MPX14_1_B04	18:35694975:AGGGGGGACGATGGTGTTTTTCGGGTTCATCACAGCGTTAAAAAGAGCCTCCAGATCGGTCT:A	percent	0.31307573748163
1	MR2716_1	yap1	crRNA:18:35694960-35694982:-1	sperm	MPX14_1_B04	18:35694990:GT:G	percent	0.00164880461665293
1	MR2716_1	yap1	crRNA:18:35695017-35695039:1	sperm	MPX14_1_B04	18:35694975:AGGGGGGACGATGGTGTTTTTCGGGTTCATCACAGCGTTAAAAAGAGCCTCCAGATCGGTCT:A	percent	0.31307573748163
1	MR2716_1	yap1	crRNA:18:35695017-35695039:1	sperm	MPX14_1_B04	18:35694976:GGGGGGACGATGGTGTTTTTCGGGTTCATCACAGCGTTAAAAAGAGCCTCCAGATCGGTCTC:G	percent	0.00336929639055163
1	MR2716_1	yap1	crRNA:18:35695017-35695039:1	sperm	MPX14_1_B04	18:35694990:GT:G	percent	0.00164880461665293
1	MR2716_1	yap1	crRNA:18:35695017-35695039:1	sperm	MPX14_1_B04	18:35695029:ATCGGTC:A	percent	0.00344098354779741
1	MR2716_1	yap1	crRNA:18:35694960-35694982:-1	sperm	MPX14_1_B05	18:35694953:TTCTCAACCTCATCG:T	percent	0.0119673283567101
1	MR2716_1	yap1	crRNA:18:35694960-35694982:-1	sperm	MPX14_1_B05	18:35694965:TCG:TGCAAAA	percent	0.00617614568339303
1	MR2716_1	yap1	crRNA:18:35694960-35694982:-1	sperm	MPX14_1_B05	18:35694965:TCGGCACGGAAGGGGGGACGATGGTGTTTTTCGGGTTCATCACAGCGTTAAAAAGAGCCTCC:T	percent	0.19033910219931
1	MR2716_1	yap1	crRNA:18:35694960-35694982:-1	sperm	MPX14_1_B05	18:35694990:GT:G	percent	0.00224282797174706
1	MR2716_1	yap1	crRNA:18:35694960-35694982:-1	sperm	MPX14_1_B05	18:35695013:TA:T	percent	0.00122183911893683
1	MR2716_1	yap1	crRNA:18:35695017-35695039:1	sperm	MPX14_1_B05	18:35694965:TCGGCACGGAAGGGGGGACGATGGTGTTTTTCGGGTTCATCACAGCGTTAAAAAGAGCCTCC:T	percent	0.19033910219931
1	MR2716_1	yap1	crRNA:18:35695017-35695039:1	sperm	MPX14_1_B05	18:35694990:GT:G	percent	0.00224282797174706
1	MR2716_1	yap1	crRNA:18:35695017-35695039:1	sperm	MPX14_1_B05	18:35695013:TA:T	percent	0.00122183911893683
1	MR2716_1	yap1	crRNA:18:35694960-35694982:-1	sperm	MPX14_1_B06	18:35694960:CCTCAT:C	percent	0.0270323955361335
1	MR2716_1	yap1	crRNA:18:35694960-35694982:-1	sperm	MPX14_1_B06	18:35694960:CCTCATCGGCACGGAAGGGGGGACGATGGTGTTTTTCGGGTTCATCACAGCGTTAAAAAGAGCCTCCAGATCG:CCGGCACGGAAGGGGGGACGAT	percent	0.00173354039510275
1	MR2716_1	yap1	crRNA:18:35694960-35694982:-1	sperm	MPX14_1_B06	18:35694962:TCATCGG:T	percent	0.11284264509372
1	MR2716_1	yap1	crRNA:18:35694960-35694982:-1	sperm	MPX14_1_B06	18:35694962:TCATCGGCACGGAAGGGGGGACGATGGTGTTTTTCGGGTTCATCACAGCGTTAAAAAGAGCCTCCAGATCG:TCACGGAAGGGGGGACGAT	percent	0.0058145834085738
1	MR2716_1	yap1	crRNA:18:35694960-35694982:-1	sperm	MPX14_1_B06	18:35694963:CATC:CGGAA	percent	0.0857741341326881
1	MR2716_1	yap1	crRNA:18:35694960-35694982:-1	sperm	MPX14_1_B06	18:35694963:CATCGGCACGGAAGGGGGGACGATGGTGTTTTTCGGGTTCATCACAGCGTTAAAAAGAGCCTCCAGATCG:CGGAAGGCACGGAAGGGGGGACGAT	percent	0.00465888981183864
1	MR2716_1	yap1	crRNA:18:35694960-35694982:-1	sperm	MPX14_1_B06	18:35694965:T:TGGCA	percent	0.0128751489761277
1	MR2716_1	yap1	crRNA:18:35694960-35694982:-1	sperm	MPX14_1_B06	18:35694990:GT:G	percent	0.00120986673408213
1	MR2716_1	yap1	crRNA:18:35695017-35695039:1	sperm	MPX14_1_B06	18:35694960:CCTCATCGGCACGGAAGGGGGGACGATGGTGTTTTTCGGGTTCATCACAGCGTTAAAAAGAGCCTCCAGATCG:CCGGCACGGAAGGGGGGACGAT	percent	0.00173354039510275
1	MR2716_1	yap1	crRNA:18:35695017-35695039:1	sperm	MPX14_1_B06	18:35694962:TCATCGGCACGGAAGGGGGGACGATGGTGTTTTTCGGGTTCATCACAGCGTTAAAAAGAGCCTCCAGATCG:TCACGGAAGGGGGGACGAT	percent	0.0058145834085738
1	MR2716_1	yap1	crRNA:18:35695017-35695039:1	sperm	MPX14_1_B06	18:35694963:CATCGGCACGGAAGGGGGGACGATGGTGTTTTTCGGGTTCATCACAGCGTTAAAAAGAGCCTCCAGATCG:CGGAAGGCACGGAAGGGGGGACGAT	percent	0.00465888981183864
1	MR2716_1	yap1	crRNA:18:35695017-35695039:1	sperm	MPX14_1_B06	18:35694986:TGGTGTTTTTCGGGTTCATCACAGCGTTAAAAAGAGCCTCCAGATCG:T	percent	0.192368810719058
1	MR2716_1	yap1	crRNA:18:35695017-35695039:1	sperm	MPX14_1_B06	18:35694990:GT:G	percent	0.00120986673408213
1	MR2716_1	yap1	crRNA:18:35695017-35695039:1	sperm	MPX14_1_B06	18:35695029:ATCGG:A	percent	0.00458665896204269
1	MR2717_1	mst1	crRNA:6:53314682-53314704:-1	sperm	MPX14_1_C01	NA	percent	0
1	MR2717_1	mst1	crRNA:6:53314704-53314726:1	sperm	MPX14_1_C01	NA	percent	0
1	MR2717_1	mst1	crRNA:6:53314682-53314704:-1	sperm	MPX14_1_C02	NA	percent	0
1	MR2717_1	mst1	crRNA:6:53314704-53314726:1	sperm	MPX14_1_C02	NA	percent	0
1	MR2717_1	mst1	crRNA:6:53314682-53314704:-1	sperm	MPX14_1_C03	NA	percent	0
1	MR2717_1	mst1	crRNA:6:53314704-53314726:1	sperm	MPX14_1_C03	NA	percent	0
1	MR2717_1	mst1	crRNA:6:53314682-53314704:-1	sperm	MPX14_1_C04	NA	percent	0
1	MR2717_1	mst1	crRNA:6:53314704-53314726:1	sperm	MPX14_1_C04	NA	percent	0
1	MR2717_1	mst1	crRNA:6:53314682-53314704:-1	sperm	MPX14_1_C05	NA	percent	0
1	MR2717_1	mst1	crRNA:6:53314704-53314726:1	sperm	MPX14_1_C05	NA	percent	0
1	MR2717_1	mst1	crRNA:6:53314682-53314704:-1	sperm	MPX14_1_C06	NA	percent	0
1	MR2717_1	mst1	crRNA:6:53314704-53314726:1	sperm	MPX14_1_C06	6:53314711:CCGGGAGTCACA:C	percent	0.114049808686313
1	MR2717_1	mst1	crRNA:6:53314682-53314704:-1	sperm	MPX14_1_C07	NA	percent	0
1	MR2717_1	mst1	crRNA:6:53314704-53314726:1	sperm	MPX14_1_C07	NA	percent	0
1	MR2717_1	mst1	crRNA:6:53314682-53314704:-1	sperm	MPX14_1_C08	NA	percent	0
1	MR2717_1	mst1	crRNA:6:53314704-53314726:1	sperm	MPX14_1_C08	NA	percent	0
1	MR2717_1	mst1	crRNA:6:53314682-53314704:-1	sperm	MPX14_1_C09	NA	percent	0
1	MR2717_1	mst1	crRNA:6:53314704-53314726:1	sperm	MPX14_1_C09	NA	percent	0
1	MR2717_1	mst1	crRNA:6:53314682-53314704:-1	sperm	MPX14_1_C10	NA	percent	0
1	MR2717_1	mst1	crRNA:6:53314704-53314726:1	sperm	MPX14_1_C10	NA	percent	0
1	MR2717_1	mst1	crRNA:6:53314682-53314704:-1	sperm	MPX14_1_C11	NA	percent	0
1	MR2717_1	mst1	crRNA:6:53314704-53314726:1	sperm	MPX14_1_C11	NA	percent	0
1	MR2717_1	mst1	crRNA:6:53314682-53314704:-1	sperm	MPX14_1_C12	NA	percent	0
1	MR2717_1	mst1	crRNA:6:53314704-53314726:1	sperm	MPX14_1_C12	NA	percent	0
1	MR2717_1	mst1	crRNA:6:53314682-53314704:-1	sperm	MPX14_1_D01	NA	percent	0
1	MR2717_1	mst1	crRNA:6:53314704-53314726:1	sperm	MPX14_1_D01	NA	percent	0
1	MR2717_1	mst1	crRNA:6:53314682-53314704:-1	sperm	MPX14_1_D02	NA	percent	0
1	MR2717_1	mst1	crRNA:6:53314704-53314726:1	sperm	MPX14_1_D02	NA	percent	0
1	MR2717_1	mst1	crRNA:6:53314682-53314704:-1	sperm	MPX14_1_D03	NA	percent	0
1	MR2717_1	mst1	crRNA:6:53314704-53314726:1	sperm	MPX14_1_D03	NA	percent	0
1	MR2717_1	mst1	crRNA:6:53314682-53314704:-1	sperm	MPX14_1_D04	NA	percent	0
1	MR2717_1	mst1	crRNA:6:53314704-53314726:1	sperm	MPX14_1_D04	NA	percent	0
1	MR2717_1	mst1	crRNA:6:53314682-53314704:-1	sperm	MPX14_1_D05	NA	percent	0
1	MR2717_1	mst1	crRNA:6:53314704-53314726:1	sperm	MPX14_1_D05	NA	percent	0
1	MR2717_1	mst1	crRNA:6:53314682-53314704:-1	sperm	MPX14_1_D06	NA	percent	0
1	MR2717_1	mst1	crRNA:6:53314704-53314726:1	sperm	MPX14_1_D06	NA	percent	0
2	MR2538_2	prkag2	crRNA:2:12865209-12865231:-1	finclip	MPX14_1_F01	NA	percent	0
2	MR2538_2	prkag2	crRNA:2:12865209-12865231:-1	finclip	MPX14_1_F02	2:12865210:CCATA:C	percent	0.00579074605048631
2	MR2538_2	prkag2	crRNA:2:12865209-12865231:-1	finclip	MPX14_1_F03	2:12865200:CCCCATACT:C	percent	0.00259725594263452
2	MR2538_2	prkag2	crRNA:2:12865209-12865231:-1	finclip	MPX14_1_F03	2:12865202:CCATACTCCCATA:C	percent	0.0059736886680594
2	MR2538_2	prkag2	crRNA:2:12865209-12865231:-1	finclip	MPX14_1_F03	2:12865210:CCATA:C	percent	0.00382812941110045
2	MR2538_2	prkag2	crRNA:2:12865209-12865231:-1	finclip	MPX14_1_F03	2:12865214:A:AGCAC	percent	0.0265597651177234
2	MR2538_2	prkag2	crRNA:2:12865209-12865231:-1	finclip	MPX14_1_F03	2:12865214:AC:A	percent	0.0025182090226413
2	MR2538_2	prkag2	crRNA:2:12865209-12865231:-1	finclip	MPX14_1_F03	2:12865214:ACATCCTAGCACCAGTCCA:AT	percent	0.0249675343007171
2	MR2538_2	prkag2	crRNA:2:12865209-12865231:-1	finclip	MPX14_1_F04	2:12865170:CTATGTTCAAGGTCTGCTGCTATCTGCCAACCCCATACTCCCATA:C	percent	0.0279584858845956
2	MR2538_2	prkag2	crRNA:2:12865209-12865231:-1	finclip	MPX14_1_F04	2:12865200:CCCCATACT:C	percent	0.00487155435867954
2	MR2538_2	prkag2	crRNA:2:12865209-12865231:-1	finclip	MPX14_1_F04	2:12865201:CCCATACTCCCATACATCCTAGCACCAGT:C	percent	0.00285939060183364
2	MR2538_2	prkag2	crRNA:2:12865209-12865231:-1	finclip	MPX14_1_F04	2:12865202:CCATACTCCCATA:C	percent	0.00399406941208509
2	MR2538_2	prkag2	crRNA:2:12865209-12865231:-1	finclip	MPX14_1_F04	2:12865206:ACTCCCATACATC:A	percent	0.0123301764047324
2	MR2538_2	prkag2	crRNA:2:12865209-12865231:-1	finclip	MPX14_1_F04	2:12865207:CTCCCATACA:C	percent	0.0186087324881237
2	MR2538_2	prkag2	crRNA:2:12865209-12865231:-1	finclip	MPX14_1_F04	2:12865209:CCCATACATCCTAGCACCAGTCCAGGCTCT:C	percent	0.00662652425186844
2	MR2538_2	prkag2	crRNA:2:12865209-12865231:-1	finclip	MPX14_1_F04	2:12865210:CCATA:C	percent	0.0118309177282217
2	MR2538_2	prkag2	crRNA:2:12865209-12865231:-1	finclip	MPX14_1_F04	2:12865213:TA:T	percent	0.00140700172471179
2	MR2538_2	prkag2	crRNA:2:12865209-12865231:-1	finclip	MPX14_1_F04	2:12865213:TAC:T	percent	0.00151290508033526
2	MR2538_2	prkag2	crRNA:2:12865209-12865231:-1	finclip	MPX14_1_F04	2:12865213:TACATCCTAGCACC:T	percent	0.00484129625707283
2	MR2538_2	prkag2	crRNA:2:12865209-12865231:-1	finclip	MPX14_1_F04	2:12865214:A:AGGAACTCC	percent	0.00195164755363249
2	MR2538_2	prkag2	crRNA:2:12865209-12865231:-1	finclip	MPX14_1_F04	2:12865214:A:ATTCTGT	percent	0.00140700172471179
2	MR2538_2	prkag2	crRNA:2:12865209-12865231:-1	finclip	MPX14_1_F04	2:12865214:ACATCCTAG:AGTC	percent	0.00358558504039457
2	MR2538_2	prkag2	crRNA:2:12865209-12865231:-1	finclip	MPX14_1_F05	2:12865210:CCATA:C	percent	0.00258170594513514
2	MR2538_2	prkag2	crRNA:2:12865209-12865231:-1	finclip	MPX14_1_F06	2:12865190:TATCTGCCAACCCCATACTCCCATAC:T	percent	0.00268991025010992
2	MR2538_2	prkag2	crRNA:2:12865209-12865231:-1	finclip	MPX14_1_F06	2:12865209:CCCAT:C	percent	0.0237953599048186
2	MR2538_2	prkag2	crRNA:2:12865209-12865231:-1	finclip	MPX14_1_F06	2:12865210:CCATA:C	percent	0.00193983912267543
2	MR2538_2	prkag2	crRNA:2:12865209-12865231:-1	finclip	MPX14_1_F06	2:12865214:A:AG	percent	0.00587124641129762
2	MR2538_2	prkag2	crRNA:2:12865209-12865231:-1	finclip	MPX14_1_F07	2:12865181:GTCTGCTGCTATCTGCCAACCCCATACTCCCATACATCCTAGCACCAGTCCAGGC:G	percent	0.00316896248534584
2	MR2538_2	prkag2	crRNA:2:12865209-12865231:-1	finclip	MPX14_1_F07	2:12865200:CCCCATACT:C	percent	0.00937866354044549
2	MR2538_2	prkag2	crRNA:2:12865209-12865231:-1	finclip	MPX14_1_F07	2:12865201:CCCATACT:C	percent	0.00335213950762016
2	MR2538_2	prkag2	crRNA:2:12865209-12865231:-1	finclip	MPX14_1_F07	2:12865206:ACTCCCATA:AGCTCC	percent	0.0057883939038687
2	MR2538_2	prkag2	crRNA:2:12865209-12865231:-1	finclip	MPX14_1_F07	2:12865210:CCATA:C	percent	0.00617306565064478
2	MR2538_2	prkag2	crRNA:2:12865209-12865231:-1	finclip	MPX14_1_F07	2:12865213:TA:T	percent	0.00276597303634232
2	MR2538_2	prkag2	crRNA:2:12865209-12865231:-1	finclip	MPX14_1_F07	2:12865213:TAC:T	percent	0.00245457209847597
2	MR2538_2	prkag2	crRNA:2:12865209-12865231:-1	finclip	MPX14_1_F07	2:12865214:AC:A	percent	0.0152952813599062
2	MR2538_2	prkag2	crRNA:2:12865209-12865231:-1	finclip	MPX14_1_F07	2:12865214:ACATCC:A	percent	0.00128223915592028
2	MR2538_2	prkag2	crRNA:2:12865209-12865231:-1	finclip	MPX14_1_F07	2:12865214:ACATCCTAGCACCAGTCCAGGCTCTCCAAAAAACATCTTTCACCGTTCATTATC:A	percent	0.0685448417350528
2	MR2538_2	prkag2	crRNA:2:12865209-12865231:-1	finclip	MPX14_1_F07	2:12865214:ACATCCTAGCACCAGTCCAGGCTCTCCAAAAAACATCTTTCACCGTTCATTATCTT:ATC	percent	0.067244284876905
2	MR2538_2	prkag2	crRNA:2:12865209-12865231:-1	finclip	MPX14_1_F08	2:12865210:CCATA:C	percent	0.00152393217428633
2	MR2538_2	prkag2	crRNA:2:12865209-12865231:-1	finclip	MPX14_1_F09	2:12865210:CCATA:C	percent	0.0040376610151323
2	MR2538_2	prkag2	crRNA:2:12865209-12865231:-1	finclip	MPX14_1_F10	2:12865210:CCATA:C	percent	0.00100868888141712
2	MR2538_2	prkag2	crRNA:2:12865209-12865231:-1	finclip	MPX14_1_F10	2:12865214:A:ACTCC	percent	0.019306659116247
2	MR2666_2	suv39h1a	crRNA:8:24250263-24250285:-1	finclip	MPX14_1_G01	8:24250270:AAGTGGAAAGGCTACGAGGAGTCAGAAAACA:AAGTGGAAAGGCTACGAGGAGTGGAAAGGCTACGAGGAGTCAGAAAACAG	percent	0.00113107755050022
2	MR2666_2	suv39h1a	crRNA:8:24250263-24250285:-1	finclip	MPX14_1_G01	8:24250277:A:AAGGCTACG	percent	0.00458803288090231
2	MR2666_2	suv39h1a	crRNA:8:24250263-24250285:-1	finclip	MPX14_1_G01	8:24250277:AAGGCTACGAGGAGTCAGAAAACAC:AAGGCTACGAGGCTACGAGGAGTCAGAAAA	percent	0.00355253934875422
2	MR2666_2	suv39h1a	crRNA:8:24250284-24250306:1	finclip	MPX14_1_G01	8:24250270:AAGTGGAAAGGCTACGAGGAGTCAGAAAACA:AAGTGGAAAGGCTACGAGGAGTGGAAAGGCTACGAGGAGTCAGAAAACAG	percent	0.00113107755050022
2	MR2666_2	suv39h1a	crRNA:8:24250284-24250306:1	finclip	MPX14_1_G01	8:24250277:AAGGCTACGAGGAGTCAGAAAACAC:AAGGCTACGAGGCTACGAGGAGTCAGAAAA	percent	0.00355253934875422
2	MR2666_2	suv39h1a	crRNA:8:24250284-24250306:1	finclip	MPX14_1_G01	8:24250286:AGGAGTCAGAAAACACCTG:A	percent	0.0050181609634869
2	MR2666_2	suv39h1a	crRNA:8:24250284-24250306:1	finclip	MPX14_1_G01	8:24250290:GTCAGAAAACA:GG	percent	0.0125533677435799
2	MR2666_2	suv39h1a	crRNA:8:24250284-24250306:1	finclip	MPX14_1_G01	8:24250290:GTCAGAAAACACC:G	percent	0.00783788950487479
2	MR2666_2	suv39h1a	crRNA:8:24250284-24250306:1	finclip	MPX14_1_G01	8:24250290:GTCAGAAAACACCTG:GCCTCTTAAA	percent	0.00452431020200089
2	MR2666_2	suv39h1a	crRNA:8:24250284-24250306:1	finclip	MPX14_1_G01	8:24250291:TCA:TTTAATTGGT	percent	0.00567131842222647
2	MR2666_2	suv39h1a	crRNA:8:24250284-24250306:1	finclip	MPX14_1_G01	8:24250291:TCAGAAAACAC:T	percent	0.00466768622952909
2	MR2666_2	suv39h1a	crRNA:8:24250284-24250306:1	finclip	MPX14_1_G01	8:24250291:TCAGAAAACACCTGGGAGC:T	percent	0.053272159561588
2	MR2666_2	suv39h1a	crRNA:8:24250284-24250306:1	finclip	MPX14_1_G01	8:24250295:AAAACACCTGGG:A	percent	0.00138596826610591
2	MR2666_2	suv39h1a	crRNA:8:24250284-24250306:1	finclip	MPX14_1_G01	8:24250296:AAACACCTGGG:A	percent	0.0122984770279743
2	MR2666_2	suv39h1a	crRNA:8:24250284-24250306:1	finclip	MPX14_1_G01	8:24250296:AAACACCTGGGAGCCTCTT:A	percent	0.00474733957815587
2	MR2666_2	suv39h1a	crRNA:8:24250284-24250306:1	finclip	MPX14_1_G01	8:24250297:AAC:A	percent	0.00876186834894539
2	MR2666_2	suv39h1a	crRNA:8:24250284-24250306:1	finclip	MPX14_1_G01	8:24250298:AC:A	percent	0.0214904734595042
2	MR2666_2	suv39h1a	crRNA:8:24250284-24250306:1	finclip	MPX14_1_G01	8:24250298:AC:AGATTCTGACTCTTAAAAACCTT	percent	0.013811890651883
2	MR2666_2	suv39h1a	crRNA:8:24250284-24250306:1	finclip	MPX14_1_G01	8:24250298:ACAC:A	percent	0.0378194099279934
2	MR2666_2	suv39h1a	crRNA:8:24250284-24250306:1	finclip	MPX14_1_G01	8:24250298:ACACCTGGGA:AAAACCTTAAAAACCTTAAAT	percent	0.00366405403683171
2	MR2666_2	suv39h1a	crRNA:8:24250284-24250306:1	finclip	MPX14_1_G01	8:24250298:ACACCTGGGAG:A	percent	0.00575097177085325
2	MR2666_2	suv39h1a	crRNA:8:24250284-24250306:1	finclip	MPX14_1_G01	8:24250298:ACACCTGGGAGCCTCTTAAAAACCTT:ACTGGGAACCTCTTAAAAACCTTA	percent	0.00133817625692984
2	MR2666_2	suv39h1a	crRNA:8:24250284-24250306:1	finclip	MPX14_1_G01	8:24250299:C:CCTCTTAAAA	percent	0.00375963805518384
2	MR2666_2	suv39h1a	crRNA:8:24250284-24250306:1	finclip	MPX14_1_G01	8:24250299:C:CCTGACAGAAA	percent	0.0129675651564392
2	MR2666_2	suv39h1a	crRNA:8:24250284-24250306:1	finclip	MPX14_1_G01	8:24250299:CAC:CT	percent	0.00180016567896514
2	MR2666_2	suv39h1a	crRNA:8:24250284-24250306:1	finclip	MPX14_1_G01	8:24250299:CACCTGGG:C	percent	0.00205505639457083
2	MR2666_2	suv39h1a	crRNA:8:24250284-24250306:1	finclip	MPX14_1_G01	8:24250299:CACCTGGG:CCTTA	percent	0.0167909258905244
2	MR2666_2	suv39h1a	crRNA:8:24250284-24250306:1	finclip	MPX14_1_G01	8:24250300:A:AACAGTATTTTAATAGAATCAAGAGCCTCTTAAGAG	percent	0.00321799528452176
2	MR2666_2	suv39h1a	crRNA:8:24250284-24250306:1	finclip	MPX14_1_G01	8:24250300:A:AG	percent	0.0114541515325304
2	MR2666_2	suv39h1a	crRNA:8:24250284-24250306:1	finclip	MPX14_1_G01	8:24250300:AC:AGAAAA	percent	0.00520932900019117
2	MR2666_2	suv39h1a	crRNA:8:24250284-24250306:1	finclip	MPX14_1_G01	8:24250300:ACC:A	percent	0.0136207226151787
2	MR2666_2	suv39h1a	crRNA:8:24250284-24250306:1	finclip	MPX14_1_G01	8:24250300:ACC:ATGGGATTACGTT	percent	0.0199133371566941
2	MR2666_2	suv39h1a	crRNA:8:24250284-24250306:1	finclip	MPX14_1_G01	8:24250300:ACCT:A	percent	0.0202000892117505
2	MR2666_2	suv39h1a	crRNA:8:24250284-24250306:1	finclip	MPX14_1_G01	8:24250300:ACCT:AGA	percent	0.00489071560568406
2	MR2666_2	suv39h1a	crRNA:8:24250284-24250306:1	finclip	MPX14_1_G01	8:24250300:ACCTGGGA:ATTCT	percent	0.00246925380743006
2	MR2666_2	suv39h1a	crRNA:8:24250284-24250306:1	finclip	MPX14_1_G01	8:24250304:G:GT	percent	0.00583062511948002
2	MR2666_2	suv39h1a	crRNA:8:24250263-24250285:-1	finclip	MPX14_1_G02	NA	percent	0
2	MR2666_2	suv39h1a	crRNA:8:24250284-24250306:1	finclip	MPX14_1_G02	8:24250280:GCTACGAGGAGTCAGAAAACAC:G	percent	0.0214612660851542
2	MR2666_2	suv39h1a	crRNA:8:24250284-24250306:1	finclip	MPX14_1_G02	8:24250285:GAGGAGTCAGAAAACAC:GG	percent	0.0228862596079109
2	MR2666_2	suv39h1a	crRNA:8:24250284-24250306:1	finclip	MPX14_1_G02	8:24250286:AGGAGTCAGAAAACACCTG:A	percent	0.0055704292253217
2	MR2666_2	suv39h1a	crRNA:8:24250284-24250306:1	finclip	MPX14_1_G02	8:24250289:AGTCAGAAAACACCT:A	percent	0.0025477156922014
2	MR2666_2	suv39h1a	crRNA:8:24250284-24250306:1	finclip	MPX14_1_G02	8:24250291:TCAGAAAACACCTGGGAGC:T	percent	0.00852837032558943
2	MR2666_2	suv39h1a	crRNA:8:24250284-24250306:1	finclip	MPX14_1_G02	8:24250297:AAC:A	percent	0.0312419034458934
2	MR2666_2	suv39h1a	crRNA:8:24250284-24250306:1	finclip	MPX14_1_G02	8:24250298:AC:A	percent	0.00740564815614474
2	MR2666_2	suv39h1a	crRNA:8:24250284-24250306:1	finclip	MPX14_1_G02	8:24250298:ACAC:AG	percent	0.0142067536056654
2	MR2666_2	suv39h1a	crRNA:8:24250284-24250306:1	finclip	MPX14_1_G02	8:24250298:ACACCTGGGAG:A	percent	0.00619656274289662
2	MR2666_2	suv39h1a	crRNA:8:24250284-24250306:1	finclip	MPX14_1_G02	8:24250299:CA:CCTCTTAAAG	percent	0.00263407893600484
2	MR2666_2	suv39h1a	crRNA:8:24250284-24250306:1	finclip	MPX14_1_G02	8:24250299:CACCTGGG:C	percent	0.0130840314362207
2	MR2666_2	suv39h1a	crRNA:8:24250284-24250306:1	finclip	MPX14_1_G02	8:24250299:CACCTGGGAGCCT:C	percent	0.011507902236808
2	MR2666_2	suv39h1a	crRNA:8:24250284-24250306:1	finclip	MPX14_1_G02	8:24250300:ACC:A	percent	0.00677951463856982
2	MR2666_2	suv39h1a	crRNA:8:24250284-24250306:1	finclip	MPX14_1_G02	8:24250300:ACCT:AA	percent	0.00531133949391139
2	MR2666_2	suv39h1a	crRNA:8:24250284-24250306:1	finclip	MPX14_1_G02	8:24250300:ACCTG:A	percent	0.00524656706105881
2	MR2666_2	suv39h1a	crRNA:8:24250263-24250285:-1	finclip	MPX14_1_G03	8:24250239:GCCTGTTCAGGGTCGAGAGTTCTTCCTGGTGAAGTGGAAAGGCTACGAGGAGTCAGAAAACA:G	percent	0.0436373873873874
2	MR2666_2	suv39h1a	crRNA:8:24250263-24250285:-1	finclip	MPX14_1_G03	8:24250248:GGGTCGAGAGTTCTTCCTGGTGAAGTGGAAAGGCTACGAGGAGTCAGAAAACACCT:G	percent	0.0224912412412412
2	MR2666_2	suv39h1a	crRNA:8:24250263-24250285:-1	finclip	MPX14_1_G03	8:24250252:CGAGAGTTCTTCCTGGTGAAGTGGAAAGG:CTGACTCCTCGAGGAGC	percent	0.0394300550550551
2	MR2666_2	suv39h1a	crRNA:8:24250263-24250285:-1	finclip	MPX14_1_G03	8:24250252:CGAGAGTTCTTCCTGGTGAAGTGGAAAGGCTACGAGGAGTCAGAAAACACCT:CTGACTCCTCG	percent	0.00103228228228228
2	MR2666_2	suv39h1a	crRNA:8:24250263-24250285:-1	finclip	MPX14_1_G03	8:24250272:GTGGAAAGGCTACGAGGAGTCAGAAAACACC:G	percent	0.00946258758758759
2	MR2666_2	suv39h1a	crRNA:8:24250284-24250306:1	finclip	MPX14_1_G03	8:24250239:GCCTGTTCAGGGTCGAGAGTTCTTCCTGGTGAAGTGGAAAGGCTACGAGGAGTCAGAAAACA:G	percent	0.0436373873873874
2	MR2666_2	suv39h1a	crRNA:8:24250284-24250306:1	finclip	MPX14_1_G03	8:24250248:GGGTCGAGAGTTCTTCCTGGTGAAGTGGAAAGGCTACGAGGAGTCAGAAAACACCT:G	percent	0.0224912412412412
2	MR2666_2	suv39h1a	crRNA:8:24250284-24250306:1	finclip	MPX14_1_G03	8:24250252:CGAGAGTTCTTCCTGGTGAAGTGGAAAGGCTACGAGGAGTCAGAAAACACCT:CTGACTCCTCG	percent	0.00103228228228228
2	MR2666_2	suv39h1a	crRNA:8:24250284-24250306:1	finclip	MPX14_1_G03	8:24250272:GTGGAAAGGCTACGAGGAGTCAGAAAACACC:G	percent	0.00946258758758759
2	MR2666_2	suv39h1a	crRNA:8:24250284-24250306:1	finclip	MPX14_1_G03	8:24250286:AGGAGTCAGAAAACACCTG:A	percent	0.00830518018018018
2	MR2666_2	suv39h1a	crRNA:8:24250284-24250306:1	finclip	MPX14_1_G03	8:24250290:GTCAGAAAACACCTGGGA:G	percent	0.00132945445445445
2	MR2666_2	suv39h1a	crRNA:8:24250284-24250306:1	finclip	MPX14_1_G03	8:24250291:TCAGAAAACACCTGGGAGC:T	percent	0.00586524024024024
2	MR2666_2	suv39h1a	crRNA:8:24250284-24250306:1	finclip	MPX14_1_G03	8:24250292:CAG:C	percent	0.00473911411411411
2	MR2666_2	suv39h1a	crRNA:8:24250284-24250306:1	finclip	MPX14_1_G03	8:24250293:AGAAAACACCT:A	percent	0.0415259009009009
2	MR2666_2	suv39h1a	crRNA:8:24250284-24250306:1	finclip	MPX14_1_G03	8:24250295:AAAACACCT:A	percent	0.00364426926926927
2	MR2666_2	suv39h1a	crRNA:8:24250284-24250306:1	finclip	MPX14_1_G03	8:24250297:AAC:A	percent	0.0718843843843844
2	MR2666_2	suv39h1a	crRNA:8:24250284-24250306:1	finclip	MPX14_1_G03	8:24250297:AACACCTGGGAGCCTCTT:A	percent	0.010401026026026
2	MR2666_2	suv39h1a	crRNA:8:24250284-24250306:1	finclip	MPX14_1_G03	8:24250298:ACAC:A	percent	0.0271521521521522
2	MR2666_2	suv39h1a	crRNA:8:24250284-24250306:1	finclip	MPX14_1_G03	8:24250298:ACACCTGG:AT	percent	0.00423861361361361
2	MR2666_2	suv39h1a	crRNA:8:24250284-24250306:1	finclip	MPX14_1_G03	8:24250298:ACACCTGGGAG:A	percent	0.0115584334334334
2	MR2666_2	suv39h1a	crRNA:8:24250284-24250306:1	finclip	MPX14_1_G03	8:24250298:ACACCTGGGAGC:A	percent	0.00339401901901902
2	MR2666_2	suv39h1a	crRNA:8:24250284-24250306:1	finclip	MPX14_1_G03	8:24250298:ACACCTGGGAGCCT:A	percent	0.0128566066066066
2	MR2666_2	suv39h1a	crRNA:8:24250284-24250306:1	finclip	MPX14_1_G03	8:24250299:C:CAGAAA	percent	0.00466091091091091
2	MR2666_2	suv39h1a	crRNA:8:24250284-24250306:1	finclip	MPX14_1_G03	8:24250299:C:CAGCCTCTTAAAA	percent	0.00624061561561562
2	MR2666_2	suv39h1a	crRNA:8:24250284-24250306:1	finclip	MPX14_1_G03	8:24250299:CAC:CCTCTTAAAAACCT	percent	0.0106512762762763
2	MR2666_2	suv39h1a	crRNA:8:24250284-24250306:1	finclip	MPX14_1_G03	8:24250299:CACCTGGG:C	percent	0.0321727977977978
2	MR2666_2	suv39h1a	crRNA:8:24250284-24250306:1	finclip	MPX14_1_G03	8:24250299:CACCTGGGAGCCTCTTAAAAAC:CAGCCT	percent	0.00502064564564565
2	MR2666_2	suv39h1a	crRNA:8:24250284-24250306:1	finclip	MPX14_1_G03	8:24250300:A:AAAC	percent	0.00966591591591592
2	MR2666_2	suv39h1a	crRNA:8:24250284-24250306:1	finclip	MPX14_1_G03	8:24250300:A:AG	percent	0.0034253003003003
2	MR2666_2	suv39h1a	crRNA:8:24250284-24250306:1	finclip	MPX14_1_G03	8:24250300:A:AGGAG	percent	0.00921233733733734
2	MR2666_2	suv39h1a	crRNA:8:24250284-24250306:1	finclip	MPX14_1_G03	8:24250300:A:AGTAGGAG	percent	0.00104792292292292
2	MR2666_2	suv39h1a	crRNA:8:24250284-24250306:1	finclip	MPX14_1_G03	8:24250300:AC:AGATGTTTT	percent	0.00294044044044044
2	MR2666_2	suv39h1a	crRNA:8:24250284-24250306:1	finclip	MPX14_1_G03	8:24250300:ACC:A	percent	0.00167354854854855
2	MR2666_2	suv39h1a	crRNA:8:24250284-24250306:1	finclip	MPX14_1_G03	8:24250300:ACC:AG	percent	0.0045045045045045
2	MR2666_2	suv39h1a	crRNA:8:24250284-24250306:1	finclip	MPX14_1_G03	8:24250300:ACCTG:A	percent	0.0140609359359359
2	MR2666_2	suv39h1a	crRNA:8:24250284-24250306:1	finclip	MPX14_1_G03	8:24250301:CCTG:CAGAAAAGCATAGAAAA	percent	0.011793043043043
2	MR2666_2	suv39h1a	crRNA:8:24250284-24250306:1	finclip	MPX14_1_G03	8:24250303:TG:TTTCAGAAAACAT	percent	0.0110892142142142
2	MR2666_2	suv39h1a	crRNA:8:24250263-24250285:-1	finclip	MPX14_1_G04	NA	percent	0
2	MR2666_2	suv39h1a	crRNA:8:24250284-24250306:1	finclip	MPX14_1_G04	8:24250286:AGGAGTCAGAAAACACCTG:A	percent	0.00788983453263688
2	MR2666_2	suv39h1a	crRNA:8:24250284-24250306:1	finclip	MPX14_1_G04	8:24250291:TCAGAAAACACCTGGGAGC:T	percent	0.0113964276582533
2	MR2666_2	suv39h1a	crRNA:8:24250284-24250306:1	finclip	MPX14_1_G04	8:24250294:GAAAACAC:GG	percent	0.00210030317419732
2	MR2666_2	suv39h1a	crRNA:8:24250284-24250306:1	finclip	MPX14_1_G04	8:24250295:AAAACA:AG	percent	0.00438324140702049
2	MR2666_2	suv39h1a	crRNA:8:24250284-24250306:1	finclip	MPX14_1_G04	8:24250296:AAACACCT:AG	percent	0.0350841947620265
2	MR2666_2	suv39h1a	crRNA:8:24250284-24250306:1	finclip	MPX14_1_G04	8:24250297:AAC:A	percent	0.0288015487452971
2	MR2666_2	suv39h1a	crRNA:8:24250284-24250306:1	finclip	MPX14_1_G04	8:24250298:ACAC:A	percent	0.0275048398290536
2	MR2666_2	suv39h1a	crRNA:8:24250284-24250306:1	finclip	MPX14_1_G04	8:24250298:ACACCTGGGAG:A	percent	0.00241078277386127
2	MR2666_2	suv39h1a	crRNA:8:24250284-24250306:1	finclip	MPX14_1_G04	8:24250299:C:CCTCTTAAAAACCTCTTA	percent	0.0117251707637798
2	MR2666_2	suv39h1a	crRNA:8:24250284-24250306:1	finclip	MPX14_1_G04	8:24250299:CACCTGGG:C	percent	0.0154143989480221
2	MR2666_2	suv39h1a	crRNA:8:24250284-24250306:1	finclip	MPX14_1_G04	8:24250300:A:AG	percent	0.004492822442196
2	MR2666_2	suv39h1a	crRNA:8:24250284-24250306:1	finclip	MPX14_1_G04	8:24250300:ACCT:A	percent	0.0306278993315557
2	MR2666_2	suv39h1a	crRNA:8:24250284-24250306:1	finclip	MPX14_1_G04	8:24250300:ACCTG:A	percent	0.0182452423567228
2	MR2666_2	suv39h1a	crRNA:8:24250284-24250306:1	finclip	MPX14_1_G04	8:24250303:TG:TAAA	percent	0.0163641012528765
2	MR2666_2	suv39h1a	crRNA:8:24250263-24250285:-1	finclip	MPX14_1_G05	8:24250207:AAGATTTACCTCACAGTAACCTTTAGAAATATGCCTGTTCAGGGTCGAGAGTTCTTCCTGGTGAAGTGGAAAGGCTACGAGGAGTCAGAAAACACCT:AAGATTTACCTCACAGATTTACCTCACAGTAACCTTTAGAAATATGCCTGTTCAGGGTCGAGAGTTCTTCCTGGTGAAGTGGAAA	percent	0.11551451881744
2	MR2666_2	suv39h1a	crRNA:8:24250263-24250285:-1	finclip	MPX14_1_G05	8:24250278:AGGCTACGAGGAGTCAGAAAACACCT:A	percent	0.0539740328098956
2	MR2666_2	suv39h1a	crRNA:8:24250284-24250306:1	finclip	MPX14_1_G05	8:24250207:AAGATTTACCTCACAGTAACCTTTAGAAATATGCCTGTTCAGGGTCGAGAGTTCTTCCTGGTGAAGTGGAAAGGCTACGAGGAGTCAGAAAACACCT:AAGATTTACCTCACAGATTTACCTCACAGTAACCTTTAGAAATATGCCTGTTCAGGGTCGAGAGTTCTTCCTGGTGAAGTGGAAA	percent	0.11551451881744
2	MR2666_2	suv39h1a	crRNA:8:24250284-24250306:1	finclip	MPX14_1_G05	8:24250278:AGGCTACGAGGAGTCAGAAAACACCT:A	percent	0.0539740328098956
2	MR2666_2	suv39h1a	crRNA:8:24250284-24250306:1	finclip	MPX14_1_G05	8:24250283:ACGAGGAGTCAGAAAACAC:A	percent	0.00133783665233792
2	MR2666_2	suv39h1a	crRNA:8:24250284-24250306:1	finclip	MPX14_1_G05	8:24250286:AGGAGTCAGAAAACACCTG:A	percent	0.0229625405737345
2	MR2666_2	suv39h1a	crRNA:8:24250284-24250306:1	finclip	MPX14_1_G05	8:24250292:CAGAAAACACCTGGG:C	percent	0.0160540398280551
2	MR2666_2	suv39h1a	crRNA:8:24250284-24250306:1	finclip	MPX14_1_G05	8:24250294:GAAAACACCTGGGAGCCTCTT:G	percent	0.00469339415738223
2	MR2666_2	suv39h1a	crRNA:8:24250284-24250306:1	finclip	MPX14_1_G05	8:24250295:AAAACAC:A	percent	0.00752258970085095
2	MR2666_2	suv39h1a	crRNA:8:24250284-24250306:1	finclip	MPX14_1_G05	8:24250296:AAACA:AG	percent	0.0309895604877621
2	MR2666_2	suv39h1a	crRNA:8:24250284-24250306:1	finclip	MPX14_1_G05	8:24250297:AAC:A	percent	0.00392578296341784
2	MR2666_2	suv39h1a	crRNA:8:24250284-24250306:1	finclip	MPX14_1_G05	8:24250299:C:CA	percent	0.00182033511711554
2	MR2666_2	suv39h1a	crRNA:8:24250284-24250306:1	finclip	MPX14_1_G05	8:24250299:C:CAGGGA	percent	0.00177647162031757
2	MR2666_2	suv39h1a	crRNA:8:24250284-24250306:1	finclip	MPX14_1_G05	8:24250299:C:CCT	percent	0.00745679445565401
2	MR2666_2	suv39h1a	crRNA:8:24250284-24250306:1	finclip	MPX14_1_G05	8:24250299:CA:CCTTAGG	percent	0.00105272392315115
2	MR2666_2	suv39h1a	crRNA:8:24250284-24250306:1	finclip	MPX14_1_G05	8:24250299:CACC:CCTACGAGGAGTCAGAAAACCTTAGTCAGAGGAG	percent	0.00785156592683569
2	MR2666_2	suv39h1a	crRNA:8:24250284-24250306:1	finclip	MPX14_1_G05	8:24250299:CACCTGGG:C	percent	0.009957013773138
2	MR2666_2	suv39h1a	crRNA:8:24250284-24250306:1	finclip	MPX14_1_G05	8:24250299:CACCTGGGAG:CT	percent	0.00412316869900869
2	MR2666_2	suv39h1a	crRNA:8:24250284-24250306:1	finclip	MPX14_1_G05	8:24250300:A:AC	percent	0.0119528028774454
2	MR2666_2	suv39h1a	crRNA:8:24250284-24250306:1	finclip	MPX14_1_G05	8:24250300:A:AGGAACCCTAACCCTAAC	percent	0.00333362575664532
2	MR2666_2	suv39h1a	crRNA:8:24250284-24250306:1	finclip	MPX14_1_G05	8:24250300:AC:AGG	percent	0.00282919554346873
2	MR2666_2	suv39h1a	crRNA:8:24250284-24250306:1	finclip	MPX14_1_G05	8:24250300:AC:AGGCTGGGAG	percent	0.00155715413632775
2	MR2666_2	suv39h1a	crRNA:8:24250284-24250306:1	finclip	MPX14_1_G05	8:24250300:ACCT:AAAAGGGAGGGTTAGGGTTAGGGTTAGGGTTAGGGTTAGGGTTAG	percent	0.0022370383366962
2	MR2666_2	suv39h1a	crRNA:8:24250284-24250306:1	finclip	MPX14_1_G05	8:24250303:T:TGGGAGGGTTAGGGTTAGGGTTAGGGTTAGGGTTAGGGTTAG	percent	0.00228090183349417
2	MR2666_2	suv39h1a	crRNA:8:24250284-24250306:1	finclip	MPX14_1_G05	8:24250304:GG:GTCAGAGGAGTCA	percent	0.00171067637512062
2	MR2666_2	suv39h1a	crRNA:8:24250284-24250306:1	finclip	MPX14_1_G05	8:24250306:A:ACATTTAC	percent	0.00638213878410387
2	MR2666_2	suv39h1a	crRNA:8:24250263-24250285:-1	finclip	MPX14_1_G06	8:24250252:CGAGAGTTCTTCCTGGTGAAGTGGAAAGGCTACGAGGAGTCAGAAAACACCTGG:C	percent	0.00890476844853648
2	MR2666_2	suv39h1a	crRNA:8:24250284-24250306:1	finclip	MPX14_1_G06	8:24250252:CGAGAGTTCTTCCTGGTGAAGTGGAAAGGCTACGAGGAGTCAGAAAACACCTGG:C	percent	0.00890476844853648
2	MR2666_2	suv39h1a	crRNA:8:24250284-24250306:1	finclip	MPX14_1_G06	8:24250292:CAGAAAACACCTGGG:C	percent	0.0016215473409372
2	MR2666_2	suv39h1a	crRNA:8:24250284-24250306:1	finclip	MPX14_1_G06	8:24250293:AGAAAACACCT:A	percent	0.00131922495533874
2	MR2666_2	suv39h1a	crRNA:8:24250284-24250306:1	finclip	MPX14_1_G06	8:24250295:AAAAC:A	percent	0.00791534973203243
2	MR2666_2	suv39h1a	crRNA:8:24250284-24250306:1	finclip	MPX14_1_G06	8:24250296:AAACACCTGGG:A	percent	0.00346296550776419
2	MR2666_2	suv39h1a	crRNA:8:24250284-24250306:1	finclip	MPX14_1_G06	8:24250298:ACAC:A	percent	0.00599148000549677
2	MR2666_2	suv39h1a	crRNA:8:24250284-24250306:1	finclip	MPX14_1_G06	8:24250298:ACACCTGGGAG:A	percent	0.0166552150611516
2	MR2666_2	suv39h1a	crRNA:8:24250284-24250306:1	finclip	MPX14_1_G06	8:24250300:AC:AGTCAGAAAAA	percent	0.00170399890064587
2	MR2666_2	suv39h1a	crRNA:8:24250263-24250285:-1	finclip	MPX14_1_G07	NA	percent	0
2	MR2666_2	suv39h1a	crRNA:8:24250284-24250306:1	finclip	MPX14_1_G07	8:24250286:AGGAGTCAGAAAACACCTG:A	percent	0.0455708214713042
2	MR2666_2	suv39h1a	crRNA:8:24250284-24250306:1	finclip	MPX14_1_G07	8:24250295:AAAACACCTGGG:A	percent	0.0177002104220819
2	MR2666_2	suv39h1a	crRNA:8:24250284-24250306:1	finclip	MPX14_1_G07	8:24250298:ACACCTGGGAGC:A	percent	0.00208359120353179
2	MR2666_2	suv39h1a	crRNA:8:24250284-24250306:1	finclip	MPX14_1_G07	8:24250300:ACC:A	percent	0.00356892354664356
2	MR2666_2	suv39h1a	crRNA:8:24250284-24250306:1	finclip	MPX14_1_G07	8:24250300:ACCTGG:A	percent	0.00222799851466766
2	MR2666_2	suv39h1a	crRNA:8:24250284-24250306:1	finclip	MPX14_1_G07	8:24250302:C:CCTCTTAGCATGCT	percent	0.00781862441721335
2	MR2666_2	suv39h1a	crRNA:8:24250263-24250285:-1	finclip	MPX14_1_G08	NA	percent	0
2	MR2666_2	suv39h1a	crRNA:8:24250284-24250306:1	finclip	MPX14_1_G08	8:24250285:GAGGAGTCAGAAAACACCT:G	percent	0.00342036460012177
2	MR2666_2	suv39h1a	crRNA:8:24250284-24250306:1	finclip	MPX14_1_G08	8:24250294:G:GAAAAGGAGCCTCTTA	percent	0.00309802657497941
2	MR2666_2	suv39h1a	crRNA:8:24250284-24250306:1	finclip	MPX14_1_G08	8:24250298:ACAC:A	percent	0.00567673077611833
2	MR2666_2	suv39h1a	crRNA:8:24250284-24250306:1	finclip	MPX14_1_G08	8:24250298:ACACCTG:A	percent	0.00485297804519895
2	MR2666_2	suv39h1a	crRNA:8:24250284-24250306:1	finclip	MPX14_1_G08	8:24250299:CA:CTGAGGAG	percent	0.00132516743669639
2	MR2666_2	suv39h1a	crRNA:8:24250284-24250306:1	finclip	MPX14_1_G08	8:24250300:ACCTGGGAGCCTCTTAAAAAC:A	percent	0.0314995881236345
2	MR2666_2	suv39h1a	crRNA:8:24250263-24250285:-1	finclip	MPX14_1_G09	NA	percent	0
2	MR2666_2	suv39h1a	crRNA:8:24250284-24250306:1	finclip	MPX14_1_G09	8:24250297:AAC:A	percent	0.0499062583697884
2	MR2666_2	suv39h1a	crRNA:8:24250284-24250306:1	finclip	MPX14_1_G09	8:24250297:AACACCTGGG:A	percent	0.0220516025354879
2	MR2666_2	suv39h1a	crRNA:8:24250284-24250306:1	finclip	MPX14_1_G09	8:24250298:ACAC:A	percent	0.0595839657173467
2	MR2666_2	suv39h1a	crRNA:8:24250284-24250306:1	finclip	MPX14_1_G09	8:24250299:C:CAGAA	percent	0.00626729756271761
2	MR2666_2	suv39h1a	crRNA:8:24250284-24250306:1	finclip	MPX14_1_G09	8:24250299:CACCTGGG:C	percent	0.0315328988483171
2	MR2666_2	suv39h1a	crRNA:8:24250284-24250306:1	finclip	MPX14_1_G09	8:24250300:A:AG	percent	0.00285688777787698
2	MR2666_2	suv39h1a	crRNA:8:24250284-24250306:1	finclip	MPX14_1_G09	8:24250300:ACCT:A	percent	0.00182126595839657
2	MR2666_2	suv39h1a	crRNA:8:24250284-24250306:1	finclip	MPX14_1_G09	8:24250300:ACCT:AG	percent	0.00969556289616999
2	MR2666_2	suv39h1a	crRNA:8:24250284-24250306:1	finclip	MPX14_1_G09	8:24250300:ACCTGG:A	percent	0.00226765467368985
2	MR2666_2	suv39h1a	crRNA:8:24250284-24250306:1	finclip	MPX14_1_G09	8:24250300:ACCTGGGAGC:AGGAG	percent	0.004249620569592
2	MR2666_2	suv39h1a	crRNA:8:24250263-24250285:-1	finclip	MPX14_1_G10	NA	percent	0
2	MR2666_2	suv39h1a	crRNA:8:24250284-24250306:1	finclip	MPX14_1_G10	8:24250280:GCTACGAGGAGTCAGAAAACA:G	percent	0.092808200100273
2	MR2666_2	suv39h1a	crRNA:8:24250284-24250306:1	finclip	MPX14_1_G10	8:24250291:TCAGAAAACA:T	percent	0.0750097487605147
2	MR2666_2	suv39h1a	crRNA:8:24250284-24250306:1	finclip	MPX14_1_G10	8:24250295:A:AAAACAAAAAACAAAAC	percent	0.00974876051473456
2	MR2666_2	suv39h1a	crRNA:8:24250284-24250306:1	finclip	MPX14_1_G10	8:24250297:AAC:A	percent	0.0728928750487438
2	MR2666_2	suv39h1a	crRNA:8:24250284-24250306:1	finclip	MPX14_1_G10	8:24250297:AACACCT:AGA	percent	0.00479081945295527
2	MR2666_2	suv39h1a	crRNA:8:24250284-24250306:1	finclip	MPX14_1_G10	8:24250298:ACAC:A	percent	0.00966519971032254
2	MR2666_2	suv39h1a	crRNA:8:24250284-24250306:1	finclip	MPX14_1_G10	8:24250299:CA:CCTGGGAGG	percent	0.00189404490000557
2	MR2666_2	suv39h1a	crRNA:8:24250284-24250306:1	finclip	MPX14_1_G10	8:24250299:CA:CTT	percent	0.018661912985349
2	MR2666_2	suv39h1a	crRNA:8:24250284-24250306:1	finclip	MPX14_1_G10	8:24250299:CACCTGGG:C	percent	0.0300818895883238
2	MR2666_2	suv39h1a	crRNA:8:24250284-24250306:1	finclip	MPX14_1_G10	8:24250299:CACCTGGGAGCCTCTTA:C	percent	0.00604423151913542
2	MR2666_2	suv39h1a	crRNA:8:24250284-24250306:1	finclip	MPX14_1_G10	8:24250300:A:AGG	percent	0.00267394574118434
2	MR2666_2	suv39h1a	crRNA:8:24250284-24250306:1	finclip	MPX14_1_G10	8:24250300:AC:AAAAAACAAAACAAAAAA	percent	0.00983232131914656
2	MR2666_2	suv39h1a	crRNA:8:24250284-24250306:1	finclip	MPX14_1_G10	8:24250300:ACC:AG	percent	0.00136482647206284
2	MR2666_2	suv39h1a	crRNA:8:24250284-24250306:1	finclip	MPX14_1_G10	8:24250300:ACCT:A	percent	0.00105843685588547
2	MR2666_2	suv39h1a	crRNA:8:24250284-24250306:1	finclip	MPX14_1_G10	8:24250301:C:CTGGGAAAAAAA	percent	0.00233970252353629
2	MR2666_2	suv39h1a	crRNA:8:24250263-24250285:-1	finclip	MPX14_1_G11	8:24250277:AAGGCTACGAGGAGTCAGAAAACACCTGGG:A	percent	0.0522002761601729
2	MR2666_2	suv39h1a	crRNA:8:24250284-24250306:1	finclip	MPX14_1_G11	8:24250277:AAGGCTACGAGGAGTCAGAAAACACCTGGG:A	percent	0.0522002761601729
2	MR2666_2	suv39h1a	crRNA:8:24250284-24250306:1	finclip	MPX14_1_G11	8:24250280:GCTACGAGGAGTCAGAAAACA:G	percent	0.0454463588881551
2	MR2666_2	suv39h1a	crRNA:8:24250284-24250306:1	finclip	MPX14_1_G11	8:24250292:CAGAAAACACCTGGG:C	percent	0.00180104460587141
2	MR2666_2	suv39h1a	crRNA:8:24250284-24250306:1	finclip	MPX14_1_G11	8:24250293:AGAAAACAC:A	percent	0.00489283784595065
2	MR2666_2	suv39h1a	crRNA:8:24250284-24250306:1	finclip	MPX14_1_G11	8:24250293:AGAAAACACCTGG:A	percent	0.0214324308098697
2	MR2666_2	suv39h1a	crRNA:8:24250284-24250306:1	finclip	MPX14_1_G11	8:24250294:G:GAAAACCTCTTAAAACCTT	percent	0.00141081827459927
2	MR2666_2	suv39h1a	crRNA:8:24250284-24250306:1	finclip	MPX14_1_G11	8:24250294:GAAAA:G	percent	0.00192111424626283
2	MR2666_2	suv39h1a	crRNA:8:24250284-24250306:1	finclip	MPX14_1_G11	8:24250297:AAC:A	percent	0.0102059194332713
2	MR2666_2	suv39h1a	crRNA:8:24250284-24250306:1	finclip	MPX14_1_G11	8:24250297:AACACCTGGG:A	percent	0.00582337755898421
2	MR2666_2	suv39h1a	crRNA:8:24250284-24250306:1	finclip	MPX14_1_G11	8:24250298:AC:A	percent	0.0270156690880711
2	MR2666_2	suv39h1a	crRNA:8:24250284-24250306:1	finclip	MPX14_1_G11	8:24250298:ACAC:A	percent	0.0206219607372276
2	MR2666_2	suv39h1a	crRNA:8:24250284-24250306:1	finclip	MPX14_1_G11	8:24250298:ACACCTGGG:A	percent	0.00558323827820136
2	MR2666_2	suv39h1a	crRNA:8:24250284-24250306:1	finclip	MPX14_1_G11	8:24250298:ACACCTGGGAGCCTCTT:ACTGGGAGCCTCTTAA	percent	0.00672389986191991
2	MR2666_2	suv39h1a	crRNA:8:24250284-24250306:1	finclip	MPX14_1_G11	8:24250299:C:CTGGGAGCCTCTTAAAAA	percent	0.0013207660443057
2	MR2666_2	suv39h1a	crRNA:8:24250284-24250306:1	finclip	MPX14_1_G11	8:24250299:CAC:CCTCTTAAAACCTTAAAACCT	percent	0.00147085309479498
2	MR2666_2	suv39h1a	crRNA:8:24250284-24250306:1	finclip	MPX14_1_G11	8:24250299:CACCTGGG:C	percent	0.0323287506753917
2	MR2666_2	suv39h1a	crRNA:8:24250284-24250306:1	finclip	MPX14_1_G11	8:24250299:CACCTGGGAGCCT:C	percent	0.00633367353064778
2	MR2666_2	suv39h1a	crRNA:8:24250284-24250306:1	finclip	MPX14_1_G11	8:24250300:A:AATTCCTGGGAATTGAAAACAATT	percent	0.00156090532508855
2	MR2666_2	suv39h1a	crRNA:8:24250284-24250306:1	finclip	MPX14_1_G11	8:24250300:A:AGG	percent	0.00234135798763283
2	MR2666_2	suv39h1a	crRNA:8:24250284-24250306:1	finclip	MPX14_1_G11	8:24250300:ACC:AG	percent	0.00387224590262352
2	MR2666_2	suv39h1a	crRNA:8:24250284-24250306:1	finclip	MPX14_1_G11	8:24250300:ACCT:A	percent	0.00609353424986492
2	MR2666_2	suv39h1a	crRNA:8:24250284-24250306:1	finclip	MPX14_1_G11	8:24250302:C:CCTCTTAAAAAGCCTCT	percent	0.0239238758479918
2	MR2666_2	suv39h1a	crRNA:8:24250284-24250306:1	finclip	MPX14_1_G11	8:24250304:G:GAAGCCTCTCAATT	percent	0.00237137539773068
2	MR2666_2	suv39h1a	crRNA:8:24250263-24250285:-1	finclip	MPX14_1_G12	8:24250271:AGTGGAAAGGCTACGAGGAGTCAGAAAACACCTGG:A	percent	0.0673657884310618
2	MR2666_2	suv39h1a	crRNA:8:24250263-24250285:-1	finclip	MPX14_1_G12	8:24250277:AAGGCTACGAGGAGTCAGAAAACACCTGGG:A	percent	0.0129754358161648
2	MR2666_2	suv39h1a	crRNA:8:24250284-24250306:1	finclip	MPX14_1_G12	8:24250271:AGTGGAAAGGCTACGAGGAGTCAGAAAACACCTGG:A	percent	0.0673657884310618
2	MR2666_2	suv39h1a	crRNA:8:24250284-24250306:1	finclip	MPX14_1_G12	8:24250277:AAGGCTACGAGGAGTCAGAAAACACCTGGG:A	percent	0.0129754358161648
2	MR2666_2	suv39h1a	crRNA:8:24250284-24250306:1	finclip	MPX14_1_G12	8:24250293:AGAAAACACCT:A	percent	0.0581913629160063
2	MR2666_2	suv39h1a	crRNA:8:24250284-24250306:1	finclip	MPX14_1_G12	8:24250297:AAC:A	percent	0.0030952852614897
2	MR2666_2	suv39h1a	crRNA:8:24250284-24250306:1	finclip	MPX14_1_G12	8:24250298:ACAC:A	percent	0.0389139263074485
2	MR2666_2	suv39h1a	crRNA:8:24250284-24250306:1	finclip	MPX14_1_G12	8:24250299:C:CAGTGA	percent	0.00295909270998415
2	MR2666_2	suv39h1a	crRNA:8:24250284-24250306:1	finclip	MPX14_1_G12	8:24250299:CACCTGGG:C	percent	0.0131363906497623
2	MR2666_2	suv39h1a	crRNA:8:24250284-24250306:1	finclip	MPX14_1_G12	8:24250300:AC:AGG	percent	0.0051381735340729
2	MR2666_2	suv39h1a	crRNA:8:24250284-24250306:1	finclip	MPX14_1_G12	8:24250300:ACC:A	percent	0.00657438589540412
2	MR2666_2	suv39h1a	crRNA:8:24250263-24250285:-1	finclip	MPX14_1_H01	NA	percent	0
2	MR2666_2	suv39h1a	crRNA:8:24250284-24250306:1	finclip	MPX14_1_H01	8:24250279:GGCTACGAGGAGTCAGAAAACA:G	percent	0.00627575675166831
2	MR2666_2	suv39h1a	crRNA:8:24250284-24250306:1	finclip	MPX14_1_H01	8:24250280:GCTACGAGGAGTCAGAAAACAC:G	percent	0.134761416647491
2	MR2666_2	suv39h1a	crRNA:8:24250284-24250306:1	finclip	MPX14_1_H01	8:24250281:CTACGAGGAGTCAGAAAACA:C	percent	0.00426751459113445
2	MR2666_2	suv39h1a	crRNA:8:24250284-24250306:1	finclip	MPX14_1_H01	8:24250292:CAGAAAACACCTGGG:C	percent	0.0230947848461394
2	MR2666_2	suv39h1a	crRNA:8:24250284-24250306:1	finclip	MPX14_1_H01	8:24250293:AGAAAACACCTGG:A	percent	0.00727987783193523
2	MR2666_2	suv39h1a	crRNA:8:24250284-24250306:1	finclip	MPX14_1_H01	8:24250295:AAAACAC:AGT	percent	0.0389096918603435
2	MR2666_2	suv39h1a	crRNA:8:24250284-24250306:1	finclip	MPX14_1_H01	8:24250297:A:AGGGATGATTTG	percent	0.00297052486245633
2	MR2666_2	suv39h1a	crRNA:8:24250284-24250306:1	finclip	MPX14_1_H01	8:24250297:AAC:A	percent	0.0485952764470849
2	MR2666_2	suv39h1a	crRNA:8:24250284-24250306:1	finclip	MPX14_1_H01	8:24250297:AACACCTG:A	percent	0.0173838462021212
2	MR2666_2	suv39h1a	crRNA:8:24250284-24250306:1	finclip	MPX14_1_H01	8:24250298:ACAC:A	percent	0.0134301194485702
2	MR2666_2	suv39h1a	crRNA:8:24250284-24250306:1	finclip	MPX14_1_H01	8:24250298:ACACCTGGGAG:A	percent	0.0104386753969416
2	MR2666_2	suv39h1a	crRNA:8:24250284-24250306:1	finclip	MPX14_1_H01	8:24250298:ACACCTGGGAGC:A	percent	0.00788653431792984
2	MR2666_2	suv39h1a	crRNA:8:24250284-24250306:1	finclip	MPX14_1_H01	8:24250299:C:CAA	percent	0.00138066648536703
2	MR2666_2	suv39h1a	crRNA:8:24250284-24250306:1	finclip	MPX14_1_H01	8:24250299:CA:CTC	percent	0.00200824216053386
2	MR2666_2	suv39h1a	crRNA:8:24250284-24250306:1	finclip	MPX14_1_H01	8:24250299:CAC:CTGCCT	percent	0.00326339351086752
2	MR2666_2	suv39h1a	crRNA:8:24250284-24250306:1	finclip	MPX14_1_H01	8:24250299:CACCTGGG:C	percent	0.011672907558103
2	MR2666_2	suv39h1a	crRNA:8:24250284-24250306:1	finclip	MPX14_1_H01	8:24250300:A:AG	percent	0.0244336129531619
2	MR2666_2	suv39h1a	crRNA:8:24250284-24250306:1	finclip	MPX14_1_H01	8:24250300:A:AGAG	percent	0.00202916134970609
2	MR2666_2	suv39h1a	crRNA:8:24250284-24250306:1	finclip	MPX14_1_H01	8:24250300:AC:A	percent	0.0155638767441374
2	MR2666_2	suv39h1a	crRNA:8:24250284-24250306:1	finclip	MPX14_1_H01	8:24250300:AC:AGCCT	percent	0.00221743405225613
2	MR2666_2	suv39h1a	crRNA:8:24250284-24250306:1	finclip	MPX14_1_H01	8:24250300:ACCT:A	percent	0.014057695123737
2	MR2666_2	suv39h1a	crRNA:8:24250284-24250306:1	finclip	MPX14_1_H01	8:24250300:ACCT:AGCCTCTTAAA	percent	0.0186599167416271
2	MR2666_2	suv39h1a	crRNA:8:24250284-24250306:1	finclip	MPX14_1_H01	8:24250305:GGA:GAGAACAG	percent	0.00410016107775663
2	MR2666_2	suv39h1a	crRNA:8:24250263-24250285:-1	finclip	MPX14_1_H02	NA	percent	0
2	MR2666_2	suv39h1a	crRNA:8:24250284-24250306:1	finclip	MPX14_1_H02	8:24250282:TACGAGGAGTCAGAAAACACC:TG	percent	0.0139125733061598
2	MR2666_2	suv39h1a	crRNA:8:24250284-24250306:1	finclip	MPX14_1_H02	8:24250293:AGAAAACACCTGG:A	percent	0.00232916025454394
2	MR2666_2	suv39h1a	crRNA:8:24250284-24250306:1	finclip	MPX14_1_H02	8:24250298:ACAC:A	percent	0.0968057230794826
2	MR2666_2	suv39h1a	crRNA:8:24250284-24250306:1	finclip	MPX14_1_H02	8:24250299:C:CA	percent	0.00230836418084266
2	MR2666_2	suv39h1a	crRNA:8:24250284-24250306:1	finclip	MPX14_1_H02	8:24250299:C:CAAAAA	percent	0.0015389094538951
2	MR2666_2	suv39h1a	crRNA:8:24250284-24250306:1	finclip	MPX14_1_H02	8:24250299:CACCTGGGAGCCT:C	percent	0.00615563781558042
2	MR2666_2	suv39h1a	crRNA:8:24250284-24250306:1	finclip	MPX14_1_H02	8:24250300:A:AG	percent	0.00526140664642516
2	MR2666_2	suv39h1a	crRNA:8:24250284-24250306:1	finclip	MPX14_1_H02	8:24250300:AC:A	percent	0.00120617227467454
2	MR2666_2	suv39h1a	crRNA:8:24250284-24250306:1	finclip	MPX14_1_H02	8:24250300:ACC:ATTAT	percent	0.00228756810714137
2	MR2666_2	suv39h1a	crRNA:8:24250263-24250285:-1	finclip	MPX14_1_H03	8:24250277:AAGGCTACGAG:A	percent	0.0121127949087585
2	MR2666_2	suv39h1a	crRNA:8:24250263-24250285:-1	finclip	MPX14_1_H03	8:24250277:AAGGCTACGAGGAGTCAGAAAACA:AG	percent	0.00210963046306389
2	MR2666_2	suv39h1a	crRNA:8:24250284-24250306:1	finclip	MPX14_1_H03	8:24250277:AAGGCTACGAGGAGTCAGAAAACA:AG	percent	0.00210963046306389
2	MR2666_2	suv39h1a	crRNA:8:24250284-24250306:1	finclip	MPX14_1_H03	8:24250297:AAC:A	percent	0.00130093878555606
2	MR2666_2	suv39h1a	crRNA:8:24250284-24250306:1	finclip	MPX14_1_H03	8:24250298:ACAC:A	percent	0.0104954115537428
2	MR2666_2	suv39h1a	crRNA:8:24250284-24250306:1	finclip	MPX14_1_H03	8:24250298:ACACCTGGGAGCC:AAGGAG	percent	0.00126577827783833
2	MR2666_2	suv39h1a	crRNA:8:24250284-24250306:1	finclip	MPX14_1_H03	8:24250299:CACCTGGG:C	percent	0.00205688970148729
2	MR2666_2	suv39h1a	crRNA:8:24250284-24250306:1	finclip	MPX14_1_H03	8:24250300:ACCT:A	percent	0.00896592946802152
2	MR2666_2	suv39h1a	crRNA:8:24250263-24250285:-1	finclip	MPX14_1_H04	NA	percent	0
2	MR2666_2	suv39h1a	crRNA:8:24250284-24250306:1	finclip	MPX14_1_H04	8:24250290:GTCAGAAAACA:G	percent	0.00261572320236678
2	MR2666_2	suv39h1a	crRNA:8:24250284-24250306:1	finclip	MPX14_1_H04	8:24250297:AACA:AG	percent	0.00252552585056103
2	MR2666_2	suv39h1a	crRNA:8:24250284-24250306:1	finclip	MPX14_1_H04	8:24250298:ACAC:A	percent	0.0342749936861854
2	MR2666_2	suv39h1a	crRNA:8:24250284-24250306:1	finclip	MPX14_1_H04	8:24250298:ACACCTGGGAGCC:AAGGAG	percent	0.00469026229389905
2	MR2666_2	suv39h1a	crRNA:8:24250284-24250306:1	finclip	MPX14_1_H04	8:24250298:ACACCTGGGAGCCTCTT:ACTGGGAGCCTCTTA	percent	0.0143774578778367
2	MR2666_2	suv39h1a	crRNA:8:24250284-24250306:1	finclip	MPX14_1_H04	8:24250300:ACCT:A	percent	0.00647616985965292
2	MR2666_2	suv39h1a	crRNA:8:24250263-24250285:-1	finclip	MPX14_1_H05	NA	percent	0
2	MR2666_2	suv39h1a	crRNA:8:24250284-24250306:1	finclip	MPX14_1_H05	8:24250286:AGGAGTCAGAAAACACCTG:A	percent	0.00574256949950744
2	MR2666_2	suv39h1a	crRNA:8:24250284-24250306:1	finclip	MPX14_1_H05	8:24250291:TCAGAAAACACCTGGGAGC:T	percent	0.007496576083039
2	MR2666_2	suv39h1a	crRNA:8:24250284-24250306:1	finclip	MPX14_1_H05	8:24250295:AAAACA:AG	percent	0.00245080371945506
2	MR2666_2	suv39h1a	crRNA:8:24250284-24250306:1	finclip	MPX14_1_H05	8:24250296:AAACACCT:AG	percent	0.0221533434248781
2	MR2666_2	suv39h1a	crRNA:8:24250284-24250306:1	finclip	MPX14_1_H05	8:24250297:AAC:A	percent	0.019966842067325
2	MR2666_2	suv39h1a	crRNA:8:24250284-24250306:1	finclip	MPX14_1_H05	8:24250298:ACAC:A	percent	0.0255892741296043
2	MR2666_2	suv39h1a	crRNA:8:24250284-24250306:1	finclip	MPX14_1_H05	8:24250298:ACACCTGGGAGCC:AAGGAG	percent	0.00115331939739061
2	MR2666_2	suv39h1a	crRNA:8:24250284-24250306:1	finclip	MPX14_1_H05	8:24250298:ACACCTGGGAGCCTCTT:ACTGGGAGCCTCTTA	percent	0.00307551839304164
2	MR2666_2	suv39h1a	crRNA:8:24250284-24250306:1	finclip	MPX14_1_H05	8:24250299:C:CCTCTTAAAAACCTCTTA	percent	0.00706408130901752
2	MR2666_2	suv39h1a	crRNA:8:24250284-24250306:1	finclip	MPX14_1_H05	8:24250299:CACCTGGG:C	percent	0.00973113241548331
2	MR2666_2	suv39h1a	crRNA:8:24250284-24250306:1	finclip	MPX14_1_H05	8:24250300:A:AG	percent	0.00341190321728057
2	MR2666_2	suv39h1a	crRNA:8:24250284-24250306:1	finclip	MPX14_1_H05	8:24250300:ACCT:A	percent	0.0223215358369975
2	MR2666_2	suv39h1a	crRNA:8:24250284-24250306:1	finclip	MPX14_1_H05	8:24250300:ACCTG:A	percent	0.0121819361349384
2	MR2666_2	suv39h1a	crRNA:8:24250284-24250306:1	finclip	MPX14_1_H05	8:24250303:TG:TAAA	percent	0.0126384583964055
2	MR2666_2	suv39h1a	crRNA:8:24250263-24250285:-1	finclip	MPX14_1_H06	NA	percent	0
2	MR2666_2	suv39h1a	crRNA:8:24250284-24250306:1	finclip	MPX14_1_H06	8:24250298:AC:AGG	percent	0.00359803055169802
2	MR2666_2	suv39h1a	crRNA:8:24250284-24250306:1	finclip	MPX14_1_H06	8:24250298:ACA:AGGACCGCATAAGG	percent	0.00362959222320414
2	MR2666_2	suv39h1a	crRNA:8:24250284-24250306:1	finclip	MPX14_1_H06	8:24250302:C:CCTCT	percent	0.00688044438833481
2	MR2713_2	sirt7	crRNA:22:41982609-41982631:-1	finclip	MPX14_1_E01	NA	percent	0
2	MR2713_2	sirt7	crRNA:22:41982636-41982658:1	finclip	MPX14_1_E01	NA	percent	0
2	MR2713_2	sirt7	crRNA:22:41982609-41982631:-1	finclip	MPX14_1_E02	22:41982611:GTGCAGG:GCCTGC	percent	0.00838812060757198
2	MR2713_2	sirt7	crRNA:22:41982609-41982631:-1	finclip	MPX14_1_E02	22:41982614:C:CA	percent	0.0189866243482204
2	MR2713_2	sirt7	crRNA:22:41982609-41982631:-1	finclip	MPX14_1_E02	22:41982629:CGACA:C	percent	0.00946497392881433
2	MR2713_2	sirt7	crRNA:22:41982636-41982658:1	finclip	MPX14_1_E02	22:41982629:CGACA:C	percent	0.00946497392881433
2	MR2713_2	sirt7	crRNA:22:41982609-41982631:-1	finclip	MPX14_1_E03	22:41982601:TCAGGACACCGTG:T	percent	0.019185332199225
2	MR2713_2	sirt7	crRNA:22:41982609-41982631:-1	finclip	MPX14_1_E03	22:41982612:TGCAGGA:T	percent	0.0089216520177677
2	MR2713_2	sirt7	crRNA:22:41982609-41982631:-1	finclip	MPX14_1_E03	22:41982614:C:CA	percent	0.0996503166052358
2	MR2713_2	sirt7	crRNA:22:41982609-41982631:-1	finclip	MPX14_1_E03	22:41982614:CAGGAGCTGAGCCGACGACAGAACCGCAGACACCTGCTCAAGAGGA:C	percent	0.11645402135904
2	MR2713_2	sirt7	crRNA:22:41982609-41982631:-1	finclip	MPX14_1_E03	22:41982622:GAGCCGACGAC:G	percent	0.00824118703336169
2	MR2713_2	sirt7	crRNA:22:41982609-41982631:-1	finclip	MPX14_1_E03	22:41982624:GCCGACGACAGAACCGCAGACACCTGCTC:G	percent	0.0556847178905585
2	MR2713_2	sirt7	crRNA:22:41982609-41982631:-1	finclip	MPX14_1_E03	22:41982631:ACAGA:ACCCTGCAGACG	percent	0.0137416123239769
2	MR2713_2	sirt7	crRNA:22:41982636-41982658:1	finclip	MPX14_1_E03	22:41982614:CAGGAGCTGAGCCGACGACAGAACCGCAGACACCTGCTCAAGAGGA:C	percent	0.11645402135904
2	MR2713_2	sirt7	crRNA:22:41982636-41982658:1	finclip	MPX14_1_E03	22:41982624:GCCGACGACAGAACCGCAGACACCTGCTC:G	percent	0.0556847178905585
2	MR2713_2	sirt7	crRNA:22:41982636-41982658:1	finclip	MPX14_1_E03	22:41982631:ACAGA:ACCCTGCAGACG	percent	0.0137416123239769
2	MR2713_2	sirt7	crRNA:22:41982636-41982658:1	finclip	MPX14_1_E03	22:41982650:CTCAA:C	percent	0.00196578773272848
2	MR2713_2	sirt7	crRNA:22:41982636-41982658:1	finclip	MPX14_1_E03	22:41982650:CTCAAGAG:CGGTTCT	percent	0.0238729798695775
2	MR2713_2	sirt7	crRNA:22:41982636-41982658:1	finclip	MPX14_1_E03	22:41982650:CTCAAGAGGA:CGAGGAAACAAGAGGAGG	percent	0.0219638975522162
2	MR2713_2	sirt7	crRNA:22:41982636-41982658:1	finclip	MPX14_1_E03	22:41982653:C:CAC	percent	0.00406388810131368
2	MR2713_2	sirt7	crRNA:22:41982636-41982658:1	finclip	MPX14_1_E03	22:41982660:A:AACAAGAGGAGGT	percent	0.0022682166146867
2	MR2713_2	sirt7	crRNA:22:41982609-41982631:-1	finclip	MPX14_1_E04	22:41982609:CCGTG:CAT	percent	0.0473576309794989
2	MR2713_2	sirt7	crRNA:22:41982609-41982631:-1	finclip	MPX14_1_E04	22:41982612:TGCAGGA:T	percent	0.00136674259681093
2	MR2713_2	sirt7	crRNA:22:41982609-41982631:-1	finclip	MPX14_1_E04	22:41982614:C:CA	percent	0.0634624145785877
2	MR2713_2	sirt7	crRNA:22:41982609-41982631:-1	finclip	MPX14_1_E04	22:41982614:CA:C	percent	0.00464692482915718
2	MR2713_2	sirt7	crRNA:22:41982609-41982631:-1	finclip	MPX14_1_E04	22:41982615:AGGAGCTGAGCCGACGACAGAACCGCAGACACCTGCTC:A	percent	0.00965831435079727
2	MR2713_2	sirt7	crRNA:22:41982609-41982631:-1	finclip	MPX14_1_E04	22:41982621:TGAGCCGACGACA:T	percent	0.0314123006833713
2	MR2713_2	sirt7	crRNA:22:41982609-41982631:-1	finclip	MPX14_1_E04	22:41982624:G:GCCGACGACAGAACCGCAGACACCTGCTC	percent	0.00480637813211845
2	MR2713_2	sirt7	crRNA:22:41982609-41982631:-1	finclip	MPX14_1_E04	22:41982631:ACAGAAC:A	percent	0.00257403189066059
2	MR2713_2	sirt7	crRNA:22:41982636-41982658:1	finclip	MPX14_1_E04	22:41982615:AGGAGCTGAGCCGACGACAGAACCGCAGACACCTGCTC:A	percent	0.00965831435079727
2	MR2713_2	sirt7	crRNA:22:41982636-41982658:1	finclip	MPX14_1_E04	22:41982631:ACAGAAC:A	percent	0.00257403189066059
2	MR2713_2	sirt7	crRNA:22:41982636-41982658:1	finclip	MPX14_1_E04	22:41982634:GAACCGCAGACACCTGCTC:GACCGCAG	percent	0.00232346241457859
2	MR2713_2	sirt7	crRNA:22:41982636-41982658:1	finclip	MPX14_1_E04	22:41982645:ACCTGCT:A	percent	0.0155125284738041
2	MR2713_2	sirt7	crRNA:22:41982609-41982631:-1	finclip	MPX14_1_E05	22:41982608:ACCGTGCAGGAGCTGAGCCGACGACAGAACCGCAGACACCTGCTCA:ACAGGAGCTGAGCCGACGACAGAACCGCAGACACC	percent	0.0034268005602074
2	MR2713_2	sirt7	crRNA:22:41982609-41982631:-1	finclip	MPX14_1_E05	22:41982609:CCGTGCAGGAGCTGAGCCGACGACAGAACCGCAGACACCTGCT:C	percent	0.026609851306654
2	MR2713_2	sirt7	crRNA:22:41982609-41982631:-1	finclip	MPX14_1_E05	22:41982610:CGTGCAG:C	percent	0.0195774605917936
2	MR2713_2	sirt7	crRNA:22:41982609-41982631:-1	finclip	MPX14_1_E05	22:41982610:CGTGCAGGAGCTGA:C	percent	0.0115319288417414
2	MR2713_2	sirt7	crRNA:22:41982609-41982631:-1	finclip	MPX14_1_E05	22:41982610:CGTGCAGGAGCTGAGCCGACGACA:CGAGCTGAGCCGAC	percent	0.00643642540004172
2	MR2713_2	sirt7	crRNA:22:41982609-41982631:-1	finclip	MPX14_1_E05	22:41982611:GTGCAGGAGCTGAGCCGACGACAGAACCGCAGACACCTGCTC:GAGGAAAG	percent	0.0152865103250991
2	MR2713_2	sirt7	crRNA:22:41982609-41982631:-1	finclip	MPX14_1_E05	22:41982612:TGCA:TC	percent	0.0136476057093477
2	MR2713_2	sirt7	crRNA:22:41982609-41982631:-1	finclip	MPX14_1_E05	22:41982612:TGCAGG:TC	percent	0.0111743496528502
2	MR2713_2	sirt7	crRNA:22:41982609-41982631:-1	finclip	MPX14_1_E05	22:41982612:TGCAGGA:T	percent	0.115855657200751
2	MR2713_2	sirt7	crRNA:22:41982609-41982631:-1	finclip	MPX14_1_E05	22:41982612:TGCAGGAGCTGA:T	percent	0.0016687028814923
2	MR2713_2	sirt7	crRNA:22:41982609-41982631:-1	finclip	MPX14_1_E05	22:41982612:TGCAGGAGCTGAGCCGACGACA:TGCTGAGCCGAC	percent	0.0093268571769123
2	MR2713_2	sirt7	crRNA:22:41982609-41982631:-1	finclip	MPX14_1_E05	22:41982612:TGCAGGAGCTGAGCCGACGACAGAACC:T	percent	0.00992282249173098
2	MR2713_2	sirt7	crRNA:22:41982609-41982631:-1	finclip	MPX14_1_E05	22:41982612:TGCAGGAGCTGAGCCGACGACAGAACCGCAGACACCTGCTCA:TGCTGAGCCGACGAC	percent	0.0141541762269436
2	MR2713_2	sirt7	crRNA:22:41982609-41982631:-1	finclip	MPX14_1_E05	22:41982613:G:GCAGGAGCTGAGCCGACGACAGAACCGCAGACACCTGCT	percent	0.00333740576298459
2	MR2713_2	sirt7	crRNA:22:41982609-41982631:-1	finclip	MPX14_1_E05	22:41982613:GCAGGAGCTGAGCCGACGACAGAACCGCAGACACCTGCTC:GGAAAG	percent	0.0153759051223219
2	MR2713_2	sirt7	crRNA:22:41982609-41982631:-1	finclip	MPX14_1_E05	22:41982614:C:CA	percent	0.0611758395661373
2	MR2713_2	sirt7	crRNA:22:41982609-41982631:-1	finclip	MPX14_1_E05	22:41982614:C:CAG	percent	0.0341786108048512
2	MR2713_2	sirt7	crRNA:22:41982609-41982631:-1	finclip	MPX14_1_E05	22:41982614:CAG:CT	percent	0.0115021305760005
2	MR2713_2	sirt7	crRNA:22:41982609-41982631:-1	finclip	MPX14_1_E05	22:41982614:CAGG:C	percent	0.00214547513334724
2	MR2713_2	sirt7	crRNA:22:41982609-41982631:-1	finclip	MPX14_1_E05	22:41982614:CAGGAG:C	percent	0.0070323907148604
2	MR2713_2	sirt7	crRNA:22:41982609-41982631:-1	finclip	MPX14_1_E05	22:41982614:CAGGAGCTGAGCCGACGACAGAACCGCAGAC:CCGAGCTGAGCCGACG	percent	0.0110551565898865
2	MR2713_2	sirt7	crRNA:22:41982609-41982631:-1	finclip	MPX14_1_E05	22:41982614:CAGGAGCTGAGCCGACGACAGAACCGCAGACACCTGCT:CAAGGAGCTGAGCCGACGA	percent	0.0019368872731607
2	MR2713_2	sirt7	crRNA:22:41982609-41982631:-1	finclip	MPX14_1_E05	22:41982614:CAGGAGCTGAGCCGACGACAGAACCGCAGACACCTGCTCA:CAGCTGAGCCGACGACAGAAC	percent	0.0314073720909443
2	MR2713_2	sirt7	crRNA:22:41982609-41982631:-1	finclip	MPX14_1_E05	22:41982614:CAGGAGCTGAGCCGACGACAGAACCGCAGACACCTGCTCAA:C	percent	0.00375458148335767
2	MR2713_2	sirt7	crRNA:22:41982609-41982631:-1	finclip	MPX14_1_E05	22:41982615:AG:ACC	percent	0.0106677791352543
2	MR2713_2	sirt7	crRNA:22:41982609-41982631:-1	finclip	MPX14_1_E05	22:41982615:AGGAGCTGAGCCGACGACAGAACCGCAGACACCTGCTC:A	percent	0.0316159599511308
2	MR2713_2	sirt7	crRNA:22:41982609-41982631:-1	finclip	MPX14_1_E05	22:41982616:G:GAGCTGAGCT	percent	0.00455913465836288
2	MR2713_2	sirt7	crRNA:22:41982609-41982631:-1	finclip	MPX14_1_E05	22:41982616:G:GGAGCTGAGCCGACGACAGAACCGCAGACACCT	percent	0.00375458148335767
2	MR2713_2	sirt7	crRNA:22:41982609-41982631:-1	finclip	MPX14_1_E05	22:41982617:GAGCTGAGCCGACGACAGAACCGCAGACACCTGCTCA:GTGTCCAAAC	percent	0.00309901963705712
2	MR2713_2	sirt7	crRNA:22:41982609-41982631:-1	finclip	MPX14_1_E05	22:41982622:G:GAGCCGACGACAGAACCGCAGACACCTGCTC	percent	0.013975386632498
2	MR2713_2	sirt7	crRNA:22:41982609-41982631:-1	finclip	MPX14_1_E05	22:41982624:GCCGACGACAGAA:G	percent	0.00530409130188623
2	MR2713_2	sirt7	crRNA:22:41982609-41982631:-1	finclip	MPX14_1_E05	22:41982626:CGACGACA:C	percent	0.0106379808695134
2	MR2713_2	sirt7	crRNA:22:41982609-41982631:-1	finclip	MPX14_1_E05	22:41982626:CGACGACAGAACCGCA:C	percent	0.00825411961023868
2	MR2713_2	sirt7	crRNA:22:41982609-41982631:-1	finclip	MPX14_1_E05	22:41982627:GACGACAGA:G	percent	0.0232724455436694
2	MR2713_2	sirt7	crRNA:22:41982609-41982631:-1	finclip	MPX14_1_E05	22:41982630:GACAGAAC:GTAATGCACACCTGCATTA	percent	0.00482731905003129
2	MR2713_2	sirt7	crRNA:22:41982609-41982631:-1	finclip	MPX14_1_E05	22:41982631:A:ACAGAACCGCAGACACCTGCTC	percent	0.00286063351112965
2	MR2713_2	sirt7	crRNA:22:41982609-41982631:-1	finclip	MPX14_1_E05	22:41982633:A:AGAACCGCAGACACCTGCTC	percent	0.00715158377782413
2	MR2713_2	sirt7	crRNA:22:41982636-41982658:1	finclip	MPX14_1_E05	22:41982608:ACCGTGCAGGAGCTGAGCCGACGACAGAACCGCAGACACCTGCTCA:ACAGGAGCTGAGCCGACGACAGAACCGCAGACACC	percent	0.0034268005602074
2	MR2713_2	sirt7	crRNA:22:41982636-41982658:1	finclip	MPX14_1_E05	22:41982609:CCGTGCAGGAGCTGAGCCGACGACAGAACCGCAGACACCTGCT:C	percent	0.026609851306654
2	MR2713_2	sirt7	crRNA:22:41982636-41982658:1	finclip	MPX14_1_E05	22:41982611:GTGCAGGAGCTGAGCCGACGACAGAACCGCAGACACCTGCTC:GAGGAAAG	percent	0.0152865103250991
2	MR2713_2	sirt7	crRNA:22:41982636-41982658:1	finclip	MPX14_1_E05	22:41982612:TGCAGGAGCTGAGCCGACGACAGAACCGCAGACACCTGCTCA:TGCTGAGCCGACGAC	percent	0.0141541762269436
2	MR2713_2	sirt7	crRNA:22:41982636-41982658:1	finclip	MPX14_1_E05	22:41982613:GCAGGAGCTGAGCCGACGACAGAACCGCAGACACCTGCTC:GGAAAG	percent	0.0153759051223219
2	MR2713_2	sirt7	crRNA:22:41982636-41982658:1	finclip	MPX14_1_E05	22:41982614:CAGGAGCTGAGCCGACGACAGAACCGCAGAC:CCGAGCTGAGCCGACG	percent	0.0110551565898865
2	MR2713_2	sirt7	crRNA:22:41982636-41982658:1	finclip	MPX14_1_E05	22:41982614:CAGGAGCTGAGCCGACGACAGAACCGCAGACACCTGCT:CAAGGAGCTGAGCCGACGA	percent	0.0019368872731607
2	MR2713_2	sirt7	crRNA:22:41982636-41982658:1	finclip	MPX14_1_E05	22:41982614:CAGGAGCTGAGCCGACGACAGAACCGCAGACACCTGCTCA:CAGCTGAGCCGACGACAGAAC	percent	0.0314073720909443
2	MR2713_2	sirt7	crRNA:22:41982636-41982658:1	finclip	MPX14_1_E05	22:41982614:CAGGAGCTGAGCCGACGACAGAACCGCAGACACCTGCTCAA:C	percent	0.00375458148335767
2	MR2713_2	sirt7	crRNA:22:41982636-41982658:1	finclip	MPX14_1_E05	22:41982615:AGGAGCTGAGCCGACGACAGAACCGCAGACACCTGCTC:A	percent	0.0316159599511308
2	MR2713_2	sirt7	crRNA:22:41982636-41982658:1	finclip	MPX14_1_E05	22:41982617:GAGCTGAGCCGACGACAGAACCGCAGACACCTGCTCA:GTGTCCAAAC	percent	0.00309901963705712
2	MR2713_2	sirt7	crRNA:22:41982636-41982658:1	finclip	MPX14_1_E05	22:41982626:CGACGACA:C	percent	0.0106379808695134
2	MR2713_2	sirt7	crRNA:22:41982636-41982658:1	finclip	MPX14_1_E05	22:41982626:CGACGACAGAACCGCA:C	percent	0.00825411961023868
2	MR2713_2	sirt7	crRNA:22:41982636-41982658:1	finclip	MPX14_1_E05	22:41982627:GACGACAGA:G	percent	0.0232724455436694
2	MR2713_2	sirt7	crRNA:22:41982636-41982658:1	finclip	MPX14_1_E05	22:41982628:ACGACAGAACCGCAGACACCTGCTCA:AGCTG	percent	0.0105783843380315
2	MR2713_2	sirt7	crRNA:22:41982636-41982658:1	finclip	MPX14_1_E05	22:41982629:CGACAGAACCGCAGACACCTGCTCAA:C	percent	0.00330760749724366
2	MR2713_2	sirt7	crRNA:22:41982636-41982658:1	finclip	MPX14_1_E05	22:41982630:GACAGAAC:GTAATGCACACCTGCATTA	percent	0.00482731905003129
2	MR2713_2	sirt7	crRNA:22:41982636-41982658:1	finclip	MPX14_1_E05	22:41982631:A:ACAGAACCGCAGACACCTGCTC	percent	0.00286063351112965
2	MR2713_2	sirt7	crRNA:22:41982636-41982658:1	finclip	MPX14_1_E05	22:41982632:CAGAACCGCAGACACCTGCTC:CG	percent	0.0236002264668196
2	MR2713_2	sirt7	crRNA:22:41982636-41982658:1	finclip	MPX14_1_E05	22:41982632:CAGAACCGCAGACACCTGCTCAAGAGGA:C	percent	0.00125152716111922
2	MR2713_2	sirt7	crRNA:22:41982636-41982658:1	finclip	MPX14_1_E05	22:41982633:A:AGAACCGCAGACACCTGCTC	percent	0.00715158377782413
2	MR2713_2	sirt7	crRNA:22:41982636-41982658:1	finclip	MPX14_1_E05	22:41982635:AACCGCAGACACCTGCT:AGGAAA	percent	0.00694299591763759
2	MR2713_2	sirt7	crRNA:22:41982636-41982658:1	finclip	MPX14_1_E05	22:41982637:CCGCAGACACCTGCT:C	percent	0.00226466819631097
2	MR2713_2	sirt7	crRNA:22:41982636-41982658:1	finclip	MPX14_1_E05	22:41982637:CCGCAGACACCTGCTCA:C	percent	0.00682380285467386
2	MR2713_2	sirt7	crRNA:22:41982636-41982658:1	finclip	MPX14_1_E05	22:41982644:CACCTGCTCAAGAGGAA:C	percent	0.0241663935158974
2	MR2713_2	sirt7	crRNA:22:41982636-41982658:1	finclip	MPX14_1_E05	22:41982645:ACCTGCT:A	percent	0.00160910635001043
2	MR2713_2	sirt7	crRNA:22:41982636-41982658:1	finclip	MPX14_1_E05	22:41982647:CTGCTCA:C	percent	0.00131112369260109
2	MR2713_2	sirt7	crRNA:22:41982636-41982658:1	finclip	MPX14_1_E05	22:41982653:A:ACACC	percent	0.00455913465836288
2	MR2713_2	sirt7	crRNA:22:41982636-41982658:1	finclip	MPX14_1_E05	22:41982654:AG:AAACA	percent	0.00107273756667362
2	MR2713_2	sirt7	crRNA:22:41982609-41982631:-1	finclip	MPX14_1_E06	NA	percent	0
2	MR2713_2	sirt7	crRNA:22:41982636-41982658:1	finclip	MPX14_1_E06	NA	percent	0
2	MR2713_2	sirt7	crRNA:22:41982609-41982631:-1	finclip	MPX14_1_E07	22:41982579:AGCGGTCGATGCTGCAGGCACATCAGGACACCGTGCAGGAGCTGAG:AGCGGTCGATGCGGTCGATGCTGCAGGCACATCAGGACA	percent	0.00147936951960837
2	MR2713_2	sirt7	crRNA:22:41982609-41982631:-1	finclip	MPX14_1_E07	22:41982586:GATGCTGCAGGCACATCAGGACACCGTGCAGGAGCTGAGCCGACGACAGAACCGCAGACACC:GCAAGCT	percent	0.0120770348055302
2	MR2713_2	sirt7	crRNA:22:41982609-41982631:-1	finclip	MPX14_1_E07	22:41982599:CATCAGGACACCGTGCAGGAGCTGA:CCGACGACACC	percent	0.01172736564635
2	MR2713_2	sirt7	crRNA:22:41982609-41982631:-1	finclip	MPX14_1_E07	22:41982604:GGACACCGTGCAGGAGCTGAGCCGACGACA:G	percent	0.00398084888912798
2	MR2713_2	sirt7	crRNA:22:41982609-41982631:-1	finclip	MPX14_1_E07	22:41982610:CGTGCAG:C	percent	0.0139867663672064
2	MR2713_2	sirt7	crRNA:22:41982609-41982631:-1	finclip	MPX14_1_E07	22:41982610:CGTGCAGGAGCTGAGCCGACGACAGAACCGCA:CGAGCTGAGCCGAC	percent	0.0107859486793265
2	MR2713_2	sirt7	crRNA:22:41982609-41982631:-1	finclip	MPX14_1_E07	22:41982610:CGTGCAGGAGCTGAGCCGACGACAGAACCGCAGACACCTGCT:CGAGCTGAGCCGACGACAGAACCGCAGACACCTGC	percent	0.00739684759804185
2	MR2713_2	sirt7	crRNA:22:41982609-41982631:-1	finclip	MPX14_1_E07	22:41982611:GTGCAGGA:GAC	percent	0.00462639195222981
2	MR2713_2	sirt7	crRNA:22:41982609-41982631:-1	finclip	MPX14_1_E07	22:41982612:TGCA:T	percent	0.0066168163967938
2	MR2713_2	sirt7	crRNA:22:41982609-41982631:-1	finclip	MPX14_1_E07	22:41982612:TGCAG:T	percent	0.0270590133950186
2	MR2713_2	sirt7	crRNA:22:41982609-41982631:-1	finclip	MPX14_1_E07	22:41982612:TGCAG:TT	percent	0.00236699123137339
2	MR2713_2	sirt7	crRNA:22:41982609-41982631:-1	finclip	MPX14_1_E07	22:41982612:TGCAGGA:T	percent	0.0580988756791651
2	MR2713_2	sirt7	crRNA:22:41982609-41982631:-1	finclip	MPX14_1_E07	22:41982612:TGCAGGAGCTGAGCCGACGACA:T	percent	0.00290494378395825
2	MR2713_2	sirt7	crRNA:22:41982609-41982631:-1	finclip	MPX14_1_E07	22:41982612:TGCAGGAGCTGAGCCGACGACAGAACCGCA:TGCTGAGCCGAC	percent	0.029426004626392
2	MR2713_2	sirt7	crRNA:22:41982609-41982631:-1	finclip	MPX14_1_E07	22:41982613:G:GCAAGGAGCTGAGCCGACGACAGAA	percent	0.00177524342353004
2	MR2713_2	sirt7	crRNA:22:41982609-41982631:-1	finclip	MPX14_1_E07	22:41982613:GCAGGAGCTGAGCCGACGACAGAACCGCAGACACCTGCT:G	percent	0.0110549249556189
2	MR2713_2	sirt7	crRNA:22:41982609-41982631:-1	finclip	MPX14_1_E07	22:41982614:C:CA	percent	0.0872021087740061
2	MR2713_2	sirt7	crRNA:22:41982609-41982631:-1	finclip	MPX14_1_E07	22:41982614:CAGGAGCTGAGCCGACGACA:CAGAGGAGCTGAGCCGAC	percent	0.00112970036042821
2	MR2713_2	sirt7	crRNA:22:41982609-41982631:-1	finclip	MPX14_1_E07	22:41982614:CAGGAGCTGAGCCGACGACAGAACCGCA:CAAGGAGCTGAGCCGAC	percent	0.0343213728549142
2	MR2713_2	sirt7	crRNA:22:41982609-41982631:-1	finclip	MPX14_1_E07	22:41982614:CAGGAGCTGAGCCGACGACAGAACCGCAGACACC:CAAGGAGCTGAGCCGACGACAGAACCGAA	percent	0.00322771531550917
2	MR2713_2	sirt7	crRNA:22:41982609-41982631:-1	finclip	MPX14_1_E07	22:41982614:CAGGAGCTGAGCCGACGACAGAACCGCAGACACCTGCTC:CAAGGAGCTGAGCCGACGACAG	percent	0.00376566786809403
2	MR2713_2	sirt7	crRNA:22:41982609-41982631:-1	finclip	MPX14_1_E07	22:41982615:AGGAGCTGAGCCGACGACAGAACCGCAGACACCTGCTC:A	percent	0.0158696003012534
2	MR2713_2	sirt7	crRNA:22:41982609-41982631:-1	finclip	MPX14_1_E07	22:41982618:A:AGCTGAGCCGACGACAGAACCGCAGACACCT	percent	0.00228629834848566
2	MR2713_2	sirt7	crRNA:22:41982609-41982631:-1	finclip	MPX14_1_E07	22:41982621:TGAGCCGACGACA:T	percent	0.00102210984991124
2	MR2713_2	sirt7	crRNA:22:41982609-41982631:-1	finclip	MPX14_1_E07	22:41982624:G:GCCGACGACAGAACCGCAGACAC	percent	0.0110549249556189
2	MR2713_2	sirt7	crRNA:22:41982609-41982631:-1	finclip	MPX14_1_E07	22:41982624:GCCGACGACAGAA:G	percent	0.0377104739361988
2	MR2713_2	sirt7	crRNA:22:41982609-41982631:-1	finclip	MPX14_1_E07	22:41982624:GCCGACGACAGAACCGCAGACACCTGCTCA:GG	percent	0.0544676959492173
2	MR2713_2	sirt7	crRNA:22:41982609-41982631:-1	finclip	MPX14_1_E07	22:41982625:C:CCGACGACAGAACCGCAGACACCTGCT	percent	0.00691269030071548
2	MR2713_2	sirt7	crRNA:22:41982609-41982631:-1	finclip	MPX14_1_E07	22:41982625:CCGACGACAGAA:C	percent	0.0303943192210447
2	MR2713_2	sirt7	crRNA:22:41982609-41982631:-1	finclip	MPX14_1_E07	22:41982626:C:CGACAGAACCGCAAGAGATGA	percent	0.021571897358653
2	MR2713_2	sirt7	crRNA:22:41982609-41982631:-1	finclip	MPX14_1_E07	22:41982626:CGACGACAGAACCGCA:C	percent	0.0280811232449298
2	MR2713_2	sirt7	crRNA:22:41982609-41982631:-1	finclip	MPX14_1_E07	22:41982627:GACGACAGA:G	percent	0.0138522782290602
2	MR2713_2	sirt7	crRNA:22:41982609-41982631:-1	finclip	MPX14_1_E07	22:41982628:A:ACGACAGAACCGCAGACACCTGCT	percent	0.00408843939964495
2	MR2713_2	sirt7	crRNA:22:41982609-41982631:-1	finclip	MPX14_1_E07	22:41982628:ACGACAGAACCG:A	percent	0.0176179460971542
2	MR2713_2	sirt7	crRNA:22:41982609-41982631:-1	finclip	MPX14_1_E07	22:41982629:CGACA:C	percent	0.00438431330356663
2	MR2713_2	sirt7	crRNA:22:41982609-41982631:-1	finclip	MPX14_1_E07	22:41982629:CGACAGAACCGCA:C	percent	0.048899887029964
2	MR2713_2	sirt7	crRNA:22:41982609-41982631:-1	finclip	MPX14_1_E07	22:41982632:CAGA:C	percent	0.00406154177201571
2	MR2713_2	sirt7	crRNA:22:41982609-41982631:-1	finclip	MPX14_1_E07	22:41982633:AGA:ACCGCAGACACCTGCTCTGAGCCGACGAC	percent	0.00357738447468933
2	MR2713_2	sirt7	crRNA:22:41982609-41982631:-1	finclip	MPX14_1_E07	22:41982640:A:AGGGTT	percent	0.00177524342353004
2	MR2713_2	sirt7	crRNA:22:41982636-41982658:1	finclip	MPX14_1_E07	22:41982586:GATGCTGCAGGCACATCAGGACACCGTGCAGGAGCTGAGCCGACGACAGAACCGCAGACACC:GCAAGCT	percent	0.0120770348055302
2	MR2713_2	sirt7	crRNA:22:41982636-41982658:1	finclip	MPX14_1_E07	22:41982610:CGTGCAGGAGCTGAGCCGACGACAGAACCGCAGACACCTGCT:CGAGCTGAGCCGACGACAGAACCGCAGACACCTGC	percent	0.00739684759804185
2	MR2713_2	sirt7	crRNA:22:41982636-41982658:1	finclip	MPX14_1_E07	22:41982613:GCAGGAGCTGAGCCGACGACAGAACCGCAGACACCTGCT:G	percent	0.0110549249556189
2	MR2713_2	sirt7	crRNA:22:41982636-41982658:1	finclip	MPX14_1_E07	22:41982614:CAGGAGCTGAGCCGACGACAGAACCGCAGACACC:CAAGGAGCTGAGCCGACGACAGAACCGAA	percent	0.00322771531550917
2	MR2713_2	sirt7	crRNA:22:41982636-41982658:1	finclip	MPX14_1_E07	22:41982614:CAGGAGCTGAGCCGACGACAGAACCGCAGACACCTGCTC:CAAGGAGCTGAGCCGACGACAG	percent	0.00376566786809403
2	MR2713_2	sirt7	crRNA:22:41982636-41982658:1	finclip	MPX14_1_E07	22:41982615:AGGAGCTGAGCCGACGACAGAACCGCAGACACCTGCTC:A	percent	0.0158696003012534
2	MR2713_2	sirt7	crRNA:22:41982636-41982658:1	finclip	MPX14_1_E07	22:41982624:GCCGACGACAGAACCGCAGACACCTGCTCA:GG	percent	0.0544676959492173
2	MR2713_2	sirt7	crRNA:22:41982636-41982658:1	finclip	MPX14_1_E07	22:41982625:C:CCGACGACAGAACCGCAGACACCTGCT	percent	0.00691269030071548
2	MR2713_2	sirt7	crRNA:22:41982636-41982658:1	finclip	MPX14_1_E07	22:41982625:CCGACGACAGAA:C	percent	0.0303943192210447
2	MR2713_2	sirt7	crRNA:22:41982636-41982658:1	finclip	MPX14_1_E07	22:41982626:C:CGACAGAACCGCAAGAGATGA	percent	0.021571897358653
2	MR2713_2	sirt7	crRNA:22:41982636-41982658:1	finclip	MPX14_1_E07	22:41982626:CGACGACAGAACCGCA:C	percent	0.0280811232449298
2	MR2713_2	sirt7	crRNA:22:41982636-41982658:1	finclip	MPX14_1_E07	22:41982626:CGACGACAGAACCGCAGACACCTGCTCAA:C	percent	0.0089838076281672
2	MR2713_2	sirt7	crRNA:22:41982636-41982658:1	finclip	MPX14_1_E07	22:41982627:GACGACAGA:G	percent	0.0138522782290602
2	MR2713_2	sirt7	crRNA:22:41982636-41982658:1	finclip	MPX14_1_E07	22:41982627:GACGACAGAACCGCAGACACCTGCTC:G	percent	0.00976383882941525
2	MR2713_2	sirt7	crRNA:22:41982636-41982658:1	finclip	MPX14_1_E07	22:41982628:A:ACGACAGAACCGCAGACACCTGCT	percent	0.00408843939964495
2	MR2713_2	sirt7	crRNA:22:41982636-41982658:1	finclip	MPX14_1_E07	22:41982628:ACGACAGAACCG:A	percent	0.0176179460971542
2	MR2713_2	sirt7	crRNA:22:41982636-41982658:1	finclip	MPX14_1_E07	22:41982629:CGACA:C	percent	0.00438431330356663
2	MR2713_2	sirt7	crRNA:22:41982636-41982658:1	finclip	MPX14_1_E07	22:41982629:CGACAGAACCGCA:C	percent	0.048899887029964
2	MR2713_2	sirt7	crRNA:22:41982636-41982658:1	finclip	MPX14_1_E07	22:41982629:CGACAGAACCGCAGACACCTGCTCAAGA:C	percent	0.00462639195222981
2	MR2713_2	sirt7	crRNA:22:41982636-41982658:1	finclip	MPX14_1_E07	22:41982629:CGACAGAACCGCAGACACCTGCTCAAGAG:C	percent	0.0011834956156867
2	MR2713_2	sirt7	crRNA:22:41982636-41982658:1	finclip	MPX14_1_E07	22:41982630:GACAGAACCGCAGACACCTGCTC:G	percent	0.00220560546559793
2	MR2713_2	sirt7	crRNA:22:41982636-41982658:1	finclip	MPX14_1_E07	22:41982630:GACAGAACCGCAGACACCTGCTC:GG	percent	0.00911829576631341
2	MR2713_2	sirt7	crRNA:22:41982636-41982658:1	finclip	MPX14_1_E07	22:41982630:GACAGAACCGCAGACACCTGCTCAA:GCAGGAGCAGAACCGCAGAC	percent	0.00236699123137339
2	MR2713_2	sirt7	crRNA:22:41982636-41982658:1	finclip	MPX14_1_E07	22:41982630:GACAGAACCGCAGACACCTGCTCAAGA:G	percent	0.00129108612620367
2	MR2713_2	sirt7	crRNA:22:41982636-41982658:1	finclip	MPX14_1_E07	22:41982631:ACAGAACCGCAGACACCTGCTC:AACA	percent	0.00242078648663188
2	MR2713_2	sirt7	crRNA:22:41982636-41982658:1	finclip	MPX14_1_E07	22:41982632:CAGA:C	percent	0.00406154177201571
2	MR2713_2	sirt7	crRNA:22:41982636-41982658:1	finclip	MPX14_1_E07	22:41982632:CAGAACCGCAGACACCTGCTCAAG:C	percent	0.00344289633654312
2	MR2713_2	sirt7	crRNA:22:41982636-41982658:1	finclip	MPX14_1_E07	22:41982633:AGA:ACCGCAGACACCTGCTCTGAGCCGACGAC	percent	0.00357738447468933
2	MR2713_2	sirt7	crRNA:22:41982636-41982658:1	finclip	MPX14_1_E07	22:41982636:ACCGCAGACACCT:A	percent	0.00809618591640217
2	MR2713_2	sirt7	crRNA:22:41982636-41982658:1	finclip	MPX14_1_E07	22:41982637:CCGCAGACACCTGCT:C	percent	0.00166765291301307
2	MR2713_2	sirt7	crRNA:22:41982636-41982658:1	finclip	MPX14_1_E07	22:41982639:GCAGACACCTGCT:G	percent	0.00373877024046479
2	MR2713_2	sirt7	crRNA:22:41982636-41982658:1	finclip	MPX14_1_E07	22:41982640:A:AGGGTT	percent	0.00177524342353004
2	MR2713_2	sirt7	crRNA:22:41982636-41982658:1	finclip	MPX14_1_E07	22:41982642:G:GACCGCAGACACCTGCTCTGAGCCGACGACACCGCAGACACCTGCAGCTGAGCCGACGACACCGCAGACACCTGCTCTGAGCCGACGAC	percent	0.00271666039055355
2	MR2713_2	sirt7	crRNA:22:41982636-41982658:1	finclip	MPX14_1_E07	22:41982648:TGCTCAAGA:T	percent	0.00411533702727419
2	MR2713_2	sirt7	crRNA:22:41982636-41982658:1	finclip	MPX14_1_E07	22:41982649:GCT:GA	percent	0.00451880144171284
2	MR2713_2	sirt7	crRNA:22:41982636-41982658:1	finclip	MPX14_1_E07	22:41982650:CTCAAGAG:CGGTTCTGAGTGGTACAGAGTGTGC	percent	0.00341599870891387
2	MR2713_2	sirt7	crRNA:22:41982636-41982658:1	finclip	MPX14_1_E07	22:41982651:T:TC	percent	0.0011834956156867
2	MR2713_2	sirt7	crRNA:22:41982609-41982631:-1	finclip	MPX14_1_E08	22:41982612:TGCAGGA:T	percent	0.00681291070738307
2	MR2713_2	sirt7	crRNA:22:41982609-41982631:-1	finclip	MPX14_1_E08	22:41982614:C:CA	percent	0.0195931580981832
2	MR2713_2	sirt7	crRNA:22:41982609-41982631:-1	finclip	MPX14_1_E08	22:41982616:G:GAGCT	percent	0.00202937765751836
2	MR2713_2	sirt7	crRNA:22:41982636-41982658:1	finclip	MPX14_1_E08	NA	percent	0
2	MR2716_2	yap1	crRNA:18:35694960-35694982:-1	finclip	MPX14_1_A01	18:35694961:CTCA:C	percent	0.0206953970582405
2	MR2716_2	yap1	crRNA:18:35694960-35694982:-1	finclip	MPX14_1_A01	18:35694962:TCATCGG:T	percent	0.0126868334456647
2	MR2716_2	yap1	crRNA:18:35694960-35694982:-1	finclip	MPX14_1_A01	18:35694963:CATCGGCACGGA:C	percent	0.00134797605360187
2	MR2716_2	yap1	crRNA:18:35694960-35694982:-1	finclip	MPX14_1_A01	18:35694964:A:AT	percent	0.00396463545177021
2	MR2716_2	yap1	crRNA:18:35694960-35694982:-1	finclip	MPX14_1_A01	18:35694964:AT:A	percent	0.00396463545177021
2	MR2716_2	yap1	crRNA:18:35694960-35694982:-1	finclip	MPX14_1_A01	18:35695013:TA:T	percent	0.00103080521746025
2	MR2716_2	yap1	crRNA:18:35695017-35695039:1	finclip	MPX14_1_A01	18:35695013:TA:T	percent	0.00103080521746025
2	MR2716_2	yap1	crRNA:18:35694960-35694982:-1	finclip	MPX14_1_A02	18:35694956:TCAACCTCATCGG:T	percent	0.0014002333722287
2	MR2716_2	yap1	crRNA:18:35694960-35694982:-1	finclip	MPX14_1_A02	18:35694960:CCTCAT:C	percent	0.0107351225204201
2	MR2716_2	yap1	crRNA:18:35694960-35694982:-1	finclip	MPX14_1_A02	18:35694961:CTCA:C	percent	0.00233372228704784
2	MR2716_2	yap1	crRNA:18:35694960-35694982:-1	finclip	MPX14_1_A02	18:35694963:CATCGGCACGGAAGGGGGGACG:C	percent	0.00163360560093349
2	MR2716_2	yap1	crRNA:18:35694960-35694982:-1	finclip	MPX14_1_A02	18:35694964:A:AACC	percent	0.0044340723453909
2	MR2716_2	yap1	crRNA:18:35694960-35694982:-1	finclip	MPX14_1_A02	18:35694964:A:AACCTCAACC	percent	0.00455075845974329
2	MR2716_2	yap1	crRNA:18:35694960-35694982:-1	finclip	MPX14_1_A02	18:35694964:AT:A	percent	0.00163360560093349
2	MR2716_2	yap1	crRNA:18:35694960-35694982:-1	finclip	MPX14_1_A02	18:35694965:TCGGCA:TG	percent	0.00746791131855309
2	MR2716_2	yap1	crRNA:18:35694960-35694982:-1	finclip	MPX14_1_A02	18:35694990:GT:G	percent	0.00210035005834306
2	MR2716_2	yap1	crRNA:18:35694960-35694982:-1	finclip	MPX14_1_A02	18:35695013:TA:T	percent	0.00186697782963827
2	MR2716_2	yap1	crRNA:18:35695017-35695039:1	finclip	MPX14_1_A02	18:35694990:GT:G	percent	0.00210035005834306
2	MR2716_2	yap1	crRNA:18:35695017-35695039:1	finclip	MPX14_1_A02	18:35695013:TA:T	percent	0.00186697782963827
2	MR2716_2	yap1	crRNA:18:35695017-35695039:1	finclip	MPX14_1_A02	18:35695029:ATCGG:A	percent	0.0340723453908985
2	MR2716_2	yap1	crRNA:18:35695017-35695039:1	finclip	MPX14_1_A02	18:35695039:G:GAGTTGGA	percent	0.00256709451575263
2	MR2716_2	yap1	crRNA:18:35694960-35694982:-1	finclip	MPX14_1_A03	18:35694944:CTGGCAGCTTTCTCAACCTCAT:C	percent	0.0174632037602498
2	MR2716_2	yap1	crRNA:18:35694960-35694982:-1	finclip	MPX14_1_A03	18:35694968:GCACGGAAGGGGGGA:GT	percent	0.00267609016365321
2	MR2716_2	yap1	crRNA:18:35694960-35694982:-1	finclip	MPX14_1_A03	18:35694990:GT:G	percent	0.00212714859162178
2	MR2716_2	yap1	crRNA:18:35695017-35695039:1	finclip	MPX14_1_A03	18:35694990:GT:G	percent	0.00212714859162178
2	MR2716_2	yap1	crRNA:18:35695017-35695039:1	finclip	MPX14_1_A03	18:35695029:ATCGGTC:A	percent	0.00415137063848767
2	MR2716_2	yap1	crRNA:18:35694960-35694982:-1	finclip	MPX14_1_A04	18:35694951:CTTTCTCAACCTCAT:C	percent	0.00797763184896368
2	MR2716_2	yap1	crRNA:18:35694960-35694982:-1	finclip	MPX14_1_A04	18:35694951:CTTTCTCAACCTCATCGGCACGGAAGGGGGGACGATGGTGTTTTTCGGGTTCATCACAGCGTTAAAAAGAGCCTCCAGAT:CCGGCACGGAAGGGGGGACGATGGTGTTTTTCGGGTTCATCACAGCGTTAAAAAGAGCCTCCAGA	percent	0.00415555099528012
2	MR2716_2	yap1	crRNA:18:35694960-35694982:-1	finclip	MPX14_1_A04	18:35694951:CTTTCTCAACCTCATCGGCACGGAAGGGGGGACGATGGTGTTTTTCGGGTTCATCACAGCGTTAAAAAGAGCCTCCAGATCGGT:CCGGCACGGAAGGGGGGACGATGGTGTTTTTCGGGTTCATCACAGCGTTAAAA	percent	0.00189821465216499
2	MR2716_2	yap1	crRNA:18:35694960-35694982:-1	finclip	MPX14_1_A04	18:35694959:ACCTCATCGGCACGGAA:AGCACGGAAC	percent	0.0290119023189001
2	MR2716_2	yap1	crRNA:18:35694960-35694982:-1	finclip	MPX14_1_A04	18:35694960:CCTCAT:C	percent	0.00328339831725836
2	MR2716_2	yap1	crRNA:18:35694960-35694982:-1	finclip	MPX14_1_A04	18:35694961:CTCA:C	percent	0.0122101374923045
2	MR2716_2	yap1	crRNA:18:35694960-35694982:-1	finclip	MPX14_1_A04	18:35694961:CTCATCGGCACGGAAGGGGGGACGATGGTGTTTTTCGGGTTCATCACAGCGTTAAAAAGAGCCTCCAGATCGGT:CTCGGCACGGAAGGGGGGACGATGGTGTTTTTCGGGTTCATCACAGCGTTAAAA	percent	0.00184691155345783
2	MR2716_2	yap1	crRNA:18:35694960-35694982:-1	finclip	MPX14_1_A04	18:35694962:TCATCGG:T	percent	0.0345013338805664
2	MR2716_2	yap1	crRNA:18:35694960-35694982:-1	finclip	MPX14_1_A04	18:35694962:TCATCGGCACGGAAGGGGGGACGATGGTGTTTTTCGGGTTCATCACAGCGTTAAAAAGAGCCTCCAGATCGGT:TCACGGAAGGGGGGACGATGGTGTTTTTCGGGTTCATCACAGCGTTAAAA	percent	0.00541247691360558
2	MR2716_2	yap1	crRNA:18:35694960-35694982:-1	finclip	MPX14_1_A04	18:35694963:CAT:C	percent	0.00143648676380053
2	MR2716_2	yap1	crRNA:18:35694960-35694982:-1	finclip	MPX14_1_A04	18:35694963:CATCGGCACG:C	percent	0.00102606197414324
2	MR2716_2	yap1	crRNA:18:35694960-35694982:-1	finclip	MPX14_1_A04	18:35694963:CATCGGCACGGAAGGGGGGACGATGGTGTTTTTCGGGTTCATCACAGCGTTAAAAAGAGCCTCCAGATCGGTC:CGGCACGGAAGGGGGGACGATGGTGTTTTTCGGGTTCATCACAGCGTTAAAAG	percent	0.00187256310281141
2	MR2716_2	yap1	crRNA:18:35694960-35694982:-1	finclip	MPX14_1_A04	18:35694964:A:ACAATAAAGTTAACTGAATTGAATATT	percent	0.00205212394828648
2	MR2716_2	yap1	crRNA:18:35694960-35694982:-1	finclip	MPX14_1_A04	18:35694964:A:ATTTC	percent	0.00176995690539709
2	MR2716_2	yap1	crRNA:18:35694960-35694982:-1	finclip	MPX14_1_A04	18:35694964:AT:A	percent	0.00851631438538888
2	MR2716_2	yap1	crRNA:18:35694960-35694982:-1	finclip	MPX14_1_A04	18:35694964:AT:AAC	percent	0.00400164169915863
2	MR2716_2	yap1	crRNA:18:35694960-35694982:-1	finclip	MPX14_1_A04	18:35694964:AT:AATG	percent	0.00348861071208701
2	MR2716_2	yap1	crRNA:18:35694960-35694982:-1	finclip	MPX14_1_A04	18:35694964:ATCG:A	percent	0.0251898214652165
2	MR2716_2	yap1	crRNA:18:35694960-35694982:-1	finclip	MPX14_1_A04	18:35694964:ATCGGCACGGAAGGGGGGACGATGGTGTTTTTCGGGTTCATCACAGCGTTAAAAAGAGCCTCCAGATCGGT:ACGGCACGGAAGGGGGGACGATGGTGTTTTTCGGGTTCATCACAGCGTTAAAA	percent	0.00128257746767905
2	MR2716_2	yap1	crRNA:18:35694960-35694982:-1	finclip	MPX14_1_A04	18:35694964:ATCGGCACGGAAGGGGGGACGATGGTGTTTTTCGGGTTCATCACAGCGTTAAAAAGAGCCTCCAGATCGGT:AGCACGGAAGGGGGGACGATGGTGTTTTTCGGGTTCATCACAGCGTTAAAA	percent	0.0031038374717833
2	MR2716_2	yap1	crRNA:18:35694960-35694982:-1	finclip	MPX14_1_A04	18:35694964:ATCGGCACGGAAGGGGGGACGATGGTGTTTTTCGGGTTCATCACAGCGTTAAAAAGAGCCTCCAGATCGGTC:ACGGAAGGGGGGACGATGGTGTTTTTCGGGTTCATCACAGCGTTAAAAG	percent	0.00546378001231274
2	MR2716_2	yap1	crRNA:18:35694960-35694982:-1	finclip	MPX14_1_A04	18:35694964:ATCGGCACGGAAGGGGGGACGATGGTGTTTTTCGGGTTCATCACAGCGTTAAAAAGAGCCTCCAGATCGGTC:ACGGCACGGAAGGGGGGACGATGGTGTTTTTCGGGTTCATCACAGCGTTAAAAG	percent	0.00128257746767905
2	MR2716_2	yap1	crRNA:18:35694960-35694982:-1	finclip	MPX14_1_A04	18:35694964:ATCGGCACGGAAGGGGGGACGATGGTGTTTTTCGGGTTCATCACAGCGTTAAAAAGAGCCTCCAGATCGGTC:AGCACGGAAGGGGGGACGATGGTGTTTTTCGGGTTCATCACAGCGTTAAAAG	percent	0.0032320952185512
2	MR2716_2	yap1	crRNA:18:35694960-35694982:-1	finclip	MPX14_1_A04	18:35694965:T:TGAGAGGCATTC	percent	0.00197516930022573
2	MR2716_2	yap1	crRNA:18:35694960-35694982:-1	finclip	MPX14_1_A04	18:35694966:CGGCACGGA:CAC	percent	0.00117997127026472
2	MR2716_2	yap1	crRNA:18:35694960-35694982:-1	finclip	MPX14_1_A04	18:35694990:GT:G	percent	0.00176995690539709
2	MR2716_2	yap1	crRNA:18:35694960-35694982:-1	finclip	MPX14_1_A04	18:35695013:TA:T	percent	0.00187256310281141
2	MR2716_2	yap1	crRNA:18:35695017-35695039:1	finclip	MPX14_1_A04	18:35694951:CTTTCTCAACCTCATCGGCACGGAAGGGGGGACGATGGTGTTTTTCGGGTTCATCACAGCGTTAAAAAGAGCCTCCAGAT:CCGGCACGGAAGGGGGGACGATGGTGTTTTTCGGGTTCATCACAGCGTTAAAAAGAGCCTCCAGA	percent	0.00415555099528012
2	MR2716_2	yap1	crRNA:18:35695017-35695039:1	finclip	MPX14_1_A04	18:35694951:CTTTCTCAACCTCATCGGCACGGAAGGGGGGACGATGGTGTTTTTCGGGTTCATCACAGCGTTAAAAAGAGCCTCCAGATCGGT:CCGGCACGGAAGGGGGGACGATGGTGTTTTTCGGGTTCATCACAGCGTTAAAA	percent	0.00189821465216499
2	MR2716_2	yap1	crRNA:18:35695017-35695039:1	finclip	MPX14_1_A04	18:35694961:CTCATCGGCACGGAAGGGGGGACGATGGTGTTTTTCGGGTTCATCACAGCGTTAAAAAGAGCCTCCAGATCGGT:CTCGGCACGGAAGGGGGGACGATGGTGTTTTTCGGGTTCATCACAGCGTTAAAA	percent	0.00184691155345783
2	MR2716_2	yap1	crRNA:18:35695017-35695039:1	finclip	MPX14_1_A04	18:35694962:TCATCGGCACGGAAGGGGGGACGATGGTGTTTTTCGGGTTCATCACAGCGTTAAAAAGAGCCTCCAGATCGGT:TCACGGAAGGGGGGACGATGGTGTTTTTCGGGTTCATCACAGCGTTAAAA	percent	0.00541247691360558
2	MR2716_2	yap1	crRNA:18:35695017-35695039:1	finclip	MPX14_1_A04	18:35694963:CATCGGCACGGAAGGGGGGACGATGGTGTTTTTCGGGTTCATCACAGCGTTAAAAAGAGCCTCCAGATCGGTC:CGGCACGGAAGGGGGGACGATGGTGTTTTTCGGGTTCATCACAGCGTTAAAAG	percent	0.00187256310281141
2	MR2716_2	yap1	crRNA:18:35695017-35695039:1	finclip	MPX14_1_A04	18:35694964:ATCGGCACGGAAGGGGGGACGATGGTGTTTTTCGGGTTCATCACAGCGTTAAAAAGAGCCTCCAGATCGGT:ACGGCACGGAAGGGGGGACGATGGTGTTTTTCGGGTTCATCACAGCGTTAAAA	percent	0.00128257746767905
2	MR2716_2	yap1	crRNA:18:35695017-35695039:1	finclip	MPX14_1_A04	18:35694964:ATCGGCACGGAAGGGGGGACGATGGTGTTTTTCGGGTTCATCACAGCGTTAAAAAGAGCCTCCAGATCGGT:AGCACGGAAGGGGGGACGATGGTGTTTTTCGGGTTCATCACAGCGTTAAAA	percent	0.0031038374717833
2	MR2716_2	yap1	crRNA:18:35695017-35695039:1	finclip	MPX14_1_A04	18:35694964:ATCGGCACGGAAGGGGGGACGATGGTGTTTTTCGGGTTCATCACAGCGTTAAAAAGAGCCTCCAGATCGGTC:ACGGAAGGGGGGACGATGGTGTTTTTCGGGTTCATCACAGCGTTAAAAG	percent	0.00546378001231274
2	MR2716_2	yap1	crRNA:18:35695017-35695039:1	finclip	MPX14_1_A04	18:35694964:ATCGGCACGGAAGGGGGGACGATGGTGTTTTTCGGGTTCATCACAGCGTTAAAAAGAGCCTCCAGATCGGTC:ACGGCACGGAAGGGGGGACGATGGTGTTTTTCGGGTTCATCACAGCGTTAAAAG	percent	0.00128257746767905
2	MR2716_2	yap1	crRNA:18:35695017-35695039:1	finclip	MPX14_1_A04	18:35694964:ATCGGCACGGAAGGGGGGACGATGGTGTTTTTCGGGTTCATCACAGCGTTAAAAAGAGCCTCCAGATCGGTC:AGCACGGAAGGGGGGACGATGGTGTTTTTCGGGTTCATCACAGCGTTAAAAG	percent	0.0032320952185512
2	MR2716_2	yap1	crRNA:18:35695017-35695039:1	finclip	MPX14_1_A04	18:35694990:GT:G	percent	0.00176995690539709
2	MR2716_2	yap1	crRNA:18:35695017-35695039:1	finclip	MPX14_1_A04	18:35695013:TA:T	percent	0.00187256310281141
2	MR2716_2	yap1	crRNA:18:35695017-35695039:1	finclip	MPX14_1_A04	18:35695017:AAGAGCCTCCAGATCGGTC:AG	percent	0.181382105479171
2	MR2716_2	yap1	crRNA:18:35695017-35695039:1	finclip	MPX14_1_A04	18:35695029:ATCGG:AGTC	percent	0.0227529242766263
2	MR2716_2	yap1	crRNA:18:35695017-35695039:1	finclip	MPX14_1_A04	18:35695029:ATCGGTC:A	percent	0.00125692591832547
2	MR2716_2	yap1	crRNA:18:35695017-35695039:1	finclip	MPX14_1_A04	18:35695031:CGG:C	percent	0.0220859839934332
2	MR2716_2	yap1	crRNA:18:35694960-35694982:-1	finclip	MPX14_1_A05	18:35694960:CCTCA:CTTCTCAACC	percent	0.00149565749443377
2	MR2716_2	yap1	crRNA:18:35694960-35694982:-1	finclip	MPX14_1_A05	18:35694960:CCTCATCGGCACGGAAGGGGGGACGATGGTGTTTTTCGGGTTCATCACAGCGTTAAAAAGAGCCTCCAGATCGGTCT:CTTCTCAACCTCGGCACGGAAGGGGGGACGATGGTGTTTTTCGGGTTCATCACAGCGTTAATCTCCCCGAACATGGA	percent	0.0014276730628686
2	MR2716_2	yap1	crRNA:18:35694960-35694982:-1	finclip	MPX14_1_A05	18:35694961:CTCA:C	percent	0.00591464554616993
2	MR2716_2	yap1	crRNA:18:35694960-35694982:-1	finclip	MPX14_1_A05	18:35694964:A:AACCTCCTTTTCTCAACTTCTCAACC	percent	0.00108775090504275
2	MR2716_2	yap1	crRNA:18:35694960-35694982:-1	finclip	MPX14_1_A05	18:35694964:ATCGGCACGGAAGGGGGGACGATGGTGTTTTTCGGGTTCATCACAGCGTTAAAAAGAGCCTCCAGATCGGTCTCGGAG:AACCTCCTTTTCTCAACTTCTCAACCTCGGCACGGAAGGGGGGACGATGGTGTTTTTCGGGTTCATCACAGCGTTAA	percent	0.00141067695497731
2	MR2716_2	yap1	crRNA:18:35694960-35694982:-1	finclip	MPX14_1_A05	18:35694975:AG:A	percent	0.00110474701293404
2	MR2716_2	yap1	crRNA:18:35694960-35694982:-1	finclip	MPX14_1_A05	18:35694990:GT:G	percent	0.00161463024967282
2	MR2716_2	yap1	crRNA:18:35694960-35694982:-1	finclip	MPX14_1_A05	18:35695013:TA:T	percent	0.00226048234954195
2	MR2716_2	yap1	crRNA:18:35694960-35694982:-1	finclip	MPX14_1_A05	18:35695015:AAAAGAG:AT	percent	0.0151945204548158
2	MR2716_2	yap1	crRNA:18:35695017-35695039:1	finclip	MPX14_1_A05	18:35694960:CCTCATCGGCACGGAAGGGGGGACGATGGTGTTTTTCGGGTTCATCACAGCGTTAAAAAGAGCCTCCAGATCGGTCT:CTTCTCAACCTCGGCACGGAAGGGGGGACGATGGTGTTTTTCGGGTTCATCACAGCGTTAATCTCCCCGAACATGGA	percent	0.0014276730628686
2	MR2716_2	yap1	crRNA:18:35695017-35695039:1	finclip	MPX14_1_A05	18:35694964:ATCGGCACGGAAGGGGGGACGATGGTGTTTTTCGGGTTCATCACAGCGTTAAAAAGAGCCTCCAGATCGGTCTCGGAG:AACCTCCTTTTCTCAACTTCTCAACCTCGGCACGGAAGGGGGGACGATGGTGTTTTTCGGGTTCATCACAGCGTTAA	percent	0.00141067695497731
2	MR2716_2	yap1	crRNA:18:35695017-35695039:1	finclip	MPX14_1_A05	18:35694990:GT:G	percent	0.00161463024967282
2	MR2716_2	yap1	crRNA:18:35695017-35695039:1	finclip	MPX14_1_A05	18:35695013:TA:T	percent	0.00226048234954195
2	MR2716_2	yap1	crRNA:18:35695017-35695039:1	finclip	MPX14_1_A05	18:35695015:AAAAGAG:AT	percent	0.0151945204548158
2	MR2716_2	yap1	crRNA:18:35695017-35695039:1	finclip	MPX14_1_A05	18:35695015:AAAAGAGCCTCCAGATCGGTCTCGGAG:A	percent	0.00125771198395567
2	MR2716_2	yap1	crRNA:18:35695017-35695039:1	finclip	MPX14_1_A05	18:35695029:ATCGGTC:A	percent	0.00567670003569183
2	MR2716_2	yap1	crRNA:18:35694960-35694982:-1	finclip	MPX14_1_A06	18:35694956:TCAACCTCATCGG:T	percent	0.0270635065885798
2	MR2716_2	yap1	crRNA:18:35694960-35694982:-1	finclip	MPX14_1_A06	18:35694960:C:CCTTT	percent	0.00354593704245974
2	MR2716_2	yap1	crRNA:18:35694960-35694982:-1	finclip	MPX14_1_A06	18:35694961:CTCA:C	percent	0.0159224011713031
2	MR2716_2	yap1	crRNA:18:35694960-35694982:-1	finclip	MPX14_1_A06	18:35694962:TCATCGG:T	percent	0.00150988286969253
2	MR2716_2	yap1	crRNA:18:35694960-35694982:-1	finclip	MPX14_1_A06	18:35694962:TCATCGGCA:T	percent	0.00160139092240117
2	MR2716_2	yap1	crRNA:18:35694960-35694982:-1	finclip	MPX14_1_A06	18:35694962:TCATCGGCAC:T	percent	0.00169289897510981
2	MR2716_2	yap1	crRNA:18:35694960-35694982:-1	finclip	MPX14_1_A06	18:35694964:ATC:ACGAAA	percent	0.0046440336749634
2	MR2716_2	yap1	crRNA:18:35694960-35694982:-1	finclip	MPX14_1_A06	18:35694965:T:TCAAC	percent	0.00574213030746706
2	MR2716_2	yap1	crRNA:18:35694960-35694982:-1	finclip	MPX14_1_A06	18:35694965:TC:T	percent	0.0187362737920937
2	MR2716_2	yap1	crRNA:18:35694960-35694982:-1	finclip	MPX14_1_A06	18:35694971:CGGAAGGGGGGA:CCCCTTC	percent	0.0121019399707174
2	MR2716_2	yap1	crRNA:18:35694960-35694982:-1	finclip	MPX14_1_A06	18:35695013:TA:T	percent	0.00102946559297218
2	MR2716_2	yap1	crRNA:18:35695017-35695039:1	finclip	MPX14_1_A06	18:35695013:TA:T	percent	0.00102946559297218
2	MR2716_2	yap1	crRNA:18:35694960-35694982:-1	finclip	MPX14_1_A07	18:35694960:CCTCAT:C	percent	0.0427034573376037
2	MR2716_2	yap1	crRNA:18:35694960-35694982:-1	finclip	MPX14_1_A07	18:35694961:CTCA:C	percent	0.0119898168678656
2	MR2716_2	yap1	crRNA:18:35694960-35694982:-1	finclip	MPX14_1_A07	18:35694962:TCATCGG:T	percent	0.00248008540691468
2	MR2716_2	yap1	crRNA:18:35694960-35694982:-1	finclip	MPX14_1_A07	18:35694963:CAT:C	percent	0.00660261148066026
2	MR2716_2	yap1	crRNA:18:35694960-35694982:-1	finclip	MPX14_1_A07	18:35694964:AT:AAC	percent	0.00428677014042868
2	MR2716_2	yap1	crRNA:18:35694960-35694982:-1	finclip	MPX14_1_A07	18:35694965:T:TC	percent	0.0039747064137308
2	MR2716_2	yap1	crRNA:18:35694960-35694982:-1	finclip	MPX14_1_A07	18:35694990:GT:G	percent	0.00114970846678164
2	MR2716_2	yap1	crRNA:18:35695017-35695039:1	finclip	MPX14_1_A07	18:35694990:GT:G	percent	0.00114970846678164
2	MR2716_2	yap1	crRNA:18:35694960-35694982:-1	finclip	MPX14_1_A08	18:35694962:TCATCGG:T	percent	0.124597303961269
2	MR2716_2	yap1	crRNA:18:35694960-35694982:-1	finclip	MPX14_1_A08	18:35694962:TCATCGGCACGGAAGGGGGGACGATGGTGTTTTTCGGGTTCATCACAGCGTTAAAAAGAGCCTCCAGATCGG:TCACGGAAGGGGGGACGATGGTGTTTTTCGGGTTCATCACAGCGTTAAAAAGAGCCTCCAGA	percent	0.00161978294908482
2	MR2716_2	yap1	crRNA:18:35694960-35694982:-1	finclip	MPX14_1_A08	18:35694962:TCATCGGCACGGAAGGGGGGACGATGGTGTTTTTCGGGTTCATCACAGCGTTAAAAAGAGCCTCCAGATCGG:TCACGGAAGGGGGGACGATGGTGTTTTTCGGGTTCATCACAGCGTTAAAAAGAGCCTCCAGATCGGA	percent	0.00260965030685888
2	MR2716_2	yap1	crRNA:18:35694960-35694982:-1	finclip	MPX14_1_A08	18:35694962:TCATCGGCACGGAAGGGGGGACGATGGTGTTTTTCGGGTTCATCACAGCGTTAAAAAGAGCCTCCAGATCGGTC:TCACGGAAGGGGGGACGATGGTGTTTTTCGGGTTCATCACAGCGTTAAAAAGAGCCTCCAGA	percent	0.00140381188920685
2	MR2716_2	yap1	crRNA:18:35694960-35694982:-1	finclip	MPX14_1_A08	18:35694963:CATCGGCACGGAAGGGGGGACG:C	percent	0.00223170095207242
2	MR2716_2	yap1	crRNA:18:35694960-35694982:-1	finclip	MPX14_1_A08	18:35694964:AT:A	percent	0.00658711732627828
2	MR2716_2	yap1	crRNA:18:35694960-35694982:-1	finclip	MPX14_1_A08	18:35694964:ATCGGCACGGAAGGGGGGACGATGGTGTTTTTCGGGTTCATCACAGCGTTAAAAAGAGCCTCCAGATCGG:AACC	percent	0.0595360221730288
2	MR2716_2	yap1	crRNA:18:35694960-35694982:-1	finclip	MPX14_1_A08	18:35694964:ATCGGCACGGAAGGGGGGACGATGGTGTTTTTCGGGTTCATCACAGCGTTAAAAAGAGCCTCCAGATCGG:ACGGAAGGGGGGACGATGGTGTTTTTCGGGTTCATCACAGCGTTAAAAAGAGCCTCCAGA	percent	0.00165577812573115
2	MR2716_2	yap1	crRNA:18:35694960-35694982:-1	finclip	MPX14_1_A08	18:35694964:ATCGGCACGGAAGGGGGGACGATGGTGTTTTTCGGGTTCATCACAGCGTTAAAAAGAGCCTCCAGATCGGTC:ACGGAAGGGGGGACGATGGTGTTTTTCGGGTTCATCACAGCGTTAAAAAGAGCCTCCAGA	percent	0.00138581430088368
2	MR2716_2	yap1	crRNA:18:35694960-35694982:-1	finclip	MPX14_1_A08	18:35694964:ATCGGCACGGAAGGGGGGACGATGGTGTTTTTCGGGTTCATCACAGCGTTAAAAAGAGCCTCCAGATCGGTC:ACGGAAGGGGGGACGATGGTGTTTTTCGGGTTCATCACAGCGTTAAAAAGAGCCTCCAGATCGGAGG	percent	0.00271763583679787
2	MR2716_2	yap1	crRNA:18:35694960-35694982:-1	finclip	MPX14_1_A08	18:35694966:CGGCACGGAAGGGGGGACGATGGTGTTTTTCGGGTTCATCACAGCGTTAAAAAGAGCCTCCAGATCGG:CC	percent	0.060975829238882
2	MR2716_2	yap1	crRNA:18:35694960-35694982:-1	finclip	MPX14_1_A08	18:35694990:GT:G	percent	0.00104386012274355
2	MR2716_2	yap1	crRNA:18:35694960-35694982:-1	finclip	MPX14_1_A08	18:35695013:TA:T	percent	0.00138581430088368
2	MR2716_2	yap1	crRNA:18:35695017-35695039:1	finclip	MPX14_1_A08	18:35694962:TCATCGGCACGGAAGGGGGGACGATGGTGTTTTTCGGGTTCATCACAGCGTTAAAAAGAGCCTCCAGATCGG:TCACGGAAGGGGGGACGATGGTGTTTTTCGGGTTCATCACAGCGTTAAAAAGAGCCTCCAGA	percent	0.00161978294908482
2	MR2716_2	yap1	crRNA:18:35695017-35695039:1	finclip	MPX14_1_A08	18:35694962:TCATCGGCACGGAAGGGGGGACGATGGTGTTTTTCGGGTTCATCACAGCGTTAAAAAGAGCCTCCAGATCGG:TCACGGAAGGGGGGACGATGGTGTTTTTCGGGTTCATCACAGCGTTAAAAAGAGCCTCCAGATCGGA	percent	0.00260965030685888
2	MR2716_2	yap1	crRNA:18:35695017-35695039:1	finclip	MPX14_1_A08	18:35694962:TCATCGGCACGGAAGGGGGGACGATGGTGTTTTTCGGGTTCATCACAGCGTTAAAAAGAGCCTCCAGATCGGTC:TCACGGAAGGGGGGACGATGGTGTTTTTCGGGTTCATCACAGCGTTAAAAAGAGCCTCCAGA	percent	0.00140381188920685
2	MR2716_2	yap1	crRNA:18:35695017-35695039:1	finclip	MPX14_1_A08	18:35694964:ATCGGCACGGAAGGGGGGACGATGGTGTTTTTCGGGTTCATCACAGCGTTAAAAAGAGCCTCCAGATCGG:AACC	percent	0.0595360221730288
2	MR2716_2	yap1	crRNA:18:35695017-35695039:1	finclip	MPX14_1_A08	18:35694964:ATCGGCACGGAAGGGGGGACGATGGTGTTTTTCGGGTTCATCACAGCGTTAAAAAGAGCCTCCAGATCGG:ACGGAAGGGGGGACGATGGTGTTTTTCGGGTTCATCACAGCGTTAAAAAGAGCCTCCAGA	percent	0.00165577812573115
2	MR2716_2	yap1	crRNA:18:35695017-35695039:1	finclip	MPX14_1_A08	18:35694964:ATCGGCACGGAAGGGGGGACGATGGTGTTTTTCGGGTTCATCACAGCGTTAAAAAGAGCCTCCAGATCGGTC:ACGGAAGGGGGGACGATGGTGTTTTTCGGGTTCATCACAGCGTTAAAAAGAGCCTCCAGA	percent	0.00138581430088368
2	MR2716_2	yap1	crRNA:18:35695017-35695039:1	finclip	MPX14_1_A08	18:35694964:ATCGGCACGGAAGGGGGGACGATGGTGTTTTTCGGGTTCATCACAGCGTTAAAAAGAGCCTCCAGATCGGTC:ACGGAAGGGGGGACGATGGTGTTTTTCGGGTTCATCACAGCGTTAAAAAGAGCCTCCAGATCGGAGG	percent	0.00271763583679787
2	MR2716_2	yap1	crRNA:18:35695017-35695039:1	finclip	MPX14_1_A08	18:35694966:CGGCACGGAAGGGGGGACGATGGTGTTTTTCGGGTTCATCACAGCGTTAAAAAGAGCCTCCAGATCGG:CC	percent	0.060975829238882
2	MR2716_2	yap1	crRNA:18:35695017-35695039:1	finclip	MPX14_1_A08	18:35694990:GT:G	percent	0.00104386012274355
2	MR2716_2	yap1	crRNA:18:35695017-35695039:1	finclip	MPX14_1_A08	18:35695013:TA:T	percent	0.00138581430088368
2	MR2716_2	yap1	crRNA:18:35695017-35695039:1	finclip	MPX14_1_A08	18:35695029:ATCGG:A	percent	0.0103666108741429
2	MR2716_2	yap1	crRNA:18:35695017-35695039:1	finclip	MPX14_1_A08	18:35695029:ATCGGTC:A	percent	0.00998866151935641
2	MR2716_2	yap1	crRNA:18:35695017-35695039:1	finclip	MPX14_1_A08	18:35695032:G:GGA	percent	0.00226769612871875
2	MR2716_2	yap1	crRNA:18:35695017-35695039:1	finclip	MPX14_1_A08	18:35695033:GTC:GAGG	percent	0.0136241743606357
2	MR2716_2	yap1	crRNA:18:35694960-35694982:-1	finclip	MPX14_1_A09	18:35694951:CTTTCTCAACCTCA:CTTTTCTCAACC	percent	0.00616842308807889
2	MR2716_2	yap1	crRNA:18:35694960-35694982:-1	finclip	MPX14_1_A09	18:35694960:CCTCAT:C	percent	0.0141931741274292
2	MR2716_2	yap1	crRNA:18:35694960-35694982:-1	finclip	MPX14_1_A09	18:35694961:CTCA:C	percent	0.0118340906893551
2	MR2716_2	yap1	crRNA:18:35694960-35694982:-1	finclip	MPX14_1_A09	18:35694962:TCATCGG:T	percent	0.00740597505559315
2	MR2716_2	yap1	crRNA:18:35694960-35694982:-1	finclip	MPX14_1_A09	18:35694963:CATCGGCACGGAAGGGGG:C	percent	0.00307454316929324
2	MR2716_2	yap1	crRNA:18:35694960-35694982:-1	finclip	MPX14_1_A09	18:35694964:AT:A	percent	0.0134583776467176
2	MR2716_2	yap1	crRNA:18:35694960-35694982:-1	finclip	MPX14_1_A09	18:35694964:AT:AAC	percent	0.0013148989654839
2	MR2716_2	yap1	crRNA:18:35694960-35694982:-1	finclip	MPX14_1_A09	18:35694964:AT:AACC	percent	0.00756066905153244
2	MR2716_2	yap1	crRNA:18:35694960-35694982:-1	finclip	MPX14_1_A09	18:35694965:TC:T	percent	0.00645847433046505
2	MR2716_2	yap1	crRNA:18:35694960-35694982:-1	finclip	MPX14_1_A09	18:35694965:TCG:T	percent	0.00162428695736247
2	MR2716_2	yap1	crRNA:18:35694960-35694982:-1	finclip	MPX14_1_A09	18:35694965:TCGGCACGGAAGGGGG:T	percent	0.00228173644010442
2	MR2716_2	yap1	crRNA:18:35694960-35694982:-1	finclip	MPX14_1_A09	18:35694966:C:CTCAGT	percent	0.00626510683554095
2	MR2716_2	yap1	crRNA:18:35694960-35694982:-1	finclip	MPX14_1_A09	18:35694990:GT:G	percent	0.0014889297109156
2	MR2716_2	yap1	crRNA:18:35694960-35694982:-1	finclip	MPX14_1_A09	18:35695013:TA:T	percent	0.00139224596345354
2	MR2716_2	yap1	crRNA:18:35695017-35695039:1	finclip	MPX14_1_A09	18:35694990:GT:G	percent	0.0014889297109156
2	MR2716_2	yap1	crRNA:18:35695017-35695039:1	finclip	MPX14_1_A09	18:35695013:TA:T	percent	0.00139224596345354
2	MR2716_2	yap1	crRNA:18:35695017-35695039:1	finclip	MPX14_1_A09	18:35695029:ATCGG:A	percent	0.00154693995939283
2	MR2716_2	yap1	crRNA:18:35695017-35695039:1	finclip	MPX14_1_A09	18:35695029:ATCGGTC:A	percent	0.00893357826549357
2	MR2716_2	yap1	crRNA:18:35694960-35694982:-1	finclip	MPX14_1_A10	18:35694961:CTCA:C	percent	0.00704607046070461
2	MR2716_2	yap1	crRNA:18:35694960-35694982:-1	finclip	MPX14_1_A10	18:35694963:C:CTCA	percent	0.00200125078173859
2	MR2716_2	yap1	crRNA:18:35694960-35694982:-1	finclip	MPX14_1_A10	18:35694964:AT:A	percent	0.0218469877006462
2	MR2716_2	yap1	crRNA:18:35694960-35694982:-1	finclip	MPX14_1_A10	18:35694964:AT:AAC	percent	0.0042526579111945
2	MR2716_2	yap1	crRNA:18:35694960-35694982:-1	finclip	MPX14_1_A10	18:35694990:GT:G	percent	0.00137585991244528
2	MR2716_2	yap1	crRNA:18:35694960-35694982:-1	finclip	MPX14_1_A10	18:35695013:TA:T	percent	0.00120908901396706
2	MR2716_2	yap1	crRNA:18:35695017-35695039:1	finclip	MPX14_1_A10	18:35694990:GT:G	percent	0.00137585991244528
2	MR2716_2	yap1	crRNA:18:35695017-35695039:1	finclip	MPX14_1_A10	18:35695013:TA:T	percent	0.00120908901396706
2	MR2716_2	yap1	crRNA:18:35694960-35694982:-1	finclip	MPX14_1_A11	18:35694958:AACCTCATCGGCACGG:A	percent	0.0198514676411647
2	MR2716_2	yap1	crRNA:18:35694960-35694982:-1	finclip	MPX14_1_A11	18:35694965:TC:T	percent	0.00235765648944949
2	MR2716_2	yap1	crRNA:18:35694960-35694982:-1	finclip	MPX14_1_A11	18:35694965:TCGGC:T	percent	0.00360721442885772
2	MR2716_2	yap1	crRNA:18:35694960-35694982:-1	finclip	MPX14_1_A11	18:35694990:GT:G	percent	0.00202758458092656
2	MR2716_2	yap1	crRNA:18:35694960-35694982:-1	finclip	MPX14_1_A11	18:35695013:TA:T	percent	0.00141459389366969
2	MR2716_2	yap1	crRNA:18:35695017-35695039:1	finclip	MPX14_1_A11	18:35694990:GT:G	percent	0.00202758458092656
2	MR2716_2	yap1	crRNA:18:35695017-35695039:1	finclip	MPX14_1_A11	18:35695013:TA:T	percent	0.00141459389366969
2	MR2716_2	yap1	crRNA:18:35695017-35695039:1	finclip	MPX14_1_A11	18:35695029:ATCGGTC:A	percent	0.00176824236708712
2	MR2716_2	yap1	crRNA:18:35695017-35695039:1	finclip	MPX14_1_A11	18:35695031:CG:C	percent	0.00212189084050454
2	MR2716_2	yap1	crRNA:18:35694960-35694982:-1	finclip	MPX14_1_A12	18:35694964:AT:A	percent	0.00124699385410172
2	MR2716_2	yap1	crRNA:18:35694960-35694982:-1	finclip	MPX14_1_A12	18:35694964:ATCGGCACGGAAGGGGGGACGATGGTGTTTTTCGGGTTCATCACAGCGTTAAAAAGAGCCTCCAGATCG:A	percent	0.00133606484368041
2	MR2716_2	yap1	crRNA:18:35694960-35694982:-1	finclip	MPX14_1_A12	18:35694965:TCGGCACGGAAGGGGGGACGATGGTGTTTTTCGGGTTCATCACAGCGTTAAAAAGAGCCTCCAGATCGG:T	percent	0.888594459784448
2	MR2716_2	yap1	crRNA:18:35695017-35695039:1	finclip	MPX14_1_A12	18:35694964:ATCGGCACGGAAGGGGGGACGATGGTGTTTTTCGGGTTCATCACAGCGTTAAAAAGAGCCTCCAGATCG:A	percent	0.00133606484368041
2	MR2716_2	yap1	crRNA:18:35695017-35695039:1	finclip	MPX14_1_A12	18:35694965:TCGGCACGGAAGGGGGGACGATGGTGTTTTTCGGGTTCATCACAGCGTTAAAAAGAGCCTCCAGATCGG:T	percent	0.888594459784448
2	MR2716_2	yap1	crRNA:18:35694960-35694982:-1	finclip	MPX14_1_B01	18:35694948:CAGCTTTCTCAACCTCAT:CAAGCTTTCTCAACC	percent	0.00106630649202936
2	MR2716_2	yap1	crRNA:18:35694960-35694982:-1	finclip	MPX14_1_B01	18:35694948:CAGCTTTCTCAACCTCATCGGCACGGAAGGGGGGACGATGGTGTTTTTCGGGTTCATCACAGCGTTAAAAAG:C	percent	0.0126535037054151
2	MR2716_2	yap1	crRNA:18:35694960-35694982:-1	finclip	MPX14_1_B01	18:35694952:TTTCTCAACCTCATCGGCACGGAAGGGGGGACGATGGTGTTTTTCGGGTTCATCACAGCGTTAAAAAGAGCC:T	percent	0.135509783362064
2	MR2716_2	yap1	crRNA:18:35694960-35694982:-1	finclip	MPX14_1_B01	18:35694960:CCTCAT:C	percent	0.0135420924487729
2	MR2716_2	yap1	crRNA:18:35694960-35694982:-1	finclip	MPX14_1_B01	18:35694960:CCTCATC:CG	percent	0.00236364605733175
2	MR2716_2	yap1	crRNA:18:35694960-35694982:-1	finclip	MPX14_1_B01	18:35694961:CTCA:C	percent	0.0612237644173524
2	MR2716_2	yap1	crRNA:18:35694960-35694982:-1	finclip	MPX14_1_B01	18:35694961:CTCAT:C	percent	0.00124402424070092
2	MR2716_2	yap1	crRNA:18:35694960-35694982:-1	finclip	MPX14_1_B01	18:35694961:CTCATCG:C	percent	0.0189980273329897
2	MR2716_2	yap1	crRNA:18:35694960-35694982:-1	finclip	MPX14_1_B01	18:35694961:CTCATCGGCACGGAAGGGGGGACGATGGTGTTTTTCGGGTTCATCACAGCGTTAAAAAGAGCCTCCAGATCGGT:CTCGGCACGGAAGGGGGGACGATGGTGTTTTTCGGGTTCATCACAGCGTTAAAAAGA	percent	0.00140397021450532
2	MR2716_2	yap1	crRNA:18:35694960-35694982:-1	finclip	MPX14_1_B01	18:35694962:TCATCGG:T	percent	0.0203486822228936
2	MR2716_2	yap1	crRNA:18:35694960-35694982:-1	finclip	MPX14_1_B01	18:35694963:CAT:C	percent	0.00417636709378166
2	MR2716_2	yap1	crRNA:18:35694960-35694982:-1	finclip	MPX14_1_B01	18:35694963:CATCGGCACGGAAGGGGGGACG:C	percent	0.0162256304537134
2	MR2716_2	yap1	crRNA:18:35694960-35694982:-1	finclip	MPX14_1_B01	18:35694963:CATCGGCACGGAAGGGGGGACGATGGTGTTTTTCGGGTTCATCACAGCGTTAAAAAGAGCCTCCAGATCGGT:CGGCACGGAAGGGGGGACGATGGTGTTTTTCGGGTTCATCACAGCGTTAAAAAGA	percent	0.0014928290888411
2	MR2716_2	yap1	crRNA:18:35694960-35694982:-1	finclip	MPX14_1_B01	18:35694964:AT:A	percent	0.00458511791572624
2	MR2716_2	yap1	crRNA:18:35694960-35694982:-1	finclip	MPX14_1_B01	18:35694964:AT:ACGGAA	percent	0.0041585953189145
2	MR2716_2	yap1	crRNA:18:35694960-35694982:-1	finclip	MPX14_1_B01	18:35694964:ATC:ACGGAA	percent	0.00458511791572624
2	MR2716_2	yap1	crRNA:18:35694960-35694982:-1	finclip	MPX14_1_B01	18:35694964:ATCGGC:A	percent	0.0010485347171622
2	MR2716_2	yap1	crRNA:18:35694960-35694982:-1	finclip	MPX14_1_B01	18:35694965:T:TA	percent	0.00435408484245322
2	MR2716_2	yap1	crRNA:18:35694960-35694982:-1	finclip	MPX14_1_B01	18:35694965:TC:T	percent	0.0101654552240132
2	MR2716_2	yap1	crRNA:18:35694960-35694982:-1	finclip	MPX14_1_B01	18:35694965:TCGGCACGGAA:TGGAACGGAAGGGGGGACGGTG	percent	0.00254136380600331
2	MR2716_2	yap1	crRNA:18:35694960-35694982:-1	finclip	MPX14_1_B01	18:35694967:G:GTT	percent	0.00147505731397395
2	MR2716_2	yap1	crRNA:18:35694960-35694982:-1	finclip	MPX14_1_B01	18:35694990:GT:G	percent	0.0013328831150367
2	MR2716_2	yap1	crRNA:18:35694960-35694982:-1	finclip	MPX14_1_B01	18:35695013:TA:T	percent	0.00115516536636514
2	MR2716_2	yap1	crRNA:18:35695017-35695039:1	finclip	MPX14_1_B01	18:35694952:TTTCTCAACCTCATCGGCACGGAAGGGGGGACGATGGTGTTTTTCGGGTTCATCACAGCGTTAAAAAGAGCC:T	percent	0.135509783362064
2	MR2716_2	yap1	crRNA:18:35695017-35695039:1	finclip	MPX14_1_B01	18:35694961:CTCATCGGCACGGAAGGGGGGACGATGGTGTTTTTCGGGTTCATCACAGCGTTAAAAAGAGCCTCCAGATCGGT:CTCGGCACGGAAGGGGGGACGATGGTGTTTTTCGGGTTCATCACAGCGTTAAAAAGA	percent	0.00140397021450532
2	MR2716_2	yap1	crRNA:18:35695017-35695039:1	finclip	MPX14_1_B01	18:35694963:CATCGGCACGGAAGGGGGGACGATGGTGTTTTTCGGGTTCATCACAGCGTTAAAAAGAGCCTCCAGATCGGT:CGGCACGGAAGGGGGGACGATGGTGTTTTTCGGGTTCATCACAGCGTTAAAAAGA	percent	0.0014928290888411
2	MR2716_2	yap1	crRNA:18:35695017-35695039:1	finclip	MPX14_1_B01	18:35694990:GT:G	percent	0.0013328831150367
2	MR2716_2	yap1	crRNA:18:35695017-35695039:1	finclip	MPX14_1_B01	18:35695011:GTTAAAAAGAGCCTCCAGATCGGTC:G	percent	0.00367875739750129
2	MR2716_2	yap1	crRNA:18:35695017-35695039:1	finclip	MPX14_1_B01	18:35695013:TA:T	percent	0.00115516536636514
2	MR2716_2	yap1	crRNA:18:35695017-35695039:1	finclip	MPX14_1_B01	18:35695020:AGCCTCCAGATCGGT:A	percent	0.0233165686257087
2	MR2716_2	yap1	crRNA:18:35695017-35695039:1	finclip	MPX14_1_B01	18:35695029:ATCGGTC:A	percent	0.00515381471147524
2	MR2716_2	yap1	crRNA:18:35695017-35695039:1	finclip	MPX14_1_B01	18:35695031:CG:C	percent	0.00870816968490643
2	MR2716_2	yap1	crRNA:18:35694960-35694982:-1	finclip	MPX14_1_B02	18:35694964:A:AACC	percent	0.0123599520736552
2	MR2716_2	yap1	crRNA:18:35694960-35694982:-1	finclip	MPX14_1_B02	18:35694990:GT:G	percent	0.00105101633279381
2	MR2716_2	yap1	crRNA:18:35694960-35694982:-1	finclip	MPX14_1_B02	18:35695013:TA:T	percent	0.0016816261324701
2	MR2716_2	yap1	crRNA:18:35695017-35695039:1	finclip	MPX14_1_B02	18:35694990:GT:G	percent	0.00105101633279381
2	MR2716_2	yap1	crRNA:18:35695017-35695039:1	finclip	MPX14_1_B02	18:35695013:TA:T	percent	0.0016816261324701
2	MR2716_2	yap1	crRNA:18:35695017-35695039:1	finclip	MPX14_1_B02	18:35695022:CCTCCAGATCG:CGGA	percent	0.00519202068400143
2	MR2716_2	yap1	crRNA:18:35695017-35695039:1	finclip	MPX14_1_B02	18:35695029:ATCGGTC:A	percent	0.00145040253925546
2	MR2716_2	yap1	crRNA:18:35694960-35694982:-1	finclip	MPX14_1_B03	18:35694949:AGCTTTCTCAACCTCATCG:A	percent	0.027667336147887
2	MR2716_2	yap1	crRNA:18:35694960-35694982:-1	finclip	MPX14_1_B03	18:35694958:AACCTCATCGGC:A	percent	0.0423412714678034
2	MR2716_2	yap1	crRNA:18:35694960-35694982:-1	finclip	MPX14_1_B03	18:35694963:CAT:C	percent	0.00500061482969218
2	MR2716_2	yap1	crRNA:18:35694960-35694982:-1	finclip	MPX14_1_B03	18:35694964:AT:A	percent	0.0147149239660614
2	MR2716_2	yap1	crRNA:18:35694960-35694982:-1	finclip	MPX14_1_B03	18:35694964:ATCGGCAC:A	percent	0.00557445587572242
2	MR2716_2	yap1	crRNA:18:35694960-35694982:-1	finclip	MPX14_1_B03	18:35694964:ATCGGCACGGAAGGGGGGACGATGGTGTTTTTCGGGTTCATCACAGCGTTAAAAAGAGCCTCCAGATCG:AGA	percent	0.0274623929171619
2	MR2716_2	yap1	crRNA:18:35694960-35694982:-1	finclip	MPX14_1_B03	18:35694990:GT:G	percent	0.00157806287658319
2	MR2716_2	yap1	crRNA:18:35694960-35694982:-1	finclip	MPX14_1_B03	18:35695013:TA:T	percent	0.00143460261507562
2	MR2716_2	yap1	crRNA:18:35695017-35695039:1	finclip	MPX14_1_B03	18:35694964:ATCGGCACGGAAGGGGGGACGATGGTGTTTTTCGGGTTCATCACAGCGTTAAAAAGAGCCTCCAGATCG:AGA	percent	0.0274623929171619
2	MR2716_2	yap1	crRNA:18:35695017-35695039:1	finclip	MPX14_1_B03	18:35694990:GT:G	percent	0.00157806287658319
2	MR2716_2	yap1	crRNA:18:35695017-35695039:1	finclip	MPX14_1_B03	18:35695013:TA:T	percent	0.00143460261507562
2	MR2716_2	yap1	crRNA:18:35695017-35695039:1	finclip	MPX14_1_B03	18:35695022:CCTCCAGAT:CGCTC	percent	0.00110669344591548
2	MR2716_2	yap1	crRNA:18:35695017-35695039:1	finclip	MPX14_1_B03	18:35695029:ATCGG:A	percent	0.0011476820920605
2	MR2716_2	yap1	crRNA:18:35695017-35695039:1	finclip	MPX14_1_B03	18:35695029:ATCGGTC:A	percent	0.00793130302906095
2	MR2716_2	yap1	crRNA:18:35695017-35695039:1	finclip	MPX14_1_B03	18:35695030:TCGGTC:T	percent	0.00157806287658319
2	MR2716_2	yap1	crRNA:18:35695017-35695039:1	finclip	MPX14_1_B03	18:35695031:CG:CTCGGA	percent	0.00176251178423577
2	MR2716_2	yap1	crRNA:18:35695017-35695039:1	finclip	MPX14_1_B03	18:35695033:G:GAGTCAGA	percent	0.00110669344591548
2	MR2716_2	yap1	crRNA:18:35694960-35694982:-1	finclip	MPX14_1_B04	18:35694961:CTCA:C	percent	0.0160681511237317
2	MR2716_2	yap1	crRNA:18:35694960-35694982:-1	finclip	MPX14_1_B04	18:35694964:A:ACC	percent	0.00536759358659141
2	MR2716_2	yap1	crRNA:18:35694960-35694982:-1	finclip	MPX14_1_B04	18:35694965:TC:T	percent	0.00396509332686913
2	MR2716_2	yap1	crRNA:18:35694960-35694982:-1	finclip	MPX14_1_B04	18:35694966:CGGCACGGA:CAC	percent	0.0117740762544586
2	MR2716_2	yap1	crRNA:18:35694960-35694982:-1	finclip	MPX14_1_B04	18:35694990:GT:G	percent	0.00138518544170101
2	MR2716_2	yap1	crRNA:18:35694960-35694982:-1	finclip	MPX14_1_B04	18:35695013:TA:T	percent	0.00110814835336081
2	MR2716_2	yap1	crRNA:18:35695017-35695039:1	finclip	MPX14_1_B04	18:35694990:GT:G	percent	0.00138518544170101
2	MR2716_2	yap1	crRNA:18:35695017-35695039:1	finclip	MPX14_1_B04	18:35695013:TA:T	percent	0.00110814835336081
2	MR2716_2	yap1	crRNA:18:35695017-35695039:1	finclip	MPX14_1_B04	18:35695029:ATCGGTC:A	percent	0.0204314852650899
2	MR2716_2	yap1	crRNA:18:35694960-35694982:-1	finclip	MPX14_1_B05	18:35694956:TCAACCTCA:TTT	percent	0.00298664792691497
2	MR2716_2	yap1	crRNA:18:35694960-35694982:-1	finclip	MPX14_1_B05	18:35694958:AACCTCAT:A	percent	0.00959241040056219
2	MR2716_2	yap1	crRNA:18:35694960-35694982:-1	finclip	MPX14_1_B05	18:35694960:CCTCATCGGCACGGAAGGGGGGACGATGGTGTTTTTCGGGTTCATCACAGCGTTAAAAAGAGCCTCCAGATCGGT:C	percent	0.293113141250878
2	MR2716_2	yap1	crRNA:18:35694960-35694982:-1	finclip	MPX14_1_B05	18:35694961:CTCA:C	percent	0.0269501054111033
2	MR2716_2	yap1	crRNA:18:35694960-35694982:-1	finclip	MPX14_1_B05	18:35694962:TCATCGG:T	percent	0.00274068868587491
2	MR2716_2	yap1	crRNA:18:35694960-35694982:-1	finclip	MPX14_1_B05	18:35694963:C:CCAG	percent	0.00732607167955025
2	MR2716_2	yap1	crRNA:18:35694960-35694982:-1	finclip	MPX14_1_B05	18:35694964:AT:A	percent	0.00175685172171469
2	MR2716_2	yap1	crRNA:18:35694960-35694982:-1	finclip	MPX14_1_B05	18:35694964:ATC:ACGGAA	percent	0.00910049191848208
2	MR2716_2	yap1	crRNA:18:35694960-35694982:-1	finclip	MPX14_1_B05	18:35694964:ATCGGCACGGAAGGGGGGACGATGGTGTTTTTCGGGTTCATCACAGCGTTAAAAAGAGCCTCCAGATCGGT:ACGGAAGGCACGGAAGGGGGGACGATGGTGTTTTTCGGGTTCATCACAGCGTTAAAAAGAGCCTCCAGATC	percent	0.00202037947997189
2	MR2716_2	yap1	crRNA:18:35694960-35694982:-1	finclip	MPX14_1_B05	18:35694965:T:TCCTTC	percent	0.00374209416725228
2	MR2716_2	yap1	crRNA:18:35694960-35694982:-1	finclip	MPX14_1_B05	18:35694965:TC:T	percent	0.00233661278988053
2	MR2716_2	yap1	crRNA:18:35694960-35694982:-1	finclip	MPX14_1_B05	18:35694990:GT:G	percent	0.00170414617006325
2	MR2716_2	yap1	crRNA:18:35695017-35695039:1	finclip	MPX14_1_B05	18:35694960:CCTCATCGGCACGGAAGGGGGGACGATGGTGTTTTTCGGGTTCATCACAGCGTTAAAAAGAGCCTCCAGATCGGT:C	percent	0.293113141250878
2	MR2716_2	yap1	crRNA:18:35695017-35695039:1	finclip	MPX14_1_B05	18:35694964:ATCGGCACGGAAGGGGGGACGATGGTGTTTTTCGGGTTCATCACAGCGTTAAAAAGAGCCTCCAGATCGGT:ACGGAAGGCACGGAAGGGGGGACGATGGTGTTTTTCGGGTTCATCACAGCGTTAAAAAGAGCCTCCAGATC	percent	0.00202037947997189
2	MR2716_2	yap1	crRNA:18:35695017-35695039:1	finclip	MPX14_1_B05	18:35694990:GT:G	percent	0.00170414617006325
2	MR2716_2	yap1	crRNA:18:35695017-35695039:1	finclip	MPX14_1_B05	18:35695018:AGAGCCTCCAGAT:A	percent	0.00351370344342937
2	MR2716_2	yap1	crRNA:18:35695017-35695039:1	finclip	MPX14_1_B05	18:35695029:ATCGG:A	percent	0.00122979620520028
2	MR2716_2	yap1	crRNA:18:35695017-35695039:1	finclip	MPX14_1_B05	18:35695031:CGGT:C	percent	0.00855586788475053
2	MR2716_2	yap1	crRNA:18:35694960-35694982:-1	finclip	MPX14_1_B06	18:35694949:AGCTTTCTCAACCTCATCG:A	percent	0.0409622037992036
2	MR2716_2	yap1	crRNA:18:35694960-35694982:-1	finclip	MPX14_1_B06	18:35694949:AGCTTTCTCAACCTCATCGGCACGGAAGGGGGGACGATGGTGTTTTTCGGGTTCATCACAGCGTTAAAAAGAGCCTCCAGATCGGTC:AGCACGGAAGGGGGGACGATGGTGTTTTTCGGGTTCATCACAGCGTTAAAAAGAGCCTCCAGA	percent	0.00143612507343821
2	MR2716_2	yap1	crRNA:18:35694960-35694982:-1	finclip	MPX14_1_B06	18:35694954:TCTCAACCTCAT:TA	percent	0.0143612507343821
2	MR2716_2	yap1	crRNA:18:35694960-35694982:-1	finclip	MPX14_1_B06	18:35694954:TCTCAACCTCATCGGCA:T	percent	0.00235002284744435
2	MR2716_2	yap1	crRNA:18:35694960-35694982:-1	finclip	MPX14_1_B06	18:35694956:TCAACCTCATCGG:T	percent	0.00917161694627587
2	MR2716_2	yap1	crRNA:18:35694960-35694982:-1	finclip	MPX14_1_B06	18:35694959:ACCTCAT:A	percent	0.0135452705790195
2	MR2716_2	yap1	crRNA:18:35694960-35694982:-1	finclip	MPX14_1_B06	18:35694959:ACCTCATCGG:A	percent	0.0114890005875057
2	MR2716_2	yap1	crRNA:18:35694960-35694982:-1	finclip	MPX14_1_B06	18:35694960:CCTCAT:C	percent	0.00365559109602454
2	MR2716_2	yap1	crRNA:18:35694960-35694982:-1	finclip	MPX14_1_B06	18:35694961:CTCA:C	percent	0.00430837522031464
2	MR2716_2	yap1	crRNA:18:35694960-35694982:-1	finclip	MPX14_1_B06	18:35694961:CTCA:CC	percent	0.00512435537567726
2	MR2716_2	yap1	crRNA:18:35694960-35694982:-1	finclip	MPX14_1_B06	18:35694962:TCATCGG:T	percent	0.0988315164175207
2	MR2716_2	yap1	crRNA:18:35694960-35694982:-1	finclip	MPX14_1_B06	18:35694962:TCATCGGCACGGAAGGGGGGACGATGGTGTTTTTCGGGTTCATCACAGCGTTAAAAAGAGCCTCCAGATCGGTC:TCACGGAAGGGGGGACGATGGTGTTTTTCGGGTTCATCACAGCGTTAAAAAGAGCCTCCAGA	percent	0.0026764149095894
2	MR2716_2	yap1	crRNA:18:35694960-35694982:-1	finclip	MPX14_1_B06	18:35694964:ATCGGCACGGAAGGGGGGACGATGGTGTTTTTCGGGTTCATCACAGCGTTAAAAAGAGCCTCCAGATCGGTC:AACCGGAAGGGGGGACGATGGTGTTTTTCGGGTTCATCACAGCGTTAAAAAGAGCCTCCAGA	percent	0.00143612507343821
2	MR2716_2	yap1	crRNA:18:35694960-35694982:-1	finclip	MPX14_1_B06	18:35694964:ATCGGCACGGAAGGGGGGACGATGGTGTTTTTCGGGTTCATCACAGCGTTAAAAAGAGCCTCCAGATCGGTC:ACGGAAGGGGGGACGATGGTGTTTTTCGGGTTCATCACAGCGTTAAAAAGAGCCTCCAGA	percent	0.00274169332201841
2	MR2716_2	yap1	crRNA:18:35694960-35694982:-1	finclip	MPX14_1_B06	18:35694965:T:TA	percent	0.0141001370846661
2	MR2716_2	yap1	crRNA:18:35694960-35694982:-1	finclip	MPX14_1_B06	18:35694965:T:TTC	percent	0.00143612507343821
2	MR2716_2	yap1	crRNA:18:35694960-35694982:-1	finclip	MPX14_1_B06	18:35694965:TC:TGGGG	percent	0.00159932110451074
2	MR2716_2	yap1	crRNA:18:35694960-35694982:-1	finclip	MPX14_1_B06	18:35694966:CGGCA:C	percent	0.0334551863698675
2	MR2716_2	yap1	crRNA:18:35694960-35694982:-1	finclip	MPX14_1_B06	18:35694966:CGGCACGGAAGGGGGGACGATGGTGTTTTTCGGGTTCATCACAGCGTTAAAAAGAGCCTCCAGATCGGTC:CCGGAAGGGGGGACGATGGTGTTTTTCGGGTTCATCACAGCGTTAAAAAGAGCCTCCAGA	percent	0.00150140348586722
2	MR2716_2	yap1	crRNA:18:35694960-35694982:-1	finclip	MPX14_1_B06	18:35695013:TA:T	percent	0.00124028983615118
2	MR2716_2	yap1	crRNA:18:35695017-35695039:1	finclip	MPX14_1_B06	18:35694949:AGCTTTCTCAACCTCATCGGCACGGAAGGGGGGACGATGGTGTTTTTCGGGTTCATCACAGCGTTAAAAAGAGCCTCCAGATCGGTC:AGCACGGAAGGGGGGACGATGGTGTTTTTCGGGTTCATCACAGCGTTAAAAAGAGCCTCCAGA	percent	0.00143612507343821
2	MR2716_2	yap1	crRNA:18:35695017-35695039:1	finclip	MPX14_1_B06	18:35694962:TCATCGGCACGGAAGGGGGGACGATGGTGTTTTTCGGGTTCATCACAGCGTTAAAAAGAGCCTCCAGATCGGTC:TCACGGAAGGGGGGACGATGGTGTTTTTCGGGTTCATCACAGCGTTAAAAAGAGCCTCCAGA	percent	0.0026764149095894
2	MR2716_2	yap1	crRNA:18:35695017-35695039:1	finclip	MPX14_1_B06	18:35694964:ATCGGCACGGAAGGGGGGACGATGGTGTTTTTCGGGTTCATCACAGCGTTAAAAAGAGCCTCCAGATCGGTC:AACCGGAAGGGGGGACGATGGTGTTTTTCGGGTTCATCACAGCGTTAAAAAGAGCCTCCAGA	percent	0.00143612507343821
2	MR2716_2	yap1	crRNA:18:35695017-35695039:1	finclip	MPX14_1_B06	18:35694964:ATCGGCACGGAAGGGGGGACGATGGTGTTTTTCGGGTTCATCACAGCGTTAAAAAGAGCCTCCAGATCGGTC:ACGGAAGGGGGGACGATGGTGTTTTTCGGGTTCATCACAGCGTTAAAAAGAGCCTCCAGA	percent	0.00274169332201841
2	MR2716_2	yap1	crRNA:18:35695017-35695039:1	finclip	MPX14_1_B06	18:35694966:CGGCACGGAAGGGGGGACGATGGTGTTTTTCGGGTTCATCACAGCGTTAAAAAGAGCCTCCAGATCGGTC:CCGGAAGGGGGGACGATGGTGTTTTTCGGGTTCATCACAGCGTTAAAAAGAGCCTCCAGA	percent	0.00150140348586722
2	MR2716_2	yap1	crRNA:18:35695017-35695039:1	finclip	MPX14_1_B06	18:35695013:TA:T	percent	0.00124028983615118
2	MR2716_2	yap1	crRNA:18:35695017-35695039:1	finclip	MPX14_1_B06	18:35695029:ATCGGTC:A	percent	0.0322475357399308
2	MR2716_2	yap1	crRNA:18:35695017-35695039:1	finclip	MPX14_1_B06	18:35695032:G:GGA	percent	0.00156668189829623
2	MR2717_2	mst1	crRNA:6:53314682-53314704:-1	finclip	MPX14_1_C01	NA	percent	0
2	MR2717_2	mst1	crRNA:6:53314704-53314726:1	finclip	MPX14_1_C01	NA	percent	0
2	MR2717_2	mst1	crRNA:6:53314682-53314704:-1	finclip	MPX14_1_C02	NA	percent	0
2	MR2717_2	mst1	crRNA:6:53314704-53314726:1	finclip	MPX14_1_C02	NA	percent	0
2	MR2717_2	mst1	crRNA:6:53314682-53314704:-1	finclip	MPX14_1_C03	NA	percent	0
2	MR2717_2	mst1	crRNA:6:53314704-53314726:1	finclip	MPX14_1_C03	NA	percent	0
2	MR2717_2	mst1	crRNA:6:53314682-53314704:-1	finclip	MPX14_1_C04	6:53314687:AACGTGAACCG:A	percent	0.0121457489878543
2	MR2717_2	mst1	crRNA:6:53314704-53314726:1	finclip	MPX14_1_C04	NA	percent	0
2	MR2717_2	mst1	crRNA:6:53314682-53314704:-1	finclip	MPX14_1_C05	NA	percent	0
2	MR2717_2	mst1	crRNA:6:53314704-53314726:1	finclip	MPX14_1_C05	NA	percent	0
2	MR2717_2	mst1	crRNA:6:53314682-53314704:-1	finclip	MPX14_1_C06	NA	percent	0
2	MR2717_2	mst1	crRNA:6:53314704-53314726:1	finclip	MPX14_1_C06	NA	percent	0
2	MR2717_2	mst1	crRNA:6:53314682-53314704:-1	finclip	MPX14_1_C07	NA	percent	0
2	MR2717_2	mst1	crRNA:6:53314704-53314726:1	finclip	MPX14_1_C07	NA	percent	0
2	MR2717_2	mst1	crRNA:6:53314682-53314704:-1	finclip	MPX14_1_C08	NA	percent	0
2	MR2717_2	mst1	crRNA:6:53314704-53314726:1	finclip	MPX14_1_C08	NA	percent	0
2	MR2717_2	mst1	crRNA:6:53314682-53314704:-1	finclip	MPX14_1_C09	NA	percent	0
2	MR2717_2	mst1	crRNA:6:53314704-53314726:1	finclip	MPX14_1_C09	NA	percent	0
2	MR2717_2	mst1	crRNA:6:53314682-53314704:-1	finclip	MPX14_1_C10	6:53314683:CTGGAACG:C	percent	0.00241434118664869
2	MR2717_2	mst1	crRNA:6:53314704-53314726:1	finclip	MPX14_1_C10	NA	percent	0
2	MR2717_2	mst1	crRNA:6:53314682-53314704:-1	finclip	MPX14_1_C11	NA	percent	0
2	MR2717_2	mst1	crRNA:6:53314704-53314726:1	finclip	MPX14_1_C11	NA	percent	0
2	MR2717_2	mst1	crRNA:6:53314682-53314704:-1	finclip	MPX14_1_C12	6:53314684:TGGAACGTGAACCGACTAACTGAACTTCCG:T	percent	0.0479747288486376
2	MR2717_2	mst1	crRNA:6:53314704-53314726:1	finclip	MPX14_1_C12	6:53314684:TGGAACGTGAACCGACTAACTGAACTTCCG:T	percent	0.0479747288486376
2	MR2717_2	mst1	crRNA:6:53314682-53314704:-1	finclip	MPX14_1_D01	6:53314686:GA:G	percent	0.00344459151290924
2	MR2717_2	mst1	crRNA:6:53314704-53314726:1	finclip	MPX14_1_D01	NA	percent	0
2	MR2717_2	mst1	crRNA:6:53314682-53314704:-1	finclip	MPX14_1_D02	6:53314680:ATCCTGGAA:AC	percent	0.00100735368187771
2	MR2717_2	mst1	crRNA:6:53314682-53314704:-1	finclip	MPX14_1_D02	6:53314682:CCTGGAACGTGAACCGACTAACTGAA:C	percent	0.122108055471609
2	MR2717_2	mst1	crRNA:6:53314682-53314704:-1	finclip	MPX14_1_D02	6:53314685:GGAACGT:G	percent	0.00414693932372989
2	MR2717_2	mst1	crRNA:6:53314682-53314704:-1	finclip	MPX14_1_D02	6:53314688:ACGTGAACCGACTAACTGAACTTCCGGGAG:A	percent	0.0162183942782311
2	MR2717_2	mst1	crRNA:6:53314704-53314726:1	finclip	MPX14_1_D02	6:53314688:ACGTGAACCGACTAACTGAACTTCCGGGAG:A	percent	0.0162183942782311
2	MR2717_2	mst1	crRNA:6:53314682-53314704:-1	finclip	MPX14_1_D03	NA	percent	0
2	MR2717_2	mst1	crRNA:6:53314704-53314726:1	finclip	MPX14_1_D03	NA	percent	0
2	MR2717_2	mst1	crRNA:6:53314682-53314704:-1	finclip	MPX14_1_D04	NA	percent	0
2	MR2717_2	mst1	crRNA:6:53314704-53314726:1	finclip	MPX14_1_D04	NA	percent	0
2	MR2717_2	mst1	crRNA:6:53314682-53314704:-1	finclip	MPX14_1_D05	NA	percent	0
2	MR2717_2	mst1	crRNA:6:53314704-53314726:1	finclip	MPX14_1_D05	NA	percent	0
2	MR2717_2	mst1	crRNA:6:53314682-53314704:-1	finclip	MPX14_1_D06	6:53314685:GGAA:GTT	percent	0.0103758969341161
2	MR2717_2	mst1	crRNA:6:53314704-53314726:1	finclip	MPX14_1_D06	6:53314719:CA:C	percent	0.0185909980430528
