# Supplementary material for: Efficient identification of CRISPR/Cas9-induced insertions/deletions by direct germline screening in zebrafish
Source: BMC Genomics. 2016 Mar 24;17:259. doi: 10.1186/s12864-016-2563-z (PMC4806435; doi:10.1186/s12864-016-2563-z)
Supplement: Additional file 5: — Results from KASP genotyping used for Fig. 4d. (TXT 910 bytes) [file 12864_2016_2563_MOESM5_ESM.txt]

sa25476	11.4	2	96	PASS
sa25463	37.2	20	96	PASS
sa25462	17.3	24	96	PASS
sa25477	26.3	8	63	PASS
sa25478	10.0	5	63	PASS
sa25479	1.5	NA	NA	FAIL
sa25480	23.9	9	63	PASS
sa25464	6.1	19	86	PASS
sa25465	3.6	2	86	PASS
sa25472	5.3	2	86	PASS
sa25470	3.8	4	86	PASS
sa25471	3.7	0	86	PASS
sa25473	15.8	14	86	PASS
sa25468	16.9	10	96	PASS
sa25469	9.5	18	96	PASS
sa25466	8.3	18	96	PASS
sa25467	3.2	3	96	PASS
sa25482	29.0	6	42	PASS
sa25481	1.5	0	42	PASS
sa25484	50.9	78	153	PASS
sa25486	5.9	31	157	PASS
sa25487	3.2	9	157	PASS
sa25488	7.6	14	67	PASS
sa25489	4.0	0	73	PASS
sa25490	1.0	0	96	PASS
sa25491	4.0	0	68	PASS
sa25492	2.4	7	172	PASS
sa30554	9.4	6	58	PASS
sa30557	3.2	4	79	PASS
sa30559	15.4	18	95	PASS
sa30558	7.7	23	95	PASS
sa30568	6.7	11	96	PASS
sa30569	3.3	0	9	PASS
sa30572	40.6	45	96	PASS
sa30573	7.5	5	41	PASS
sa30574	5.7	5	41	PASS
sa30576	9.2	2	96	PASS
sa30577	2.3	3	96	PASS
sa30578	2.5	2	96	PASS
sa30579	9.7	5	63	PASS
