# Supplementary material for: Efficient identification of CRISPR/Cas9-induced insertions/deletions by direct germline screening in zebrafish
Source: BMC Genomics. 2016 Mar 24;17:259. doi: 10.1186/s12864-016-2563-z (PMC4806435; doi:10.1186/s12864-016-2563-z)
Supplement: Additional file 6: — Amplicon screening data used for Fig. 5. (TXT 3213 kb) [file 12864_2016_2563_MOESM6_ESM.txt]

miseq25	1	207	B01	miseq25_1_332_25	actr2b	1	13:5642861-5643160:1	NA	NA	crRNA:13:5643076-5643098:1	NA	NA	NA	NA	0	46046	0	NA	NA	NA
miseq25	1	207	B02	miseq25_1_332_26	actr2b	1	13:5642861-5643160:1	NA	NA	crRNA:13:5643076-5643098:1	NA	NA	NA	NA	0	11650	0	NA	NA	NA
miseq25	1	207	B03	miseq25_1_332_27	actr2b	1	13:5642861-5643160:1	CIGAR	crispr	crRNA:13:5643076-5643098:1	13	5643083	TGGAGGCTCTGTGA	T	1	14	0.0714285714285714	5642998	TTTTCAATGGATTAAAAGGTGAAATGTGATTTGGTCAGACTCCACACACCTCTATGATCTTCTCGCGGTTCTTGGTCGGGTTCATTGGAGGCTCTGTGAGGAGGATCTTGCAGTCACGCGAGTTGATATTGAGCTTCTCC	TTTTCAATAGATTAAAAGGTGAAATGTGATTTGGTCAGACTCCACACACCTCTATGATCTTCTCGCGGTTCTTGGTCGGGTTCATTGGAGGATCTTGCAGTCACGCGAGTTGATATTGAGCTTCTCC
miseq25	1	207	B04	miseq25_1_332_28	actr2b	1	13:5642861-5643160:1	CIGAR	crispr	crRNA:13:5643076-5643098:1	13	5642944	AACATAACACAAGAAATGTTATGTGAATTTACGGAGAGCATCACTTCTTATCACTTTTCAATGGATTAAAAGGTGAAATGTGATTTGGTCAGACTCCACACACCTCTATGATCTTCTCGCGGTTCTTGGTCGGGTTCATTGGAGGCTC	A	2	16	0.125	5642884	AATAAAAAAGATCCAAATAAAAACTTTTGGAGATGACTAATACAAACATAAATTTATAGCAACATAACACAAGAAATGTTATGTGAATTTACGGAGAGCATCACTTCTTATCACTTTTCAATGGATTAAAAGGTGAAATGTGATTTGGTCAGACTCCACACACCTCTATGATCTTCTCGCGGTTCTTGGTCGGGTTCATTGGAGGCTCTGTGAGGAGGATCTTGCAGTCACGCGAGTTGATATTGAGCTTCTCC	AATAAAAAAGATCCAAATAAGAACTTTTGAAGATGACTAATACAAACATAAATTTATAGCATGTGAGGAGGATCTTGCAGTCACGCGAGTTGATATTGAGCTTCTCC
miseq25	1	207	B04	miseq25_1_332_28	actr2b	1	13:5642861-5643160:1	DINDEL	crispr	crRNA:13:5643076-5643098:1	13	5643089	CTCTG	C	2	16	0.125	5643058	TCTCGCGGTTCTTGGTCGGGTTCATTGGAGGCTCTGTGAGGAGGATCTTGCAGTCACGCGAGTTGATATTGAGCTTCTCC	TCTCGCGGTTCTTGGTCGGGTTCATTGGAGGCTGAGGAGGATCTTGCAGTCACGCGAGTTGATATTGAGCTTCTCC
miseq25	1	207	B05	miseq25_1_332_29	actr2b	1	13:5642861-5643160:1	DINDEL	crispr	crRNA:13:5643076-5643098:1	13	5643091	C	CT	819	32614	0.0251119151284724	5643010	TAAAAGGTGAAATGTGATTTGGTCAGACTCCACACACCTCTATGATCTTCTCGCGGTTCTTGGTCGGGTTCATTGGAGGCTCTGTGAGGAGGATCTTGCAGTCACGCGAGTTGATATTGAGCTTCTCC	TAAAAGGTGAAATGTGATTTGGTCAGACTCCACACACCTCTATGATCTTCTCGCGGTTCTTGGTCGGGTTCATTGGAGGCTCTTGTGAGGAGGATCTTGCAGTCACGCGAGTTGATATTGAGCTTCTCC
miseq25	1	207	B05	miseq25_1_332_29	actr2b	1	13:5642861-5643160:1	DINDEL	crispr	crRNA:13:5643076-5643098:1	13	5643083	TGGAGGCTCTGTGA	T	452	32614	0.0138590789231618	5642997	CTTTTCAATGGATTAAAAGGTGAAATGTGATTTGGTCAGACTCCACACACCTCTATGATCTTCTCGCGGTTCTTGGTCGGGTTCATTGGAGGCTCTGTGAGGAGGATCTTGCAGTCACGCGAGTTGATATTGAGCTTCTCC	CTTTTCAATRGATTAAAAGGTGAAATGTGATTTGGTCAGACTCCACACACCTCTATGATCTTCTCGCGGTTCTTGGTCGGGTTCATTGGAGGATCTTGCAGTCACGCGAGTTGATATTGAGCTTCTCC
miseq25	1	207	B06	miseq25_1_332_30	actr2b	1	13:5642861-5643160:1	NA	NA	crRNA:13:5643076-5643098:1	NA	NA	NA	NA	0	11035	0	NA	NA	NA
miseq25	1	207	B07	miseq25_1_332_31	actr2b	1	13:5642861-5643160:1	DINDEL	crispr	crRNA:13:5643076-5643098:1	13	5643089	CTCTGTGAGGAGGA	C	5503	44372	0.124019652032813	5642994	TCACTTTTCAATGGATTAAAAGGTGAAATGTGATTTGGTCAGACTCCACACACCTCTATGATCTTCTCGCGGTTCTTGGTCGGGTTCATTGGAGGCTCTGTGAGGAGGATCTTGCAGTCACGCGAGTTGATATTGAGCTTCTCCGGACCGAAAGTGTAATCCC	TCACTTTTCAATAGATTAAAAGGTGAAATGTGATTTGGTCAGACTCCACACACCTCTATGATCTTCTCGCGGTTCTTGGTCGGGTTCATTGGAGGCTCTTGCAGTCACGCGAGTTGATATTGAGCTTCTCCKGMSCGAAAGKGKAATYMMATAM
miseq25	1	207	B07	miseq25_1_332_31	actr2b	1	13:5642861-5643160:1	DINDEL	crispr	crRNA:13:5643076-5643098:1	13	5643083	TGGAGGCTCTGTGA	T	3250	44372	0.0732443883530154	5642995	CACTTTTCAATGGATTAAAAGGTGAAATGTGATTTGGTCAGACTCCACACACCTCTATGATCTTCTCGCGGTTCTTGGTCGGGTTCATTGGAGGCTCTGTGAGGAGGATCTTGCAGTCACGCGAGTTGATATTGAGCTTCTCC	CACTTTTCAATAGATTAAAAGGTGAAATGTGATTTGGTCAGACTCCACACACCTCTATGATCTTCTCGCGGTTCTTGGTCGGGTTCATTGGAGGATCTTGCAGTCACGCGAGTTGATATTGAGCTTCTCCKGAWCGWMAGTGTWAYMCCATAA
miseq25	1	207	B07	miseq25_1_332_31	actr2b	1	13:5642861-5643160:1	DINDEL	crispr	crRNA:13:5643076-5643098:1	13	5643091	C	CT	2682	44372	0.0604435229423961	5643011	AAAAGGTGAAATGTGATTTGGTCAGACTCCACACACCTCTATGATCTTCTCGCGGTTCTTGGTCGGGTTCATTGGAGGCTCTGTGAGGAGGATCTTGCAGTCACGCGAGTTGATATTGAGCTTCTCC	AAAAGGTGAAATGTGATTTGGTCAGACTCCACACACCTCTATGATCTTCTCGCGGTTCTTGGTCGGGTTCATTGGAGGCTCTTGTGAGGAGGATCTTGCAGTCACGCGAGTTGATATTGAGCTTCTCCYGACCCAAAGTGGAAATCCATAA
miseq25	1	207	B07	miseq25_1_332_31	actr2b	1	13:5642861-5643160:1	DINDEL	crispr	crRNA:13:5643076-5643098:1	13	5643046	CCTCTATGATCTTCTCGCGGTTCTTGGTCGGGTTCATTGGAGGCT	C	1624	44372	0.0365996574416299	5642965	TGTGAATTTACGGAGAGCATCACTTCTTATCACTTTTCAATGGATTAAAAGGTGAAATGTGATTTGGTCAGACTCCACACACCTCTATGATCTTCTCGCGGTTCTTGGTCGGGTTCATTGGAGGCTCTGTGAGGAGGATCTTGCAGTCACGCGAGTTGATATTGAGCTTCTCC	TGTGAATTTACGGAGAGCATCACTTCTTATCACTTTTCAATAGATTAAAAGGTGAAATGTGATTTGGTCAGACTCCACACACCTGTGAGGAGGATCTTGCAGTCACGCGAGTTGATATTGAGCTTCTCCWGAAAGAAAGGGGAAGCCCAGAA
miseq25	1	207	B07	miseq25_1_332_31	actr2b	1	13:5642861-5643160:1	DINDEL	crispr	crRNA:13:5643076-5643098:1	13	5643084	GGAGGCTCTGT	G	1071	44372	0.0241368430541783	5642999	TTTCAATGGATTAAAAGGTGAAATGTGATTTGGTCAGACTCCACACACCTCTATGATCTTCTCGCGGTTCTTGGTCGGGTTCATTGGAGGCTCTGTGAGGAGGATCTTGCAGTCACGCGAGTTGATATTGAGCTTCTCC	TTTCAATAGATTAAAAGGTGAAATGTGATTTGGTCAGACTCCACACACCTCTATGATCTTCTCGCGGTTCTTGGTCGGGTTCATTGGAGGAGGATCTTGCAGTCACGCGAGTTGATATTGAGCTTCTCCRGASCGTAMGKGTAATCCCATAA
miseq25	1	207	B07	miseq25_1_332_31	actr2b	1	13:5642861-5643160:1	CIGAR	crispr	crRNA:13:5643076-5643098:1	13	5643085	GA	GTC	774	44372	0.0174434327954566	5643011	AAAAGGTGAAATGTGATTTGGTCAGACTCCACACACCTCTATGATCTTCTCGCGGTTCTTGGTCGGGTTCATTGGAGGCTCTGTGAGGAGGATCTTGCAGTCACGCGAGTTGATATTGAGCTTCTCC	AAAAGGTGAAATGTGATTTGGTCAGACTCCACACACCTCTATGATCTTCTCGCGGTTCTTGGTCGGGTTCATTGGTCGGGTTCATGAGGAGGATCTTGCAGTCACGCGAGTTGATATTGAGCTTCTCCT
miseq25	1	207	B07	miseq25_1_332_31	actr2b	1	13:5642861-5643160:1	DINDEL	crispr	crRNA:13:5643076-5643098:1	13	5642933	AAATTTATAGCAACATAACACAAGAAATGTTATGTGAATTTACGGAGAGCATCACTTCTTATCACTTTTCAATGGATTAAAAGGTGAAATGTGATTTGGTCAGACTCCACACACCTCTATGATCTTCTCGCGGTTCTTGGTCGGGTTCATTGGAGGCTCTGTGAGGAGGATCT	AAGTCACG	659	44372	0.0148517082845037	5642884	AATAAAAAAGATCCAAATAAAAACTTTTGGAGATGACTAATACAAACATAAATTTATAGCAACATAACACAAGAAATGTTATGTGAATTTACGGAGAGCATCACTTCTTATCACTTTTCAATGGATTAAAAGGTGAAATGTGATTTGGTCAGACTCCACACACCTCTATGATCTTCTCGCGGTTCTTGGTCGGGTTCATTGGAGGCTCTGTGAGGAGGATCTTGCAGTCACGCGAGTTGATATTGAGCTTCTCC	AATAAAAAAGATCCAAATAAAAACTTTTGAAGATGACTAATACAAACATAAGTCACGTGCAGTCACGCGAGTTGATATTGAGCTTCTCC
miseq25	1	207	B07	miseq25_1_332_31	actr2b	1	13:5642861-5643160:1	DINDEL	crispr	crRNA:13:5643076-5643098:1	13	5643003	AATGGATTAAAAGGTGAAATGTGATTTGGTCAGACTCCACACACCTCTATGATCTTCTCGCGGTTCTTGGTCGGGTTCATTGGAGGCTCTGTG	A	639	44372	0.0144009735869467	5642884	AATAAAAAAGATCCAAATAAAAACTTTTGGAGATGACTAATACAAACATAAATTTATAGCAACATAACACAAGAAATGTTATGTGAATTTACGGAGAGCATCACTTCTTATCACTTTTCAATGGATTAAAAGGTGAAATGTGATTTGGTCAGACTCCACACACCTCTATGATCTTCTCGCGGTTCTTGGTCGGGTTCATTGGAGGCTCTGTGAGGAGGA	AATAAAAAAGATCCAAATAAAAACTTTTGAAGATGACTAATACAAACATAAATTTATAGCAACATAACACAAGAAATGTTATGTGAATTTACGGAGAGCATCACTTCTTATCACTTTTCAAGGAGGATCTTGCAGTCACGCGAGTTGATATTGAGCTTCTCC
miseq25	1	207	B07	miseq25_1_332_31	actr2b	1	13:5642861-5643160:1	DINDEL	crispr	crRNA:13:5643076-5643098:1	13	5643082	TTGGAGGCTC	T	454	44372	0.0102316776345443	5643001	TCAATGGATTAAAAGGTGAAATGTGATTTGGTCAGACTCCACACACCTCTATGATCTTCTCGCGGTTCTTGGTCGGGTTCATTGGAGGCTCTGTGAGGAGGATCTTGCAGTCACGCGAGTTGATATTGAGCTTCTCC	TCAATAGATTAAAAGGTGAAATGTGATTTGGTCAGACTCCACACACCTCTATGATCTTCTCGCGGTTCTTGGTCGGGTTCATTGTGAGGAGGATCTTGCAGTCACGCGAGTTGATATTGAGCTTCTCCGGACGGAGGGGGGAAGGAAAGAA
miseq25	1	207	B07	miseq25_1_332_31	actr2b	1	13:5642861-5643160:1	DINDEL	crispr	crRNA:13:5643076-5643098:1	13	5643094	TGA	T	444	44372	0.0100063102857658	5643007	GATTAAAAGGTGAAATGTGATTTGGTCAGACTCCACACACCTCTATGATCTTCTCGCGGTTCTTGGTCGGGTTCATTGGAGGCTCTGTGAGGAGGATCTTGCAGTCACGCGAGTTGATATTGAGCTTCTCC	GATTAAAAGGTGAAATGTGATTTGGTCAGACTCCACACACCTCTATGATCTTCTCGCGGTTCTTGGTCGGGTTCATTGGAGGTTCATTGGAGGATCTTGCAGTCACGCGAGTTGATATTGAGCTTCTCCWTTCCGACATTGTCATCCCATAA
miseq25	1	207	B08	miseq25_1_332_32	actr2b	1	13:5642861-5643160:1	DINDEL	crispr	crRNA:13:5643076-5643098:1	13	5643091	C	CT	442	9086	0.048646268985252	5643011	AAAAGGTGAAATGTGATTTGGTCAGACTCCACACACCTCTATGATCTTCTCGCGGTTCTTGGTCGGGTTCATTGGAGGCTCTGTGAGGAGGATCTTGCAGTCACGCGAGTTGATATTGAGCTTCTCC	AAAAGGTGAAATGTGATTTGGTCAGACTCCACACACCTCTATGATCTTCTCGCGGTTCTTGGTCGGGTTCATTGGAGGCTCTTGTGAGGAGGATCTTGCAGTCACGCGAGTTGATATTGAGCTTCTCC
miseq25	1	207	B08	miseq25_1_332_32	actr2b	1	13:5642861-5643160:1	DINDEL	crispr	crRNA:13:5643076-5643098:1	13	5643083	TGGAGGCTCTGTGA	T	325	9086	0.0357693154303324	5642996	ACTTTTCAATGGATTAAAAGGTGAAATGTGATTTGGTCAGACTCCACACACCTCTATGATCTTCTCGCGGTTCTTGGTCGGGTTCATTGGAGGCTCTGTGAGGAGGATCTTGCAGTCACGCGAGTTGATATTGAGCTTCTCC	ACTTTTCAATRGATTAAAAGGTGAAATGTGATTTGGTCAGACTCCACACACCTCTATGATCTTCTCGCGGTTCTTGGTCGGGTTCATTGGAGGATCTTGCAGTCACGCGAGTTGATATTGAGCTTCTCCTGACCGSAWGTGKAATCCCATAA
miseq25	1	207	B08	miseq25_1_332_32	actr2b	1	13:5642861-5643160:1	DINDEL	crispr	crRNA:13:5643076-5643098:1	13	5643089	CTCTGTGAGGAGGA	C	229	9086	0.0252036099493727	5642997	CTTTTCAATGGATTAAAAGGTGAAATGTGATTTGGTCAGACTCCACACACCTCTATGATCTTCTCGCGGTTCTTGGTCGGGTTCATTGGAGGCTCTGTGAGGAGGATCTTGCAGTCACGCGAGTTGATATTGAGCTTCTCC	CTTTTCAATRGATTAAAAGGTGAAATGTGATTTGGTCAGACTCCACACACCTCTATGATCTTCTCGCGGTTCTTGGTCGGGTTCATTGGAGGCTCTTGCAGTCACGCGAGTTGATATTGAGCTTCTCCT
miseq25	1	207	B08	miseq25_1_332_32	actr2b	1	13:5642861-5643160:1	DINDEL	crispr	crRNA:13:5643076-5643098:1	13	5643092	TG	T	98	9086	0.0107858243451464	5643009	TTAAAAGGTGAAATGTGATTTGGTCAGACTCCACACACCTCTATGATCTTCTCGCGGTTCTTGGTCGGGTTCATTGGAGGCTCTGTGAGGAGGATCTTGCAGTCACGCGAGTTGATATTGAGCTTCTCC	TTAAAAGGTGAAATGTGATTTGGTCAGACTCCACACACCTCTATGATCTTCTCGCGGTTCTTGGTCGGGTTCATTGGAGGCTCTTGAGGAGGATCTTGCAGTCACGCGAGTTGATATTGAGCTTCTCC
miseq25	1	207	B09	miseq25_1_332_33	actr2b	1	13:5642861-5643160:1	NA	NA	crRNA:13:5643076-5643098:1	NA	NA	NA	NA	0	21521	0	NA	NA	NA
miseq25	1	207	B10	miseq25_1_332_34	actr2b	1	13:5642861-5643160:1	DINDEL	crispr	crRNA:13:5643076-5643098:1	13	5643091	C	CT	2590	59503	0.0435272171151034	5643008	ATTAAAAGGTGAAATGTGATTTGGTCAGACTCCACACACCTCTATGATCTTCTCGCGGTTCTTGGTCGGGTTCATTGGAGGCTCTGTGAGGAGGATCTTGCAGTCACGCGAGTTGATATTGAGCTTCTCC	ATTAAAAGGTGAAATGTGATTTGGTCAGACTCCACACACCTCTATGATCTTCTCGCGGTTCTTGGTCGGGTTCATTGGAGGCTCTTGTGAGGAGGATCTTGCAGTCACGCGAGTTGATATTGAGCTTCTCCTGACCGAAAGTSTAATCCCWTAAGTGAATCCCTAA
miseq25	1	207	B10	miseq25_1_332_34	actr2b	1	13:5642861-5643160:1	DINDEL	crispr	crRNA:13:5643076-5643098:1	13	5643083	TGGAGGCTCTGTGA	T	1904	59503	0.0319983866359679	5642996	ACTTTTCAATGGATTAAAAGGTGAAATGTGATTTGGTCAGACTCCACACACCTCTATGATCTTCTCGCGGTTCTTGGTCGGGTTCATTGGAGGCTCTGTGAGGAGGATCTTGCAGTCACGCGAGTTGATATTGAGCTTCTCC	ACTTTTCAATAGATTAAAAGGTGAAATGTGATTTGGTCAGACTCCACACACCTCTATGATCTTCTCGCGGTTCTTGGTCGGGTTCATTGGAGGATCTTGCAGTCACGCGAGTTGATATTGAGCTTCTCCT
miseq25	1	207	B10	miseq25_1_332_34	actr2b	1	13:5642861-5643160:1	DINDEL	crispr	crRNA:13:5643076-5643098:1	13	5643090	TCTGTGAGGAGGATCTTGCAGTCA	T	973	59503	0.0163521166999983	5642985	CACTTCTTATCACTTTTCAATGGATTAAAAGGTGAAATGTGATTTGGTCAGACTCCACACACCTCTATGATCTTCTCGCGGTTCTTGGTCGGGTTCATTGGAGGCTCTGTGAGGAGGATCTTGCAGTCACGCGAGTTGATATTGAGCTTCTCC	CACTTCTTATCACTTTTCAATAGATTAAAAGGTGAAATGTGATTTGGTCAGACTCCACACACCTCTATGATCTTCTCGCGGTTCTTGGTCGGGTTCATTGGAGGCTCGCGAGTTGATATTGAGCTTCTCCT
miseq25	1	207	B10	miseq25_1_332_34	actr2b	1	13:5642861-5643160:1	CIGAR	crispr	crRNA:13:5643076-5643098:1	13	5643034	AGACTCCACACACCTCTATGATCTTCTCGCGGTTCTTGGTCGGGTTCATTGGAGGCTC	AAT	839	59503	0.0141001294052401	5642955	AGAAATGTTATGTGAATTTACGGAGAGCATCACTTCTTATCACTTTTCAATGGATTAAAAGGTGAAATGTGATTTGGTCAGACTCCACACACCTCTATGATCTTCTCGCGGTTCTTGGTCGGGTTCATTGGAGGCTCTGTGAGGAGGATCTTGCAGTCACGCGAGTTGATATTGAGCTTCTCC	AGAAATGTTATGTGAATTTACGGAGAGCATCACTTCTTATCACTTTTCAATAGATTAAAAGGTGAAATGTGAGGAGGTCAATTGTGAGGAGGATCTTGCAGTCACGCGAGTTGATATTGAGCTTCTCCGGGCCCAAAGTGTAATTCCATAA
miseq25	1	207	B10	miseq25_1_332_34	actr2b	1	13:5642861-5643160:1	DINDEL	crispr	crRNA:13:5643076-5643098:1	13	5643089	CTCTGTGAGGAGGA	C	829	59503	0.0139320706518999	5642996	ACTTTTCAATGGATTAAAAGGTGAAATGTGATTTGGTCAGACTCCACACACCTCTATGATCTTCTCGCGGTTCTTGGTCGGGTTCATTGGAGGCTCTGTGAGGAGGATCTTGCAGTCACGCGAGTTGATATTGAGCTTCTCC	ACTTTTCAATAGATTAAAAGGTGAAATGTGATTTGGTCAGACTCCACACACCTCTATGATCTTCTCGCGGTTCTTGGTCGGGTTCATTGGAGGCTCTTGCAGTCACGCGAGTTGATATTGAGCTTCTCCGGAACGAAAGTGTAATAACATAA
miseq25	1	207	B10	miseq25_1_332_34	actr2b	1	13:5642861-5643160:1	DINDEL	crispr	crRNA:13:5643076-5643098:1	13	5643088	GCT	G	796	59503	0.0133774767658774	5643008	ATTAAAAGGTGAAATGTGATTTGGTCAGACTCCACACACCTCTATGATCTTCTCGCGGTTCTTGGTCGGGTTCATTGGAGGCTCTGTGAGGAGGATCTTGCAGTCACGCGAGTTGATATTGAGCTTCTCC	ATTAAAAGGTGAAATGTGATTTGGTCAGACTCCACACACCTCTATGATCTTCTCGCGGTTCTTGGTCGGGTTCATTGGAGGCTGTGAGGAGGATCTTGCAGTCACGCGAGTTGATATTGAGCTTCTCC
miseq25	1	207	B11	miseq25_1_332_35	actr2b	1	13:5642861-5643160:1	DINDEL	crispr	crRNA:13:5643076-5643098:1	13	5643084	GGAGGCTCTGT	G	8463	57367	0.14752383774644	5642998	TTTTCAATGGATTAAAAGGTGAAATGTGATTTGGTCAGACTCCACACACCTCTATGATCTTCTCGCGGTTCTTGGTCGGGTTCATTGGAGGCTCTGTGAGGAGGATCTTGCAGTCACGCGAGTTGATATTGAGCTTCTCC	TTTTCAATAGATTAAAAGGTGAAATGTGATTTGGTCAGACTCCACACACCTCTATGATCTTCTCGCGGTTCTTGGTCGGGTTCATTGGAGGAGGATCTTGCAGTCACGCGAGTTGATATTGAGCTTCTCCKGACCGAAAGKGTAAWCCMATAA
miseq25	1	207	B11	miseq25_1_332_35	actr2b	1	13:5642861-5643160:1	DINDEL	crispr	crRNA:13:5643076-5643098:1	13	5643083	TGGAGGCTCTGTGA	T	3317	57367	0.0578206983108756	5642996	ACTTTTCAATGGATTAAAAGGTGAAATGTGATTTGGTCAGACTCCACACACCTCTATGATCTTCTCGCGGTTCTTGGTCGGGTTCATTGGAGGCTCTGTGAGGAGGATCTTGCAGTCACGCGAGTTGATATTGAGCTTCTCC	ACTTTTCAATAGATTAAAAGGTGAAATGTGATTTGGTCAGACTCCACACACCTCTATGATCTTCTCGCGGTTCTTGGTCGGGTTCATTGGAGGATCTTGCAGTCACGCGAGTTGATATTGAGCTTCTCCWGACYGWAAGTGYAWTCCCATAM
miseq25	1	207	B11	miseq25_1_332_35	actr2b	1	13:5642861-5643160:1	DINDEL	crispr	crRNA:13:5643076-5643098:1	13	5643089	CTCTGTGAGGAGGA	C	3008	57367	0.052434326354873	5642996	ACTTTTCAATGGATTAAAAGGTGAAATGTGATTTGGTCAGACTCCACACACCTCTATGATCTTCTCGCGGTTCTTGGTCGGGTTCATTGGAGGCTCTGTGAGGAGGATCTTGCAGTCACGCGAGTTGATATTGAGCTTCTCC	ACTTTTCAATAGATTAAAAGGTGAAATGTGATTTGGTCAGACTCCACACACCTCTATGATCTTCTCGCGGTTCTTGGTCGGGTTCATTGGAGGCTCTTGCAGTCACGCGAGTTGATATTGAGCTTCTCCGGRCMGAAAGTGTAAWMMCWTAA
miseq25	1	207	B11	miseq25_1_332_35	actr2b	1	13:5642861-5643160:1	DINDEL	crispr	crRNA:13:5643076-5643098:1	13	5643087	GGCTCT	G	2322	57367	0.0404762319800582	5643003	AATGGATTAAAAGGTGAAATGTGATTTGGTCAGACTCCACACACCTCTATGATCTTCTCGCGGTTCTTGGTCGGGTTCATTGGAGGCTCTGTGAGGAGGATCTTGCAGTCACGCGAGTTGATATTGAGCTTCTCC	AATAGATTAAAAGGTGAAATGTGATTTGGTCAGACTCCACACACCTCTATGATCTTCTCGCGGTTCTTGGTCGGGTTCATTGGAGGTGAGGAGGATCTTGCAGTCACGCGAGTTGATATTGAGCTTCTCCSGAMYGRAAGTGKAAKMCYRTAA
miseq25	1	207	B11	miseq25_1_332_35	actr2b	1	13:5642861-5643160:1	DINDEL	crispr	crRNA:13:5643076-5643098:1	13	5643082	TTGGAGGCTC	T	1609	57367	0.0280474837450102	5643000	TTCAATGGATTAAAAGGTGAAATGTGATTTGGTCAGACTCCACACACCTCTATGATCTTCTCGCGGTTCTTGGTCGGGTTCATTGGAGGCTCTGTGAGGAGGATCTTGCAGTCACGCGAGTTGATATTGAGCTTCTCC	TTCAATAGATTAAAAGGTGAAATGTGATTTGGTCAGACTCCACACACCTCTATGATCTTCTCGCGGTTCTTGGTCGGGTTCATTGTGAGGAGGATCTTGCAGTCACGCGAGTTGATATTGAGCTTCTCCRAACCGGTTGTGTAATCCCATAA
miseq25	1	207	B11	miseq25_1_332_35	actr2b	1	13:5642861-5643160:1	DINDEL	crispr	crRNA:13:5643076-5643098:1	13	5643091	C	CT	1588	57367	0.0276814196314955	5643008	ATTAAAAGGTGAAATGTGATTTGGTCAGACTCCACACACCTCTATGATCTTCTCGCGGTTCTTGGTCGGGTTCATTGGAGGCTCTGTGAGGAGGATCTTGCAGTCACGCGAGTTGATATTGAGCTTCTCC	ATTAAAAGGTGAAATGTGATTTGGTCAGACTCCACACACCTCTATGATCTTCTCGCGGTTCTTGGTCGGGTTCATTGGAGGCTCTTGTGAGGAGGATCTTGCAGTCACGCGAGTTGATATTGAGCTTCTCCGGAGTGGAAGTGTAATCCCATAA
miseq25	1	207	B11	miseq25_1_332_35	actr2b	1	13:5642861-5643160:1	DINDEL	crispr	crRNA:13:5643076-5643098:1	13	5643081	ATTGGAGGCTCTG	A	828	57367	0.0144333850471525	5642996	ACTTTTCAATGGATTAAAAGGTGAAATGTGATTTGGTCAGACTCCACACACCTCTATGATCTTCTCGCGGTTCTTGGTCGGGTTCATTGGAGGCTCTGTGAGGAGGATCTTGCAGTCACGCGAGTTGATATTGAGCTTCTCC	ACTTTTCAATAGATTAAAAGGTGAAATGTGATTTGGTCAGACTCCACACACCTCTATGATCTTCTCGCGGTTCTTGGTCGGGTTCATGAGGAGGATCTTGCAGTCACGCGAGTTGATATTGAGCTTCTCCG
miseq25	1	207	B11	miseq25_1_332_35	actr2b	1	13:5642861-5643160:1	DINDEL	crispr	crRNA:13:5643076-5643098:1	13	5643084	GGAGGCTCT	G	773	57367	0.013474645702233	5643002	CAATGGATTAAAAGGTGAAATGTGATTTGGTCAGACTCCACACACCTCTATGATCTTCTCGCGGTTCTTGGTCGGGTTCATTGGAGGCTCTGTGAGGAGGATCTTGCAGTCACGCGAGTTGATATTGAGCTTCTCC	CAATAGATTAAAAGGTGAAATGTGATTTGGTCAGACTCCACACACCTCTATGATCTTCTCGCGGTTCTTGGTCGGGTTCATTGGTGAGGAGGATCTTGCAGTCACGCGAGTTGATATTGAGCTTCTCCSGMYMKARAGTGTAWTMCYAKAA
miseq25	1	207	B11	miseq25_1_332_35	actr2b	1	13:5642861-5643160:1	DINDEL	crispr	crRNA:13:5643076-5643098:1	13	5643092	TG	T	735	57367	0.0128122439730158	5643008	ATTAAAAGGTGAAATGTGATTTGGTCAGACTCCACACACCTCTATGATCTTCTCGCGGTTCTTGGTCGGGTTCATTGGAGGCTCTGTGAGGAGGATCTTGCAGTCACGCGAGTTGATATTGAGCTTCTCC	ATTAAAAGGTGAAATGTGATTTGGTCAGACTCCACACACCTCTATGATCTTCTCGCGGTTCTTGGTCGGGTTCATTGGAGGCTCTTGAGGAGGATCTTGCAGTCACGCGAGTTGATATTGAGCTTCTCCG
miseq25	1	207	B12	miseq25_1_332_36	actr2b	1	13:5642861-5643160:1	NA	NA	crRNA:13:5643076-5643098:1	NA	NA	NA	NA	0	52054	0	NA	NA	NA
miseq25	1	207	B13	miseq25_1_332_37	actr2b	1	13:5642861-5643160:1	DINDEL	crispr	crRNA:13:5643076-5643098:1	13	5643091	C	CT	767	9009	0.0851370851370851	5643010	TAAAAGGTGAAATGTGATTTGGTCAGACTCCACACACCTCTATGATCTTCTCGCGGTTCTTGGTCGGGTTCATTGGAGGCTCTGTGAGGAGGATCTTGCAGTCACGCGAGTTGATATTGAGCTTCTCC	TAAAAGGTGAAATGTGATTTGGTCAGACTCCACACACCTCTATGATCTTCTCGCGGTTCTTGGTCGGGTTCATTGGAGGCTCTTGTGAGGAGGATCTTGCAGTCACGCGAGTTGATATTGAGCTTCTCC
miseq25	1	207	B13	miseq25_1_332_37	actr2b	1	13:5642861-5643160:1	CIGAR	crispr	crRNA:13:5643076-5643098:1	13	5642931	ATAAATTTATAGCAACATAACACAAGAAATGTTATGTGAATTTACGGAGAGCATCACTTCTTATCACTTTTCAATGGATTAAAAGGTGAAATGTGATTTGGTCAGACTCCACACACCTCTATGATCTTCTCGCGGTTCTTGGTCGGGTTCATTGGAGGCTCTGTGAGGAGGATCTTGC	ACGCG	434	9009	0.0481740481740482	5642884	AATAAAAAAGATCCAAATAAAAACTTTTGGAGATGACTAATACAAACATAAATTTATAGCAACATAACACAAGAAATGTTATGTGAATTTACGGAGAGCATCACTTCTTATCACTTTTCAATGGATTAAAAGGTGAAATGTGATTTGGTCAGACTCCACACACCTCTATGATCTTCTCGCGGTTCTTGGTCGGGTTCATTGGAGGCTCTGTGAGGAGGATCTTGCAGTCACGCGAGTTGATATTGAGCTTCTCC	AATAAAAAAGATCCAAATAAAAACTTTTGGAGATGACTAATACAAACACGCGAGTCACGCGAGTTGATATTGAGCTTCTCC
miseq25	1	207	B13	miseq25_1_332_37	actr2b	1	13:5642861-5643160:1	DINDEL	crispr	crRNA:13:5643076-5643098:1	13	5643049	CTATGATCTTCTCGCGGTTCTTGGTCGGGTTCATTGGAGGCTCTGTGAGGAGGATCTTGCAGTCACGCGAG	C	345	9009	0.0382950382950383	5642940	TAGCAACATAACACAAGAAATGTTATGTGAATTTACGGAGAGCATCACTTCTTATCACTTTTCAATGGATTAAAAGGTGAAATGTGATTTGGTCAGACTCCACACACCTCTATGATCTTCTCGCGGTTCTTGGTCGGGTTCATTGGAGGCTCTGTGAGGAGGATCTTGCAGTCACGCGAGTTGATATTGAGCTTCTCC	TAGCAACATAACACAAGAAATGTTATGTGAATTTACGGAGAGCATCACTTCTTATCACTTTTCAATRGATTAAAAGGTGAAATGTGATTTGGTCAGACTCCACACACCTCTTGATATTGAGCTTCTCC
miseq25	1	207	B13	miseq25_1_332_37	actr2b	1	13:5642861-5643160:1	DINDEL	crispr	crRNA:13:5643076-5643098:1	13	5643083	TGGAGGCTCTGTGA	T	215	9009	0.0238650238650239	5642997	CTTTTCAATGGATTAAAAGGTGAAATGTGATTTGGTCAGACTCCACACACCTCTATGATCTTCTCGCGGTTCTTGGTCGGGTTCATTGGAGGCTCTGTGAGGAGGATCTTGCAGTCACGCGAGTTGATATTGAGCTTCTCC	CTTTTCAATRGATTAAAAGGTGAAATGTGATTTGGTCAGACTCCACACACCTCTATGATCTTCTCGCGGTTCTTGGTCGGGTTCATTGGAGGATCTTGCAGTCACGCGAGTTGATATTGAGCTTCTCC
miseq25	1	207	B13	miseq25_1_332_37	actr2b	1	13:5642861-5643160:1	DINDEL	crispr	crRNA:13:5643076-5643098:1	13	5642916	ATGACTAATACAAACATAAATTTATAGCAACATAACACAAGAAATGTTATGTGAATTTACGGAGAGCATCACTTCTTATCACTTTTCAATGGATTAAAAGGTGAAATGTGATTTGGTCAGACTCCACACACCTCTATGATCTTCTCGCGGTTCTTGGTCGGGTTCATTGGAGGCTCT	A	108	9009	0.011988011988012	5642884	AATAAAAAAGATCCAAATAAAAACTTTTGGAGATGACTAATACAAACATAAATTTATAGCAACATAACACAAGAAATGTTATGTGAATTTACGGAGAGCATCACTTCTTATCACTTTTCAATGGATTAAAAGGTGAAATGTGATTTGGTCAGACTCCACACACCTCTATGATCTTCTCGCGGTTCTTGGTCGGGTTCATTGGAGGCTCTGTGAGGAGGATCTTGCAGTCACGCGAGTTGATATTGAGCTTCTCC	AATAAAAAAGATCCAAATAAAAACTTTTGGAGAGTGAGGAGGATCTTGCAGTCACGCGAGTTGATATTGAGCTTCTCC
miseq25	1	207	B13	miseq25_1_332_37	actr2b	1	13:5642861-5643160:1	DINDEL	crispr	crRNA:13:5643076-5643098:1	13	5643089	CTCTGTGAGGAGGA	C	92	9009	0.0102120102120102	5642996	ACTTTTCAATGGATTAAAAGGTGAAATGTGATTTGGTCAGACTCCACACACCTCTATGATCTTCTCGCGGTTCTTGGTCGGGTTCATTGGAGGCTCTGTGAGGAGGATCTTGCAGTCACGCGAGTTGATATTGAGCTTCTCC	ACTTTTCAATRGATTAAAAGGTGAAATGTGATTTGGTCAGACTCCACACACCTCTATGATCTTCTCGCGGTTCTTGGTCGGGTTCATTGGAGGCTCTTGCAGTCACGCGAGTTGATATTGAGCTTCTCC
miseq25	1	207	B14	miseq25_1_332_38	actr2b	1	13:5642861-5643160:1	NA	NA	crRNA:13:5643076-5643098:1	NA	NA	NA	NA	0	2	0	NA	NA	NA
miseq25	1	207	B15	miseq25_1_332_39	actr2b	1	13:5642861-5643160:1	NA	NA	crRNA:13:5643076-5643098:1	NA	NA	NA	NA	0	34408	0	NA	NA	NA
miseq25	1	207	B16	miseq25_1_332_40	actr2b	1	13:5642861-5643160:1	NA	NA	crRNA:13:5643076-5643098:1	NA	NA	NA	NA	0	62731	0	NA	NA	NA
miseq25	1	207	B17	miseq25_1_332_41	actr2b	1	13:5642861-5643160:1	NA	NA	crRNA:13:5643076-5643098:1	NA	NA	NA	NA	0	4	0	NA	NA	NA
miseq25	1	207	B18	miseq25_1_332_42	actr2b	1	13:5642861-5643160:1	NA	NA	crRNA:13:5643076-5643098:1	NA	NA	NA	NA	0	1	0	NA	NA	NA
miseq25	1	207	B19	miseq25_1_332_43	actr2b	1	13:5642861-5643160:1	DINDEL	crispr	crRNA:13:5643076-5643098:1	13	5642899	AATAAAAACTTTTGGAGATGACTAATACAAACATAAATTTATAGCAACATAACACAAGAAATGTTATGTGAATTTACGGAGAGCATCACTTCTTATCACTTTTCAATGGATTAAAAGGTGAAATGTGATTTGGTCAGACTCCACACACCTCTATGATCTTCTCGCGGTTCTTGGTCGGGTTCATTGGAGGCTCTGTGAGGAGG	A	26931	28120	0.95771692745377	5642861	TCTCCAGGTTAAAATGTCTCCAAAATAAAAAAGATCCAAATAAAAACTTTTGGAGATGACTAATACAAACATAAATTTATAGCAACATAACACAAGAAATGTTATGTGAATTTACGGAGAGCATCACTTCTTATCACTTTTCAATGGATTAAAAGGTGAAATGTGATTTGGTCAGACTCCACACACCTCTATGATCTTCTCGCGGTTCTTGGTCGGGTTCATTGGAGGCTCTGTGAGGAGGATCTTGCAGTCACGCGAGTTGATATTGAGCTTCTCC	TYTYCAGKTTAAAATKTCTCCAAAATAAAAAAGATCCAAATCTTGCAGTCACGCGAGTTGATATTGAGCTTCTCCKKAMCGAAAGTGTAATACMATAA
miseq25	1	207	B20	miseq25_1_332_44	actr2b	1	13:5642861-5643160:1	NA	NA	crRNA:13:5643076-5643098:1	NA	NA	NA	NA	0	52033	0	NA	NA	NA
miseq25	1	207	B21	miseq25_1_332_45	actr2b	1	13:5642861-5643160:1	DINDEL	crispr	crRNA:13:5643076-5643098:1	13	5643091	C	CT	813	19043	0.0426928530168566	5643006	GGATTAAAAGGTGAAATGTGATTTGGTCAGACTCCACACACCTCTATGATCTTCTCGCGGTTCTTGGTCGGGTTCATTGGAGGCTCTGTGAGGAGGATCTTGCAGTCACGCGAGTTGATATTGAGCTTCTCC	AGATTAAAAGGTGAAATGTGATTTGGTCAGACTCCACACACCTCTATGATCTTCTCGCGGTTCTTGGTCGGGTTCATTGGAGGCTCTTGTGAGGAGGATCTTGCAGTCACGCGAGTTGATATTGAGCTTCTCCC
miseq25	1	207	B21	miseq25_1_332_45	actr2b	1	13:5642861-5643160:1	DINDEL	crispr	crRNA:13:5643076-5643098:1	13	5643083	TGGAGGCTCTGTGA	T	392	19043	0.0205849918605262	5642997	CTTTTCAATGGATTAAAAGGTGAAATGTGATTTGGTCAGACTCCACACACCTCTATGATCTTCTCGCGGTTCTTGGTCGGGTTCATTGGAGGCTCTGTGAGGAGGATCTTGCAGTCACGCGAGTTGATATTGAGCTTCTCC	CTTTTCAATAGATTAAAAGGTGAAATGTGATTTGGTCAGACTCCACACACCTCTATGATCTTCTCGCGGTTCTTGGTCGGGTTCATTGGAGGATCTTGCAGTCACGCGAGTTGATATTGAGCTTCTCC
miseq25	1	207	B21	miseq25_1_332_45	actr2b	1	13:5642861-5643160:1	DINDEL	crispr	crRNA:13:5643076-5643098:1	13	5643089	CTCTGTGAGGAGGA	C	270	19043	0.0141784382712808	5642997	CTTTTCAATGGATTAAAAGGTGAAATGTGATTTGGTCAGACTCCACACACCTCTATGATCTTCTCGCGGTTCTTGGTCGGGTTCATTGGAGGCTCTGTGAGGAGGATCTTGCAGTCACGCGAGTTGATATTGAGCTTCTCC	CTTTTCAATAGATTAAAAGGTGAAATGTGATTTGGTCAGACTCCACACACCTCTATGATCTTCTCGCGGTTCTTGGTCGGGTTCATTGGAGGCTCTTGCAGTCACGCGAGTTGATATTGAGCTTCTCC
miseq25	1	207	B22	miseq25_1_332_46	actr2b	1	13:5642861-5643160:1	NA	NA	crRNA:13:5643076-5643098:1	NA	NA	NA	NA	0	4	0	NA	NA	NA
miseq25	1	207	B23	miseq25_1_332_47	actr2b	1	13:5642861-5643160:1	NA	NA	crRNA:13:5643076-5643098:1	NA	NA	NA	NA	0	42014	0	NA	NA	NA
miseq25	1	207	B24	miseq25_1_332_48	actr2b	1	13:5642861-5643160:1	NA	NA	crRNA:13:5643076-5643098:1	NA	NA	NA	NA	0	4	0	NA	NA	NA
miseq25	1	208	C01	miseq25_1_333_1	ash2l	1	10:2799078-2799327:1	DINDEL	crispr	crRNA:10:2799167-2799189:-1	10	2799167	CCGGGT	C	864	76352	0.0113160100586756	2799099	GTACAGACATGCCCGGTACAGGTCTCCAGGAATGGGCTTTCCAGCCCAGCAGTCCAGCTCCAGTTTTTCCGGGTCGGGAGCATGAGGATCCGGCTCTGCTAGGATGTAGCGATAGCCATCTTTGTTGAAGGGATG	GTACAGACATGCCCGGTACAGGTCTCCAGGAATGGGCTTCCCGGCCCAGCAGTCCAACTCCAGTTTTTCCGGGAGCATGAGGATCCGGCTCTGCTAGGATGTAGCGATAGCCATCTTTGTTGAAGGGATGT
miseq25	1	208	C02	miseq25_1_333_2	ash2l	1	10:2799078-2799327:1	NA	NA	crRNA:10:2799167-2799189:-1	NA	NA	NA	NA	0	105613	0	NA	NA	NA
miseq25	1	208	C03	miseq25_1_333_3	ash2l	1	10:2799078-2799327:1	DINDEL	crispr	crRNA:10:2799167-2799189:-1	10	2799167	CCGGGT	C	6854	82131	0.0834520461214401	2799068	CTCTGTCATGCAATGCTAGCAGGACTCTCTCGTACAGACATGCCCGGTACAGGTCTCCAGGAATGGGCTTTCCAGCCCAGCAGTCCAGCTCCAGTTTTTCCGGGTCGGGAGCATGAGGATCCGGCTCTGCTAGGATGTAGCGATAGCCATCTTTG	CAATGSAWYKCAATGCTAGCAGGACTCTCTCGTACAGACATGCCCGGTACAGGTCTCCAGGAATGGGCTTCCCGGCCCAGCAGTCCAACTCCAGTTTTTCCGGGAGCATGAGGATCCGGCTCTGCTAGGATGTAGCGATAGCCATCTTTGTTGAAGGGATGTTCAAGAGGATAACCATGAGGCGGCAGACGCTGAGCTGAGAACAGCGGGTCACTGGAAC
miseq25	1	208	C03	miseq25_1_333_3	ash2l	1	10:2799078-2799327:1	DINDEL	crispr	crRNA:10:2799167-2799189:-1	10	2799120	GTCTCCAGGAATGGGCTTTCCAGCCCAGCAGTCCAGCTCCAGTTTTTCCGGGTCGGGAGCATGAGGATCCGGCTCT	G	853	82131	0.0103858470005236	2799099	GTACAGACATGCCCGGTACAGGTCTCCAGGAATGGGCTTTCCAGCCCAGCAGTCCAGCTCCAGTTTTTCCGGGTCGGGAGCATGAGGATCCGGCTCTGCTAGGATGTAGCGATAGCCATCTTTGTTGAAGGGATGTTCAAGAGGATAACCGTGAGGCGGCAGACGCTGAGCTGAGAACAGAGGGTCACTGGAACAGAGGAAAAC	GTACAGACATGCCCGGTACAGGGCTAGGATGTAGCGATAGCCATCTTTGTTGAAGGGATGTTCAAGAGGATAACCGTGAGGCGGCAGACGCTGAGCTGAGAACAGCGGGTCACTGGAACAGAGGAAAACAC
miseq25	1	208	C04	miseq25_1_333_4	ash2l	1	10:2799078-2799327:1	DINDEL	crispr	crRNA:10:2799167-2799189:-1	10	2799167	CCGGGT	C	8419	78127	0.107760441332702	2799078	CAATGCTAGCAGGACTCTCTCGTACAGACATGCCCGGTACAGGTCTCCAGGAATGGGCTTTCCAGCCCAGCAGTCCAGCTCCAGTTTTTCCGGGTCGGGAGCATGAGGATCCGGCTCTGCTAGGATGTAGCGATAGCCATCTTTGTTGAAGGGAT	MAMWKMKMKCMKKMMKMWMKMGTACAGACATGCCCGGTACAGGTCTCCAGGAATGGGCTTCCCGGCCCAGCAGTCCAACTCCAGTTTTTCCGGGAGCATGAGGATCCGGCTCTGCTAGGATGTAGCGATAGCCATCTTTGTTGAAGGGATGTT
miseq25	1	208	C04	miseq25_1_333_4	ash2l	1	10:2799078-2799327:1	DINDEL	crispr	crRNA:10:2799167-2799189:-1	10	2799172	TCGGGA	T	1256	78127	0.0160763884444558	2799078	CAATGCTAGCAGGACTCTCTCGTACAGACATGCCCGGTACAGGTCTCCAGGAATGGGCTTTCCAGCCCAGCAGTCCAGCTCCAGTTTTTCCGGGTCGGGAGCATGAGGATCCGGCTCTGCTAGGATGTAGCGATAGCCATCTTTGTTGAAGGGAT	CAATYMWAKCAKKMCTCTCTCGTACAGACATGCCCGGTACAGGTCTCCAGGAATGGGCTTCCCGGCCCAGCAGTCCAACTCCAGTTTTTCCGGGTGCATGAGGATCCGGCTCTGCTAGGATGTAGCGATAGCCATCTTTGTTGAAGGGATGTTC
miseq25	1	208	C05	miseq25_1_333_5	ash2l	1	10:2799078-2799327:1	DINDEL	crispr	crRNA:10:2799167-2799189:-1	10	2799167	CCGGGT	C	5342	76575	0.0697616715638263	2799078	CAATGCTAGCAGGACTCTCTCGTACAGACATGCCCGGTACAGGTCTCCAGGAATGGGCTTTCCAGCCCAGCAGTCCAGCTCCAGTTTTTCCGGGTCGGGAGCATGAGGATCCGGCTCTGCTAGGATGTAGCGATAGCCATCTTTGTTGAAGGGAT	CACTTCTCTCATTACTCTCTYGTACAGACATGCCCGGTACAGGTCTCCAGGAATGGGCTTCCCGGCCCAGCAGTCCAACTCCAGTTTTTCCGGGAGCATGAGGATCCGGCTCTGCTAGGATGTAGCGATAGCCATCTTTGTTGAAGGGATGTTCAAGAGGATAACCATGAGGCGGCAGACGCTGAGCTGAGAACAGCGGGTCACTGGAACAGAGGAAAACAC
miseq25	1	208	C05	miseq25_1_333_5	ash2l	1	10:2799078-2799327:1	DINDEL	crispr	crRNA:10:2799167-2799189:-1	10	2799167	CCGGGTCGGGAGCATGAGGATCCGG	C	1824	76575	0.0238197845249755	2799099	GTACAGACATGCCCGGTACAGGTCTCCAGGAATGGGCTTTCCAGCCCAGCAGTCCAGCTCCAGTTTTTCCGGGTCGGGAGCATGAGGATCCGGCTCTGCTAGGATGTAGCGATAGCCATCTTTGTTGAAGGGATGTTCAAGAGGATAACCGTG	GTACAGACATGCCCGGTACAGGTCTCCAGGAATGGGCTTCCCGGCCCAGCAGTCCAACTCCAGTTTTTCCTCTGCTAGGATGTAGCGATAGCCATCTTTGTTGAAGGGATGTTCAAGAGGATAACCGTGAGGCGGCAGACGCTGAGCTGAGAACAGCGGGTCACTGGAACAGAGGAAAACAC
miseq25	1	208	C06	miseq25_1_333_6	ash2l	1	10:2799078-2799327:1	DINDEL	crispr	crRNA:10:2799167-2799189:-1	10	2799170	GGTCGGGA	G	2135	69933	0.0305292208256474	2799078	CAATGCTAGCAGGACTCTCTCGTACAGACATGCCCGGTACAGGTCTCCAGGAATGGGCTTTCCAGCCCAGCAGTCCAGCTCCAGTTTTTCCGGGTCGGGAGCATGAGGATCCGGCTCTGCTAGGATGTAGCGATAGCCATCTTTGTTGAAGGGATGT	CAATKCTAKMAKKAMTMTMWYGTACAGACATGCCCGGTACAGGTCTCCAGGAATGGGCTTCCCGGCCCAGCAGTCCAACTCCAGTTTTTCCGGGCATGAGGATCCGGCTCTGCTAGGATGTAGCGATAGCCATCTTTGTTGAAGGGATGTTCAAGAGGATAACCGTGAGGCGGCAGACGCTGAGCTGAGAACAGCGGGTCACTGGAACAGAGGAAAACAC
miseq25	1	208	C06	miseq25_1_333_6	ash2l	1	10:2799078-2799327:1	DINDEL	crispr	crRNA:10:2799167-2799189:-1	10	2799167	CCGGGT	C	1830	69933	0.0261679035648406	2799078	CAATGCTAGCAGGACTCTCTCGTACAGACATGCCCGGTACAGGTCTCCAGGAATGGGCTTTCCAGCCCAGCAGTCCAGCTCCAGTTTTTCCGGGTCGGGAGCATGAGGATCCGGCTCTGCTAGGATGTAGCGATAGCCATCTTTGTTGAAGGGA	CMMTKSWMKMMKKMMWMMMKMGTACAGACATGCCCGGTACAGGTCTCCAGGAATGGGCTTCCCGGCCCAGCAGTCCAACTCCAGTTTTTCCGGGAGCATGAGGATCCGGCTCTGCTAGGATGTAGCGATAGCCATCTTTGTTGAAGGGATGT
miseq25	1	208	C07	miseq25_1_333_7	ash2l	1	10:2799078-2799327:1	DINDEL	crispr	crRNA:10:2799167-2799189:-1	10	2799167	CCGGGT	C	6106	78201	0.0780808429559724	2799078	CAATGCTAGCAGGACTCTCTCGTACAGACATGCCCGGTACAGGTCTCCAGGAATGGGCTTTCCAGCCCAGCAGTCCAGCTCCAGTTTTTCCGGGTCGGGAGCATGAGGATCCGGCTCTGCTAGGATGTAGCGATAGCCATCTTTGTTGAAGGGAT	CAATGCTCTCCTTCCTCTCTWGTACAGACATGCCCGGTACAGGTCTCCAGGAATGGGCTTCCCGGCCCAGCAGTCCAACTCCAGTTTTTCCGGGAGCATGAGGATCCGGCTCTGCTAGGATGTAGCGATAGCCATCTTTGTTGAAGGGATGTTCA
miseq25	1	208	C08	miseq25_1_333_8	ash2l	1	10:2799078-2799327:1	DINDEL	crispr	crRNA:10:2799167-2799189:-1	10	2799167	CCGGGT	C	5378	83215	0.0646277714354383	2799078	CAATGCTAGCAGGACTCTCTCGTACAGACATGCCCGGTACAGGTCTCCAGGAATGGGCTTTCCAGCCCAGCAGTCCAGCTCCAGTTTTTCCGGGTCGGGAGCATGAGGATCCGGCTCTGCTAGGATGTAGCGATAGCCATCTTTGTTGAAGGGAT	CAAGGAAAGCAGGACCCTCTWGTACAGACATGCCCGGTACAGGTCTCCAGGAATGGGCTTCCCGGCCCAGCAGTCCAACTCCAGTTTTTCCGGGAGCATGAGGATCCGGCTCTGCTAGGATGTAGCGATAGCCATCTTTGTTGAAGGGATGT
miseq25	1	208	C09	miseq25_1_333_9	ash2l	1	10:2799078-2799327:1	NA	NA	crRNA:10:2799167-2799189:-1	NA	NA	NA	NA	0	2	0	NA	NA	NA
miseq25	1	208	C10	miseq25_1_333_10	ash2l	1	10:2799078-2799327:1	DINDEL	crispr	crRNA:10:2799167-2799189:-1	10	2799167	CCGGGT	C	8052	79199	0.101667950352909	2799073	TCATGCAATGCTAGCAGGACTCTCTCGTACAGACATGCCCGGTACAGGTCTCCAGGAATGGGCTTTCCAGCCCAGCAGTCCAGCTCCAGTTTTTCCGGGTCGGGAGCATGAGGATCCGGCTCTGCTAGGATGTAGCGATAGCCATCTTTGTTGAA	CAATGCWAKSCYMSCAGGACTCTCTCGTACAGACATGCCCGGTACAGGTCTCCAGGAATGGGCTTCCCGGCCCAGCAGTCCAACTCCAGTTTTTCCGGGAGCATGAGGATCCGGCTCTGCTAGGATGTAGCGATAGCCATCTTTGTTGAAGGGATGT
miseq25	1	208	C10	miseq25_1_333_10	ash2l	1	10:2799078-2799327:1	DINDEL	crispr	crRNA:10:2799167-2799189:-1	10	2799167	CCGGGTCGGGAGCATGAGGATCCGG	C	2377	79199	0.0300130052147123	2799099	GTACAGACATGCCCGGTACAGGTCTCCAGGAATGGGCTTTCCAGCCCAGCAGTCCAGCTCCAGTTTTTCCGGGTCGGGAGCATGAGGATCCGGCTCTGCTAGGATGTAGCGATAGCCATCTTTGTTGAAGGGATGTTCAAGAGGATAACCGT	GTACAGACATGCCCGGTACAGGTCTCCAGGAATGGGCTTCCCGGCCCAGCAGTCCAACTCCAGTTTTTCCTCTGCTAGGATGTAGCGATAGCCATCTTTGTTGAAGGGATGTTCAAGAGGATAACCGTGAGGCGGCAGACGCTGAGCTGAGAACAGCGGGTCACTGGAACAGAGGAAAACACTTGCAGATGCTGATTTCGGGTAC
miseq25	1	208	C10	miseq25_1_333_10	ash2l	1	10:2799078-2799327:1	DINDEL	crispr	crRNA:10:2799167-2799189:-1	10	2799172	TCGGGA	T	1055	79199	0.0133208752635766	2799099	GTACAGACATGCCCGGTACAGGTCTCCAGGAATGGGCTTTCCAGCCCAGCAGTCCAGCTCCAGTTTTTCCGGGTCGGGAGCATGAGGATCCGGCTCTGCTAGGATGTAGCGATAGCCATCTTTGTTGAAGGGAT	GTACAGACATGCCCGGTACAGGTCTCCAGGAATGGGCTTCCCGGCCCAGCAGTCCAACTCCAGTTTTTCCGGGTGCATGAGGATCCGGCTCTGCTAGGATGTAGCGATAGCCATCTTTGTTGAAGGGATGT
miseq25	1	208	C11	miseq25_1_333_11	ash2l	1	10:2799078-2799327:1	DINDEL	crispr	crRNA:10:2799167-2799189:-1	10	2799167	CCGGGT	C	7185	96522	0.0744389880027351	2799078	CAATGCTAGCAGGACTCTCTCGTACAGACATGCCCGGTACAGGTCTCCAGGAATGGGCTTTCCAGCCCAGCAGTCCAGCTCCAGTTTTTCCGGGTCGGGAGCATGAGGATCCGGCTCTGCTAGGATGTAGCGATAGCCATCTTTGTTGAAGGGAT	CCCTTCTCTCATTACTCTCTWGTACAGACATGCCCGGTACAGGTCTCCAGGAATGGGCTTCCCGGCCCAGCAGTCCAACTCCAGTTTTTCCGGGAGCATGAGGATCCGGCTCTGCTAGGATGTAGCGATAGCCATCTTTGTTGAAGGGATGT
miseq25	1	208	C11	miseq25_1_333_11	ash2l	1	10:2799078-2799327:1	CIGAR	crispr	crRNA:10:2799167-2799189:-1	10	2799171	GTC	G	1578	96522	0.0163486044632312	2799078	CAATGCTAGCAGGACTCTCTCGTACAGACATGCCCGGTACAGGTCTCCAGGAATGGGCTTTCCAGCCCAGCAGTCCAGCTCCAGTTTTTCCGGGTCGGGAGCATGAGGATCCGGCTCTGCTAGGATGTAGCGATAGCCATCTTTGTTGAAGG	CAATGCTAAAAAGAAAAAAAAGTACAGACATGCCCGGTACAGGTCTCCAGGAATGGGCTTCCCGGCCCAGCAGTCCAACTCCAGTTTTGGACTGGGGAGCATGAGGATCCGGCTCTGCTAGGATGTAGCGATAGCCATCTTTGTTGAAGGGA
miseq25	1	208	C11	miseq25_1_333_11	ash2l	1	10:2799078-2799327:1	CIGAR	crispr	crRNA:10:2799167-2799189:-1	10	2799163	TTTTCCGGGTCGGGAGCATGAGGATCCGGCTCTGCTAGGATGTAGCGATAGCCA	TCCAG	1485	96522	0.0153850935538012	2799078	CAATGCTAGCAGGACTCTCTCGTACAGACATGCCCGGTACAGGTCTCCAGGAATGGGCTTTCCAGCCCAGCAGTCCAGCTCCAGTTTTTCCGGGTCGGGAGCATGAGGATCCGGCTCTGCTAGGATGTAGCGATAGCCATCTTTGTTGAAGGGATGTTCAAGAGGATAACCGTGAGGCGGCAGACGCTGAGCTGAGAA	CAATGCTCGCCGTCCTCTCTCGTACAGACATGCCCGGTACAGGTCTCCAGGAATGGGCTTCCCGGCCCAGCAGTCCAACTCCAACTCCAGTCTTTGTTGAAGGGATGTTCAAGAGGATAACCGTGAGGCGGCAGACGCTGAGCTGAGAACAGCGGGTCACTGGAACAGAGGAAAACAC
miseq25	1	208	C12	miseq25_1_333_12	ash2l	1	10:2799078-2799327:1	DINDEL	crispr	crRNA:10:2799167-2799189:-1	10	2799167	CCGGGT	C	8299	71829	0.11553829233318	2799078	CAATGCTAGCAGGACTCTCTCGTACAGACATGCCCGGTACAGGTCTCCAGGAATGGGCTTTCCAGCCCAGCAGTCCAGCTCCAGTTTTTCCGGGTCGGGAGCATGAGGATCCGGCTCTGCTAGGATGTAGCGATAGCCATCTTTGTTGAAGGGAT	CAMYWMTMKMAKKAMKMTMTMGTACAGACATGCCCGGTACAGGTCTCCAGGAATGGGCTTCCCGGCCCAGCAGTCCAACTCCAGTTTTTCCGGGAGCATGAGGATCCGGCTCTGCTAGGATGTAGCGATAGCCATCTTTGTTGAAGGGATGTTC
miseq25	1	208	C13	miseq25_1_333_13	ash2l	1	10:2799078-2799327:1	DINDEL	crispr	crRNA:10:2799167-2799189:-1	10	2799167	CCGGGT	C	9020	83478	0.108052420997149	2799074	CATGCAATGCTAGCAGGACTCTCTCGTACAGACATGCCCGGTACAGGTCTCCAGGAATGGGCTTTCCAGCCCAGCAGTCCAGCTCCAGTTTTTCCGGGTCGGGAGCATGAGGATCCGGCTCTGCTAGGATGTAGCGATAGCCATCTTTGTTGAAG	CAATCAATKCTAKCAKTACTCTCTMGTACAGACATGCCCGGTACAGGTCTCCAGGAATGGGCTTCCCGGCCCAGCAGTCCAACTCCAGTTTTTCCGGGAGCATGAGGATCCGGCTCTGCTAGGATGTAGCGATAGCCATCTTTGTTGAAGGGATGT
miseq25	1	208	C13	miseq25_1_333_13	ash2l	1	10:2799078-2799327:1	DINDEL	crispr	crRNA:10:2799167-2799189:-1	10	2799172	TCGGGA	T	1279	83478	0.0153214020460481	2799098	CGTACAGACATGCCCGGTACAGGTCTCCAGGAATGGGCTTTCCAGCCCAGCAGTCCAGCTCCAGTTTTTCCGGGTCGGGAGCATGAGGATCCGGCTCTGCTAGGATGTAGCGATAGCCATCTTTGTTGAAGGGAT	YGTACAGACATGCCCGGTACAGGTCTCCAGGAATGGGCTTCCCGGCCCAGCAGTCCAACTCCAGTTTTTCCGGGTGCATGAGGATCCGGCTCTGCTAGGATGTAGCGATAGCCATCTTTGTTGAAGGGATGTTCAA
miseq25	1	208	C14	miseq25_1_333_14	ash2l	1	10:2799078-2799327:1	DINDEL	crispr	crRNA:10:2799167-2799189:-1	10	2799167	CCGGGT	C	8513	70219	0.121234993377861	2799083	CTAGCAGGACTCTCTCGTACAGACATGCCCGGTACAGGTCTCCAGGAATGGGCTTTCCAGCCCAGCAGTCCAGCTCCAGTTTTTCCGGGTCGGGAGCATGAGGATCCGGCTCTGCTAGGATGTAGCGATAGCCATCTTTGTTGAAGGGATGTTCA	CAMWCAGGACTCTCTMGTACAGACATGCCCGGTACAGGTCTCCAGGAATGGGCTTCCCGGCCCAGCAGTCCAACTCCAGTTTTTCCGGGAGCATGAGGATCCGGCTCTGCTAGGATGTAGCGATAGCCATCTTTGTTGAAGGGATGTTCAAG
miseq25	1	208	C14	miseq25_1_333_14	ash2l	1	10:2799078-2799327:1	DINDEL	crispr	crRNA:10:2799167-2799189:-1	10	2799131	TGGGCTTTCCAGCCCAGCAGTCCAGCTCCAGTTTTTCCGGGTC	T	1908	70219	0.0271721328985033	2799081	TGCTAGCAGGACTCTCTCGTACAGACATGCCCGGTACAGGTCTCCAGGAATGGGCTTTCCAGCCCAGCAGTCCAGCTCCAGTTTTTCCGGGTCGGGAGCATGAGGATCCGGCTCTGCTAGGATGTAGCGATAGCCATCTTTGTTGAAGGGATGTTCAAGAGGATAACCGTGAGGCGGCAGACGCTGAGCTGA	CAATTGCAGGACTCTCTMGTACAGACATGCCCGGTACAGGTCTCCAGGAATGGGAGCATGAGGATCCGGCTCTGCTAGGATGTAGCGATAGCCATCTTTGTTGAAGGGATGTTCAAGAGGATAACCGTGAGGCGGCAGACGCTGAGCTGA
miseq25	1	208	C14	miseq25_1_333_14	ash2l	1	10:2799078-2799327:1	CIGAR	crispr	crRNA:10:2799167-2799189:-1	10	2799164	TTTCCGG	T	1491	70219	0.0212335692618807	2799098	CGTACAGACATGCCCGGTACAGGTCTCCAGGAATGGGCTTTCCAGCCCAGCAGTCCAGCTCCAGTTTTTCCGGGTCGGGAGCATGAGGATCCGGCTCTGCTAGGATGTAGCGATAGCCATCTTTGTTGAAGGGATG	YGTACAGACATGCCCGGTACAGGTCTCCAGGAATGGGCTTCCCGGCCCAGCAGTCCAACTCCAGTTTGGCATGAGGATGAGGATCCGGCTCTGCTAGGATGTAGCGATAGCCATCTTTGTTGAAGGGATGT
miseq25	1	208	C15	miseq25_1_333_15	ash2l	1	10:2799078-2799327:1	DINDEL	crispr	crRNA:10:2799167-2799189:-1	10	2799167	CCGGGT	C	6329	84818	0.0746185951095286	2799078	CAATGCTAGCAGGACTCTCTCGTACAGACATGCCCGGTACAGGTCTCCAGGAATGGGCTTTCCAGCCCAGCAGTCCAGCTCCAGTTTTTCCGGGTCGGGAGCATGAGGATCCGGCTCTGCTAGGATGTAGCGATAGCCATCTTTGTTGAAGGGAT	CAAGGAMARCAGGACKCYCTYGTACAGACATGCCCGGTACAGGTCTCCAGGAATGGGCTTCCCGGCCCAGCAGTCCAACTCCAGTTTTTCCGGGAGCATGAGGATCCGGCTCTGCTAGGATGTAGCGATAGCCATCTTTGTTGAAGGGATGTTCAA
miseq25	1	208	C16	miseq25_1_333_16	ash2l	1	10:2799078-2799327:1	DINDEL	crispr	crRNA:10:2799167-2799189:-1	10	2799167	CCGGGT	C	2893	66734	0.0433512152725747	2799082	GCTAGCAGGACTCTCTCGTACAGACATGCCCGGTACAGGTCTCCAGGAATGGGCTTTCCAGCCCAGCAGTCCAGCTCCAGTTTTTCCGGGTCGGGAGCATGAGGATCCGGCTCTGCTAGGATGTAGCGATAGCCATCTTTGTTGAAGGGATGTTC	CAAAGCAGGACTCTCTCGTACAGACATGCCCGGTACAGGTCTCCAGGAATGGGCTTCCCGGCCCAGCAGTCCAACTCCAGTTTTTCCGGGAGCATGAGGATCCGGCTCTGCTAGGATGTAGCGATAGCCATCTTTGTTGAAGGGATGTTC
miseq25	1	208	C17	miseq25_1_333_17	ash2l	1	10:2799078-2799327:1	DINDEL	crispr	crRNA:10:2799167-2799189:-1	10	2799172	TCGGGA	T	2949	94086	0.0313436643071233	2799078	CAATGCTAGCAGGACTCTCTCGTACAGACATGCCCGGTACAGGTCTCCAGGAATGGGCTTTCCAGCCCAGCAGTCCAGCTCCAGTTTTTCCGGGTCGGGAGCATGAGGATCCGGCTCTGCTAGGATGTAGCGATAGCCATCTTTGTTGAAGGGAT	CAMTTCWATCAKKACTCTCTCGTACAGACATGCCCGGTACAGGTCTCCAGGAATGGGCTTCCCGGCCCAGCAGTCCAACTCCAGTTTTTCCGGGTGCATGAGGATCCGGCTCTGCTAGGATGTAGCGATAGCCATCTTTGTTGAAGGGATGTTCA
miseq25	1	208	C17	miseq25_1_333_17	ash2l	1	10:2799078-2799327:1	DINDEL	crispr	crRNA:10:2799167-2799189:-1	10	2799167	CCGGGT	C	1693	94086	0.0179941755415258	2799099	GTACAGACATGCCCGGTACAGGTCTCCAGGAATGGGCTTTCCAGCCCAGCAGTCCAGCTCCAGTTTTTCCGGGTCGGGAGCATGAGGATCCGGCTCTGCTAGGATGTAGCGATAGCCATCTTTGTTGAAGGGAT	GTACAGACATGCCCGGTACAGGTCTCCAGGAATGGGCTTCCCGGCCCAGCAGTCCAACTCCAGTTTTTCCGGGAGCATGAGGATCCGGCTCTGCTAGGATGTAGCGATAGCCATCTTTGTTGAAGGGATG
miseq25	1	208	C18	miseq25_1_333_18	ash2l	1	10:2799078-2799327:1	DINDEL	crispr	crRNA:10:2799167-2799189:-1	10	2799167	CCGGGT	C	5491	92814	0.0591613334195272	2799078	CAATGCTAGCAGGACTCTCTCGTACAGACATGCCCGGTACAGGTCTCCAGGAATGGGCTTTCCAGCCCAGCAGTCCAGCTCCAGTTTTTCCGGGTCGGGAGCATGAGGATCCGGCTCTGCTAGGATGTAGCGATAGCCATCTTTGTTGAAGGGAT	CMMTKMWMKMMKKMMKMWMWMGTACAGACATGCCCGGTACAGGTCTCCAGGAATGGGCTTCCCGGCCCAGCAGTCCAACTCCAGTTTTTCCGGGAGCATGAGGATCCGGCTCTGCTAGGATGTAGCGATAGCCATCTTTGTTGAAGGGATGTT
miseq25	1	208	C18	miseq25_1_333_18	ash2l	1	10:2799078-2799327:1	DINDEL	crispr	crRNA:10:2799167-2799189:-1	10	2799176	GAGCA	G,<DEL>	1013	92814	0.010914301721723	2799078	CAATGCTAGCAGGACTCTCTCGTACAGACATGCCCGGTACAGGTCTCCAGGAATGGGCTTTCCAGCCCAGCAGTCCAGCTCCAGTTTTTCCGGGTCGGGAGCATGAGGATCCGGCTCTGCTAGGATGTAGCGATAGCCATCTTTGTTGAAGGGATGTTC	CAATGCTAGCCGTCCTCTCTYGTACAGACATGCCCGGTACAGGTCTCCAGGAATGGGCTTCCCGGCCCAGCAGTCCAACTCCAGTTTTTCCGGGTGAGGATCCGGCTCTGCTAGGATGTAGCGATAGCCATCTTTGTTGAARGGATGTTCAAGAGGATAACCRTGAGGCGGCAGACGCTGAGCTGAGAACAGMGGGTCACTGGAACAGAGGAAAACAC
miseq25	1	208	C19	miseq25_1_333_19	ash2l	1	10:2799078-2799327:1	DINDEL	crispr	crRNA:10:2799167-2799189:-1	10	2799167	CCGGGT	C	5775	85292	0.0677085775922713	2799084	TAGCAGGACTCTCTCGTACAGACATGCCCGGTACAGGTCTCCAGGAATGGGCTTTCCAGCCCAGCAGTCCAGCTCCAGTTTTTCCGGGTCGGGAGCATGAGGATCCGGCTCTGCTAGGATGTAGCGATAGCCAT	GTACAGACATGCCCKGTACAGACATGCCCGGTACAGGTCTCCAGGAATGGGCTTCCCGGCCCAGCAGTCCAACTCCAGTTTTTCCGGGAGCATGAGGATCCGGCTCTGCTAGGATGTAGCGATAGCCATCTTTGTTGAAGGGATGTTCA
miseq25	1	208	C20	miseq25_1_333_20	ash2l	1	10:2799078-2799327:1	DINDEL	crispr	crRNA:10:2799167-2799189:-1	10	2799167	CCGGGT	C	7457	75375	0.0989320066334992	2799078	CAATGCTAGCAGGACTCTCTCGTACAGACATGCCCGGTACAGGTCTCCAGGAATGGGCTTTCCAGCCCAGCAGTCCAGCTCCAGTTTTTCCGGGTCGGGAGCATGAGGATCCGGCTCTGCTAGGATGTAGCGATAGCCATCTTTGTTGAAGGGAT	CAATTCTATCAYKACTCTCTCGTACAGACATGCCCGGTACAGGTCTCCAGGAATGGGCTTCCCGGCCCAGCAGTCCAACTCCAGTTTTTCCGGGAGCATGAGGATCCGGCTCTGCTAGGATGTAGCGATAGCCATCTTTGTTGAAGGGATGTT
miseq25	1	208	C21	miseq25_1_333_21	ash2l	1	10:2799078-2799327:1	CIGAR	crispr	crRNA:10:2799167-2799189:-1	10	2799168	CGGGTCGGGAGCATGAGGATCCGGCTCTGCTAGGATGTAGCGATAGCCATCTTTGTTGAAGGGATGTTCAAGAGGATAACCGTGAGGCGGCAGACGCTGAGCTGAGAACAGA	C	2835	82977	0.0341660942188799	2799078	CAATGCTAGCAGGACTCTCTCGTACAGACATGCCCGGTACAGGTCTCCAGGAATGGGCTTTCCAGCCCAGCAGTCCAGCTCCAGTTTTTCCGGGTCGGGAGCATGAGGATCCGGCTCTGCTAGGATGTAGCGATAGCCATCTTTGTTGAAGGGATGTTCAAGAGGATAACCGTGAGGCGGCAGACGCTGAGCTGAGAACAGAGGGTCACTGGAACAGAGGAAAACAC	CAAAGAAAGAAGGAAGAAAAWGTACAGACATGCCCGGTACAGGTCTCCAGGAATGGGCTTCCCGGCCCAGCAGTCCAACTCCAGTTTTTCCGGGTCACTGGAACAGAGGAAAACACTTTCTGATGCTGATTTCTTGAACAGTTCGGAGAA
miseq25	1	208	C21	miseq25_1_333_21	ash2l	1	10:2799078-2799327:1	DINDEL	crispr	crRNA:10:2799167-2799189:-1	10	2799167	CCGGGT	C	861	82977	0.0103763693553635	2799078	CAATGCTAGCAGGACTCTCTCGTACAGACATGCCCGGTACAGGTCTCCAGGAATGGGCTTTCCAGCCCAGCAGTCCAGCTCCAGTTTTTCCGGGTCGGGAGCATGAGGATCCGGCTCTGCTAGGATGTAGCGATAGCCATCTTTGTTGAAGGGAT	CCCTTCTCTCCTTCCTCTCTCGTACAGACATGCCCGGTACAGGTCTCCAGGAATGGGCTTCCCGGCCCAGCAGTCCAACTCCAGTTTTTCCGGGAGCATGAGGATCCGGCTCTGCTAGGATGTAGCGATAGCCATCTTTGTTGAAGGGATGTTCAAGA
miseq25	1	208	C22	miseq25_1_333_22	ash2l	1	10:2799078-2799327:1	DINDEL	crispr	crRNA:10:2799167-2799189:-1	10	2799167	CCGGGT	C	8151	108137	0.0753766056021528	2799078	CAATGCTAGCAGGACTCTCTCGTACAGACATGCCCGGTACAGGTCTCCAGGAATGGGCTTTCCAGCCCAGCAGTCCAGCTCCAGTTTTTCCGGGTCGGGAGCATGAGGATCCGGCTCTGCTAGGATGTAGCGATAGCCATCTTTGTTGAAGGGAT	CAATGCTMTCMTTCCTCTCTYGTACAGACATGCCCGGTACAGGTCTCCAGGAATGGGCTTCCCGGCCCAGCAGTCCAACTCCAGTTTTTCCGGGAGCATGAGGATCCGGCTCTGCTAGGATGTAGCGATAGCCATCTTTGTTGAAGGGATGT
miseq25	1	208	C23	miseq25_1_333_23	ash2l	1	10:2799078-2799327:1	NA	NA	crRNA:10:2799167-2799189:-1	NA	NA	NA	NA	0	57411	0	NA	NA	NA
miseq25	1	208	C24	miseq25_1_333_24	ash2l	1	10:2799078-2799327:1	CIGAR	crispr	crRNA:10:2799167-2799189:-1	10	2799167	CCGGGT	C	1	46	0.0217391304347826	2799099	GTACAGACATGCCCGGTACAGGTCTCCAGGAATGGGCTTTCCAGCCCAGCAGTCCAGCTCCAGTTTTTCCGGGTCGGGAGCATGAGGATCCGGCTCTGCTAGGATGTAGCGATAGCCATCTTTGTTGAAGGGA	GTACAGACATGCCCGGTACAGGTCTCCAGGAATGGGCTTCCCGGCCCAGCAGTCCAACTCCAGTTTTTCCGGGAGCATGGGGAGCCGGTCCTGCTCGGCTGGAGCGTTGGCCATCTTTGTTGTGGTGA
miseq25	1	216	K01	miseq25_1_311_1	brd1a	1	4:26427968-26428265:1	CIGAR	crispr	crRNA:4:26428174-26428196:-1	4	26428172	CACCGTGA	C	163	2236	0.0728980322003578	26428108	TTTTTGAGCTCTGTAAGGACCTCCAATGAAAAGAAAGTCACAGCCTCTCAACATATTCACCCCCCACCGTGAACCACTGACTTACGCCCAGGCCCAAAGGATGGTGGATCTAGAAGTTGATGGTCAGCTCCACCG	TTTTTGAGCTCTGTAAGGACCTCCAATGAAAAGAAAGTCACAGCCTCTCAACATATTCACCCCCCACCACTGACTTACGCCCAGGCCCAAAGGATGGTGGATCTAGAAGTTGATGGTCAGCTCCACCGG
miseq25	1	216	K01	miseq25_1_311_1	brd1a	1	4:26427968-26428265:1	CIGAR	crispr	crRNA:4:26428174-26428196:-1	4	26428176	GTGAACCAC	G	72	2236	0.0322003577817531	26428106	TCTTTTTGAGCTCTGTAAGGACCTCCAATGAAAAGAAAGTCACAGCCTCTCAACATATTCACCCCCCACCGTGAACCACTGACTTACGCCCAGGCCCAAAGGATGGTGGATCTAGAAGTTGATGGTCAGCTCCACCG	TCTTTTTGAGCTCTGTAAGGACCTCCAATGAAAAGAAAGTCACAGCCTCTCAACATATTCACCCCCCACCGTGACTTACGCCCAGGCCCAAAGGATGGTGGATCTAGAAGTTGATGGTCAGCTCCACCG
miseq25	1	216	K01	miseq25_1_311_1	brd1a	2	4:26428215-26428468:1	DINDEL	crispr	crRNA:4:26428276-26428298:1	4	26428290	TGGCACA	T	33	2561	0.0128855915657946	26428175	CGTGAACCACTGACTTACGCCCAGGCCCAAAGGATGGTGGATCTAGAAGTTGATGGTCAGCTCCACCGTATCAGCATCTTTGACAAGCTTGAGATTATCACGGATGAGGATCCTTTGGCACAGGAAATTATAA	TATTGTCCACTGACTTACGCCCAGGCCCAAAGGATGGTGGATCTAGAAGTTGATGGTCAGCTCCACCGTATCAGCATCTTTGACAAGCTTGAGATTATCACGGATGAGGATCCTTTGGAAATTATAAAGTGCATCAGCAGTAAGGAGAATGCTGAAAAACACCTGCAGATTTCAGAATATTCTGCACAAA
miseq25	1	216	K02	miseq25_1_311_2	brd1a	1	4:26427968-26428265:1	CIGAR	crispr	crRNA:4:26428174-26428196:-1	4	26428172	CACCGTGA	C	134	1983	0.0675743822491175	26428108	TTTTTGAGCTCTGTAAGGACCTCCAATGAAAAGAAAGTCACAGCCTCTCAACATATTCACCCCCCACCGTGAACCACTGACTTACGCCCAGGCCCAAAGGATGGTGGATCTAGAAGTTGATGGTCAGCTCCACCG	TTTTTGAGCTCTGTAAGGACCTCCAATGAAAAGAAAGTCACAGCCTCTCAACATATTCACCCCCCACCACTGACTTACGCCCAGGCCCAAAGGATGGTGGATCTAGAAGTTGATGGTCAGCTCCACCG
miseq25	1	216	K02	miseq25_1_311_2	brd1a	1	4:26427968-26428265:1	DINDEL	crispr	crRNA:4:26428174-26428196:-1	4	26428173	ACCGTGAAC	A	59	1983	0.0297528996469995	26428107	CTTTTTGAGCTCTGTAAGGACCTCCAATGAAAAGAAAGTCACAGCCTCTCAACATATTCACCCCCCACCGTGAACCACTGACTTACGCCCAGGCCCAAAGGATGGTGGATCTAGAAGTTGATGGTCAGCTCCACCG	CTTTTTGAGCTCTGTAAGGACCTCCAATGAAAAGAAAGTCACAGCCTCTCAACATATTCACCCCCCACACTGACTTACGCCCAGGCCCAAAGGATGGTGGATCTAGAAGTTGATGGTCAGCTCCACCGTAAAAGCAAGTATGCGAAGCTTG
miseq25	1	216	K02	miseq25_1_311_2	brd1a	2	4:26428215-26428468:1	DINDEL	crispr	crRNA:4:26428276-26428298:1	4	26428290	TGGCACA	T	46	2561	0.0179617336977743	26428238	CACCGTATCAGCATCTTTGACAAGCTTGAGATTATCACGGATGAGGATCCTTTGGCACAGGAAATTATAAAGTGCATCAGCAGTAAGGAGAATGCTGAAAAACACCTGCAGATTTCAGAATATTCTGCACAAA	CACCGTATCAGCATCTTTGACAAGCTTGAGATTATCACGGATGAGGATCCTTTGGAAATTATAAAGTGCATCAGCAGTAAGGAGAATGCTGAAAAACACCTGCAGATTTCAGAATATTCTGCACAAAT
miseq25	1	216	K02	miseq25_1_311_2	brd1a	1	4:26427968-26428265:1	CIGAR	crispr	crRNA:4:26428174-26428196:-1	4	26428179	A	ACTT	43	1983	0.021684316691881	26428118	CTGTAAGGACCTCCAATGAAAAGAAAGTCACAGCCTCTCAACATATTCACCCCCCACCGTGAACCACTGACTTACGCCCAGGCCCAAAGGATGGTGGATCTAGAAGTTGATGGTCAGCTCCACCG	CTGTAAGGACCTCCAATGAAAAGAAAGTCACAGCCTCTCAACATATTCACCCCCCACCGTGACTTACCACTGACTTACGCCCAGGCCCAAAGGATGGTGGATCTAGAAGTTGATGGTCAGCTCCACCG
miseq25	1	216	K02	miseq25_1_311_2	brd1a	1	4:26427968-26428265:1	CIGAR	crispr	crRNA:4:26428174-26428196:-1	4	26428178	GA	G	38	1983	0.0191628845184065	26428114	AGCTCTGTAAGGACCTCCAATGAAAAGAAAGTCACAGCCTCTCAACATATTCACCCCCCACCGTGAACCACTGACTTACGCCCAGGCCCAAAGGATGGTGGATCTAGAAGTTGATGGTCAGCTCCACCG	AGCTCTGTAAGGACCTCCAATGAAAAGAAAGTCACAGCCTCTCAACATATTCACCCCCCACCGTGACCACTGACTTACGCCCAGGCCCAAAGGATGGTGGATCTAGAAGTTGATGGTCAGCTCCACCG
miseq25	1	216	K02	miseq25_1_311_2	brd1a	1	4:26427968-26428265:1	CIGAR	crispr	crRNA:4:26428174-26428196:-1	4	26428171	CC	CTCAGTATTTAGATGT	24	1983	0.0121028744326778	26428161	TATTCACCCCCCACCGTGAACCACTGACTTACGCCCAGGCCCAAAGGATGGTGGATCTAGAAGTTGATGGTCAGCTCCACCG	TATTGTCCTTCTCAGTATTTAGATGTACTTAGATGCACTGACTTACGCCCAGGCCCAAAGGATGGTGGATCTAGAAGTTGATGGTCAGCTCCACCG
miseq25	1	216	K02	miseq25_1_311_2	brd1a	1	4:26427968-26428265:1	CIGAR	crispr	crRNA:4:26428174-26428196:-1	4	26428176	GTGAACCAC	G	24	1983	0.0121028744326778	26428107	CTTTTTGAGCTCTGTAAGGACCTCCAATGAAAAGAAAGTCACAGCCTCTCAACATATTCACCCCCCACCGTGAACCACTGACTTACGCCCAGGCCCAAAGGATGGTGGATCTAGAAGTTGATGGTCAGCTCCACCG	CTTTTTGAGCTCTGTAAGGACCTCCAATGAAAAGAAAGTCACAGCCTCTCAACATATTCACCCCCCACCGTGACTTACGCCCAGGCCCAAAGGATGGTGGATCTAGAAGTTGATGGTCAGCTCCACCG
miseq25	1	216	K03	miseq25_1_311_3	brd1a	1	4:26427968-26428265:1	NA	NA	crRNA:4:26428174-26428196:-1	NA	NA	NA	NA	0	2982	0	NA	NA	NA
miseq25	1	216	K03	miseq25_1_311_3	brd1a	2	4:26428215-26428468:1	NA	NA	crRNA:4:26428276-26428298:1	NA	NA	NA	NA	0	4171	0	NA	NA	NA
miseq25	1	216	K04	miseq25_1_311_4	brd1a	1	4:26427968-26428265:1	CIGAR	crispr	crRNA:4:26428174-26428196:-1	4	26428172	CACCGTGA	C	262	1599	0.163852407754847	26428108	TTTTTGAGCTCTGTAAGGACCTCCAATGAAAAGAAAGTCACAGCCTCTCAACATATTCACCCCCCACCGTGAACCACTGACTTACGCCCAGGCCCAAAGGATGGTGGATCTAGAAGTTGATGGTCAGCTCCACCG	TTTTTGAGCTCTGTAAGGACCTCCAATGAAAAGAAAGTCACAGCCTCTCAACATATTCACCCCCCACCACTGACTTACGCCCAGGCCCAAAGGATGGTGGATCTAGAAGTTGATGGTCAGCTCCACCG
miseq25	1	216	K04	miseq25_1_311_4	brd1a	1	4:26427968-26428265:1	CIGAR	crispr	crRNA:4:26428174-26428196:-1	4	26428176	GTGAACCAC	G	77	1599	0.0481550969355847	26428108	TTTTTGAGCTCTGTAAGGACCTCCAATGAAAAGAAAGTCACAGCCTCTCAACATATTCACCCCCCACCGTGAACCACTGACTTACGCCCAGGCCCAAAGGATGGTGGATCTAGAAGTTGATGGTCAGCTCCACCG	TTTTTGAGCTCTGTAAGGACCTCCAATGAAAAGAAAGTCACAGCCTCTCAACATATTCACCCCCCACCGTGACTTACGCCCAGGCCCAAAGGATGGTGGATCTAGAAGTTGATGGTCAGCTCCACCG
miseq25	1	216	K04	miseq25_1_311_4	brd1a	1	4:26427968-26428265:1	CIGAR	crispr	crRNA:4:26428174-26428196:-1	4	26428178	GA	G	67	1599	0.0419011882426517	26428114	AGCTCTGTAAGGACCTCCAATGAAAAGAAAGTCACAGCCTCTCAACATATTCACCCCCCACCGTGAACCACTGACTTACGCCCAGGCCCAAAGGATGGTGGATCTAGAAGTTGATGGTCAGCTCCACCG	AGCTCTGTAAGGACCTCCAATGAAAAGAAAGTCACAGCCTCTCAACATATTCACCCCCCACCGTGACCACTGACTTACGCCCAGGCCCAAAGGATGGTGGATCTAGAAGTTGATGGTCAGCTCCACCG
miseq25	1	216	K04	miseq25_1_311_4	brd1a	1	4:26427968-26428265:1	CIGAR	crispr	crRNA:4:26428174-26428196:-1	4	26428171	CCACCGTGA	C	27	1599	0.0168855534709193	26428107	CTTTTTGAGCTCTGTAAGGACCTCCAATGAAAAGAAAGTCACAGCCTCTCAACATATTCACCCCCCACCGTGAACCACTGACTTACGCCCAGGCCCAAAGGATGGTGGATCTAGAAGTTGATGGTCAGCTCCACCG	CTTTTTGAGCTCTGTAAGGACCTCCAATGAAAAGAAAGTCACAGCCTCTCAACATATTCACCCCCACCACTGACTTACGCCCAGGCCCAAAGGATGGTGGATCTAGAAGTTGATGGTCAGCTCCACCG
miseq25	1	216	K04	miseq25_1_311_4	brd1a	1	4:26427968-26428265:1	CIGAR	crispr	crRNA:4:26428174-26428196:-1	4	26428170	CCCACCGTGAA	C	25	1599	0.0156347717323327	26428105	TTCTTTTTGAGCTCTGTAAGGACCTCCAATGAAAAGAAAGTCACAGCCTCTCAACATATTCACCCCCCACCGTGAACCACTGACTTACGCCCAGGCCCAAAGGATGGTGGATCTAGAAGTTGATGGTCAGCTCCACCG	TTCTTTTTGAGCTCTGTAAGGACCTCCAATGAAAAGAAAGTCACAGCCTCTCAACATATTCACCCCCCACTGACTTACGCCCAGGCCCAAAGGATGGTGGATCTAGAAGTTGATGGTCAGCTCCACCG
miseq25	1	216	K04	miseq25_1_311_4	brd1a	2	4:26428215-26428468:1	DINDEL	crispr	crRNA:4:26428276-26428298:1	4	26428286	CCTTTGG	C	24	1306	0.0183767228177642	26428238	CACCGTATCAGCATCTTTGACAAGCTTGAGATTATCACGGATGAGGATCCTTTGGCACAGGAAATTATAAAGTGCATCAGCAGTAAGGAGAATGCTGAAAAACACCTGCAGATTTCAGAATATTCTGCACAAA	CACCGTATCAGCATCTTTGACAAGCTTGAGATTATCACGGATGAGGATCCACAGGAAATTATAAAGTGCATCAGCAGTAAGGAGAATGCTGAAAAACACCTGCAGATTTCAGAATATTCTGCACAAA
miseq25	1	216	K05	miseq25_1_311_5	brd1a	1	4:26427968-26428265:1	CIGAR	crispr	crRNA:4:26428174-26428196:-1	4	26428172	CACCGTGA	C	94	1909	0.0492404400209534	26428107	CTTTTTGAGCTCTGTAAGGACCTCCAATGAAAAGAAAGTCACAGCCTCTCAACATATTCACCCCCCACCGTGAACCACTGACTTACGCCCAGGCCCAAAGGATGGTGGATCTAGAAGTTGATGGTCAGCTCCACCG	CTTTTTGAGCTCTGTAAGGACCTCCAATGAAAAGAAAGTCACAGCCTCTCAACATATTCACCCCCCACCACTGACTTACGCCCAGGCCCAAAGGATGGTGGATCTAGAAGTTGATGGTCAGCTCCACCG
miseq25	1	216	K05	miseq25_1_311_5	brd1a	1	4:26427968-26428265:1	CIGAR	crispr	crRNA:4:26428174-26428196:-1	4	26428168	CCCCCACCGTGAACCACTGACTTACG	CTT	91	1909	0.0476689366160293	26428161	TATTCACCCCCCACCGTGAACCACTGACTTACGCCCAGGCCCAAAGGATGGTGGATCTAGAAGTTGATGGTCAGCTCCACCGTATCAGCATCTTTGACAAGCTTGAGATTATCACGGATGAGGATCCTTTGGCACAGGAAATTATAAAG	TATTGTCCTTCTCAGGCCCAAAGGATGGTGGATCTAGAAGTTGATGGTCAGCTCCACCGTATCAGCATCTTTGACAAGCTTGAGATTATCACGGATGAGGATCCTTTGGCACAGGAAATTATAAAGT
miseq25	1	216	K05	miseq25_1_311_5	brd1a	1	4:26427968-26428265:1	CIGAR	crispr	crRNA:4:26428174-26428196:-1	4	26428111	TTGAGCTCTGTAAGGACCTCCAATGAAAAGAAAGTCACAGCCTCTCAACATATTCACCCCCCACCGTG	T	28	1909	0.0146673651126244	26428096	AATTGTGTTTTCTTTTTGAGCTCTGTAAGGACCTCCAATGAAAAGAAAGTCACAGCCTCTCAACATATTCACCCCCCACCGTGAACCACTGACTTACGCCCAGGCCCAAAGGATGGTGGATCTAGAAGTTGATGGTCAGCTCCACCG	TATTGTCCTTGCTATTGTCCACTGACTTACGCCCAGGCCCAAAGGATGGTGGATCTAGAAGTTGATGGTCAGCTCCACCG
miseq25	1	216	K05	miseq25_1_311_5	brd1a	2	4:26428215-26428468:1	NA	NA	crRNA:4:26428276-26428298:1	NA	NA	NA	NA	0	2637	0	NA	NA	NA
miseq25	1	216	K06	miseq25_1_311_6	brd1a	1	4:26427968-26428265:1	CIGAR	crispr	crRNA:4:26428174-26428196:-1	4	26428176	GTGAACCAC	G	268	2881	0.0930232558139535	26428107	CTTTTTGAGCTCTGTAAGGACCTCCAATGAAAAGAAAGTCACAGCCTCTCAACATATTCACCCCCCACCGTGAACCACTGACTTACGCCCAGGCCCAAAGGATGGTGGATCTAGAAGTTGATGGTCAGCTCCACCG	CTTTTTGAGCTCTGTAAGGACCTCCAATGAAAAGAAAGTCACAGCCTCTCAACATATTCACCCCCCACCGTGACTTACGCCCAGGCCCAAAGGATGGTGGATCTAGAAGTTGATGGTCAGCTCCACCG
miseq25	1	216	K06	miseq25_1_311_6	brd1a	1	4:26427968-26428265:1	CIGAR	crispr	crRNA:4:26428174-26428196:-1	4	26428172	CACCGTGA	C	206	2881	0.0715029503644568	26428108	TTTTTGAGCTCTGTAAGGACCTCCAATGAAAAGAAAGTCACAGCCTCTCAACATATTCACCCCCCACCGTGAACCACTGACTTACGCCCAGGCCCAAAGGATGGTGGATCTAGAAGTTGATGGTCAGCTCCACCG	TTTTTGAGCTCTGTAAGGACCTCCAATGAAAAGAAAGTCACAGCCTCTCAACATATTCACCCCCCACCACTGACTTACGCCCAGGCCCAAAGGATGGTGGATCTAGAAGTTGATGGTCAGCTCCACCG
miseq25	1	216	K06	miseq25_1_311_6	brd1a	1	4:26427968-26428265:1	CIGAR	crispr	crRNA:4:26428174-26428196:-1	4	26428178	GA	G	193	2881	0.0669906282540784	26428114	AGCTCTGTAAGGACCTCCAATGAAAAGAAAGTCACAGCCTCTCAACATATTCACCCCCCACCGTGAACCACTGACTTACGCCCAGGCCCAAAGGATGGTGGATCTAGAAGTTGATGGTCAGCTCCACCG	AGCTCTGTAAGGACCTCCAATGAAAAGAAAGTCACAGCCTCTCAACATATTCACCCCCCACCGTGACCACTGACTTACGCCCAGGCCCAAAGGATGGTGGATCTAGAAGTTGATGGTCAGCTCCACCG
miseq25	1	216	K06	miseq25_1_311_6	brd1a	2	4:26428215-26428468:1	DINDEL	crispr	crRNA:4:26428276-26428298:1	4	26428292	G	GATC	46	3192	0.0144110275689223	26428238	CACCGTATCAGCATCTTTGACAAGCTTGAGATTATCACGGATGAGGATCCTTTGGCACAGGAAATTATAAAGTGCATCAGCAGTAAGGAGAATGCTGAAAAACACCTGCAGATTTCAGAATATT	CACCGTATCAGCATCTTTGACAAGCTTGAGATTATCACGGATGAGGATCCTTTGGATCCACAGGAAATTATAAAGTGCATCAGCAGTAAGGAGAATGCTGAAAAACACCTGCAGATTTCAGAATATT
miseq25	1	216	K06	miseq25_1_311_6	brd1a	2	4:26428215-26428468:1	DINDEL	crispr	crRNA:4:26428276-26428298:1	4	26428290	TGGCACA	T	40	3192	0.012531328320802	26428238	CACCGTATCAGCATCTTTGACAAGCTTGAGATTATCACGGATGAGGATCCTTTGGCACAGGAAATTATAAAGTGCATCAGCAGTAAGGAGAATGCTGAAAAACACCTGCAGATTTCAGAATATTCTGCACAAA	CACCGTATCAGCATCTTTGACAAGCTTGAGATTATCACGGATGAGGATCCTTTGGAAATTATAAAGTGCATCAGCAGTAAGGAGAATGCTGAAAAACACCTGCAGATTTCAGAATATTCTGCACAAAT
miseq25	1	216	K06	miseq25_1_311_6	brd1a	1	4:26427968-26428265:1	CIGAR	crispr	crRNA:4:26428174-26428196:-1	4	26428170	CCCACCGTGAA	C	39	2881	0.013536966331135	26428106	TCTTTTTGAGCTCTGTAAGGACCTCCAATGAAAAGAAAGTCACAGCCTCTCAACATATTCACCCCCCACCGTGAACCACTGACTTACGCCCAGGCCCAAAGGATGGTGGATCTAGAAGTTGATGGTCAGCTCCACCG	TCTTTTTGAGCTCTGTAAGGACCTCCAATGAAAAGAAAGTCACAGCCTCTCAACATATTCACCCCCCACTGACTTACGCCCAGGCCCAAAGGATGGTGGATCTAGAAGTTGATGGTCAGCTCCACCG
miseq25	1	216	K07	miseq25_1_311_7	brd1a	1	4:26427968-26428265:1	CIGAR	crispr	crRNA:4:26428174-26428196:-1	4	26428172	CACCGTGA	C	14	584	0.023972602739726	26428109	TTTTGAGCTCTGTAAGGACCTCCAATGAAAAGAAAGTCACAGCCTCTCAACATATTCACCCCCCACCGTGAACCACTGACTTACGCCCAGGCCCAAAGGATGGTGGATCTAGAAGTTGATGGTCAGCTCCACCG	TTTTGAGCTCTGTAAGGACCTCCAATGAAAAGAAAGTCACAGCCTCTCAACATATTCACCCCCCACCACTGACTTACGCCCAGGCCCAAAGGATGGTGGATCTAGAAGTTGATGGTCAGCTCCACCG
miseq25	1	216	K07	miseq25_1_311_7	brd1a	2	4:26428215-26428468:1	NA	NA	crRNA:4:26428276-26428298:1	NA	NA	NA	NA	0	606	0	NA	NA	NA
miseq25	1	216	K08	miseq25_1_311_8	brd1a	1	4:26427968-26428265:1	DINDEL	crispr	crRNA:4:26428174-26428196:-1	4	26428172	CACCGTGA	C	42	1569	0.0267686424474187	26428109	TTTTGAGCTCTGTAAGGACCTCCAATGAAAAGAAAGTCACAGCCTCTCAACATATTCACCCCCCACCGTGAACCACTGACTTACGCCCAGGCCCAAAGGATGGTGGATCTAGAAGTTGATGGTCAGCTCCACCG	TTTTGAGCTCTGTAAGGACCTCCAATGAAAAGAAAGTCACAGCCTCTCAACATATTCACCCCCCACCACTGACTTACGCCCAGGCCCAAAGGATGGTGGATCTAGAAGTTGATGGTCAGCTCCACCG
miseq25	1	216	K08	miseq25_1_311_8	brd1a	1	4:26427968-26428265:1	CIGAR	crispr	crRNA:4:26428174-26428196:-1	4	26428176	GTGAACCAC	G	26	1569	0.0165710643722116	26428108	TTTTTGAGCTCTGTAAGGACCTCCAATGAAAAGAAAGTCACAGCCTCTCAACATATTCACCCCCCACCGTGAACCACTGACTTACGCCCAGGCCCAAAGGATGGTGGATCTAGAAGTTGATGGTCAGCTCCACCG	TTTTTGAGCTCTGTAAGGACCTCCAATGAAAAGAAAGTCACAGCCTCTCAACATATTCACCCCCCACCGTGACTTACGCCCAGGCCCAAAGGATGGTGGATCTAGAAGTTGATGGTCAGCTCCACCGTTTCAGCAAGTTGGACAAGCGTG
miseq25	1	216	K08	miseq25_1_311_8	brd1a	1	4:26427968-26428265:1	CIGAR	crispr	crRNA:4:26428174-26428196:-1	4	26428178	GAACC	G	19	1569	0.0121096239643085	26428112	TGAGCTCTGTAAGGACCTCCAATGAAAAGAAAGTCACAGCCTCTCAACATATTCACCCCCCACCGTGAACCACTGACTTACGCCCAGGCCCAAAGGATGGTGGATCTAGAAGTTGATGGTCAGCTCCACCG	TGAGCTCTGTAAGGACCTCCAATGAAAAGAAAGTCACAGCCTCTCAACATATTCACCCCCCACCGTGACTGACTTACGCCCAGGCCCAAAGGATGGTGGATCTAGAAGTTGATGGTCAGCTCCACCG
miseq25	1	216	K08	miseq25_1_311_8	brd1a	2	4:26428215-26428468:1	NA	NA	crRNA:4:26428276-26428298:1	NA	NA	NA	NA	0	2136	0	NA	NA	NA
miseq25	1	216	K09	miseq25_1_311_9	brd1a	1	4:26427968-26428265:1	DINDEL	crispr	crRNA:4:26428174-26428196:-1	4	26428172	CACCGTGA	C	150	2084	0.0719769673704415	26428108	TTTTTGAGCTCTGTAAGGACCTCCAATGAAAAGAAAGTCACAGCCTCTCAACATATTCACCCCCCACCGTGAACCACTGACTTACGCCCAGGCCCAAAGGATGGTGGATCTAGAAGTTGATGGTCAGCTCCACCG	TTTTTGAGCTCTGTAAGGACCTCCAATGAAAAGAAAGTCACAGCCTCTCAACATATTCACCCCCCACCACTGACTTACGCCCAGGCCCAAAGGATGGTGGATCTAGAAGTTGATGGTCAGCTCCACCGTATCCGCATCCTCGTCAAGCTTG
miseq25	1	216	K09	miseq25_1_311_9	brd1a	1	4:26427968-26428265:1	CIGAR	crispr	crRNA:4:26428174-26428196:-1	4	26428176	GTGAACCAC	G	70	2084	0.0335892514395393	26428107	CTTTTTGAGCTCTGTAAGGACCTCCAATGAAAAGAAAGTCACAGCCTCTCAACATATTCACCCCCCACCGTGAACCACTGACTTACGCCCAGGCCCAAAGGATGGTGGATCTAGAAGTTGATGGTCAGCTCCACCG	CTTTTTGAGCTCTGTAAGGACCTCCAATGAAAAGAAAGTCACAGCCTCTCAACATATTCACCCCCCACCGTGACTTACGCCCAGGCCCAAAGGATGGTGGATCTAGAAGTTGATGGTCAGCTCCACCG
miseq25	1	216	K09	miseq25_1_311_9	brd1a	1	4:26427968-26428265:1	CIGAR	crispr	crRNA:4:26428174-26428196:-1	4	26428179	A	ACTTACTG	51	2084	0.0244721689059501	26428123	AGGACCTCCAATGAAAAGAAAGTCACAGCCTCTCAACATATTCACCCCCCACCGTGAACCACTGACTTACGCCCAGGCCCAAAGGATGGTGGATCTAGAAGTTGATGGTCAGCTCCACCG	AGGACCTCCAATGAAAAGAAAGTCACAGCCTCTCAACATATTCACCCCCCACCGTGACTTACTGACTACTGACTTACGCCCAGGCCCAAAGGATGGTGGATCTAGAAGTTGATGGTCAGCTCCACCGTCTCAGCATCTTTGTCACTCTTC
miseq25	1	216	K09	miseq25_1_311_9	brd1a	1	4:26427968-26428265:1	CIGAR	crispr	crRNA:4:26428174-26428196:-1	4	26428033	GCATGGATTGACAATTGCAAAATGAGCCTTATTCAACTGCACTATTGACTTAGAACTAACAGCAATTGTGTTTTCTTTTTGAGCTCTGTAAGGACCTCCAATGAAAAGAAAGTCACAGCCTCTCAACATATTCACCCCCCACCGTGAACCACTGACTTACGC	G	28	2084	0.0134357005758157	26427991	TATTGTCCTTCTTAGTATTTAGATGTATTCATGAAAAAATATGCATGGATTGACAATTGCAAAATGAGCCTTATTCAACTGCACTATTGACTTAGAACTAACAGCAATTGTGTTTTCTTTTTGAGCTCTGTAAGGACCTCCAATGAAAAGAAAGTCACAGCCTCTCAACATATTCACCCCCCACCGTGAACCACTGACTTACGCCCAGGCCCAAAGGATGGTGGATCTAGAAGTTGATGGTCAGCTCCACCG	TATTGTCCTTCTCAGTATTTAGATGTATTCATGAAAAAATATGTCAGGCCCAAAGGATGGTGGATCTAGAAGTTGATGGTCAGCTCCACCG
miseq25	1	216	K09	miseq25_1_311_9	brd1a	1	4:26427968-26428265:1	CIGAR	crispr	crRNA:4:26428174-26428196:-1	4	26428178	GA	G	22	2084	0.0105566218809981	26428115	GCTCTGTAAGGACCTCCAATGAAAAGAAAGTCACAGCCTCTCAACATATTCACCCCCCACCGTGAACCACTGACTTACGCCCAGGCCCAAAGGATGGTGGATCTAGAAGTTGATGGTCAGCTCCACCG	GCTCTGTAAGGACCTCCAATGAAAAGAAAGTCACAGCCTCTCAACATATTCACCCCCCACCGTGACCACTGACTTACGCCCAGGCCCAAAGGATGGTGGATCTAGAAGTTGATGGTCAGCTCCACCG
miseq25	1	216	K09	miseq25_1_311_9	brd1a	2	4:26428215-26428468:1	NA	NA	crRNA:4:26428276-26428298:1	NA	NA	NA	NA	0	2647	0	NA	NA	NA
miseq25	1	216	K10	miseq25_1_311_10	brd1a	1	4:26427968-26428265:1	CIGAR	crispr	crRNA:4:26428174-26428196:-1	4	26428172	CACCGTGA	C	173	1115	0.155156950672646	26428108	TTTTTGAGCTCTGTAAGGACCTCCAATGAAAAGAAAGTCACAGCCTCTCAACATATTCACCCCCCACCGTGAACCACTGACTTACGCCCAGGCCCAAAGGATGGTGGATCTAGAAGTTGATGGTCAGCTCCACCG	TTTTTGAGCTCTGTAAGGACCTCCAATGAAAAGAAAGTCACAGCCTCTCAACATATTCACCCCCCACCACTGACTTACGCCCAGGCCCAAAGGATGGTGGATCTAGAAGTTGATGGTCAGCTCCACCG
miseq25	1	216	K10	miseq25_1_311_10	brd1a	1	4:26427968-26428265:1	CIGAR	crispr	crRNA:4:26428174-26428196:-1	4	26428176	GTGAACCAC	G	35	1115	0.031390134529148	26428107	CTTTTTGAGCTCTGTAAGGACCTCCAATGAAAAGAAAGTCACAGCCTCTCAACATATTCACCCCCCACCGTGAACCACTGACTTACGCCCAGGCCCAAAGGATGGTGGATCTAGAAGTTGATGGTCAGCTCCACCG	CTTTTTGAGCTCTGTAAGGACCTCCAATGAAAAGAAAGTCACAGCCTCTCAACATATTCACCCCCCACCGTGACTTACGCCCAGGCCCAAAGGATGGTGGATCTAGAAGTTGATGGTCAGCTCCACCG
miseq25	1	216	K10	miseq25_1_311_10	brd1a	1	4:26427968-26428265:1	CIGAR	crispr	crRNA:4:26428174-26428196:-1	4	26428176	GTGAACCA	G	20	1115	0.0179372197309417	26428108	TTTTTGAGCTCTGTAAGGACCTCCAATGAAAAGAAAGTCACAGCCTCTCAACATATTCACCCCCCACCGTGAACCACTGACTTACGCCCAGGCCCAAAGGATGGTGGATCTAGAAGTTGATGGTCAGCTCCACCG	TTTTTGAGCTCTGTAAGGACCTCCAATGAAAAGAAAGTCACAGCCTCTCAACATATTCACCCCCCACCGCTGACTTACGCCCAGGCCCAAAGGATGGTGGATCTAGAAGTTGATGGTCAGCTCCACCG
miseq25	1	216	K10	miseq25_1_311_10	brd1a	2	4:26428215-26428468:1	DINDEL	crispr	crRNA:4:26428276-26428298:1	4	26428290	TGGCACA	T	17	1214	0.014003294892916	26428238	CACCGTATCAGCATCTTTGACAAGCTTGAGATTATCACGGATGAGGATCCTTTGGCACAGGAAATTATAAAGTGCATCAGCAGTAAGGAGAATGCTGAAAAACACCTGCAGATTTCAGAATATTCTGCACAAA	CACCGTATCAGCATCTTTGACAAGCTTGAGATTATCACGGATGAGGATCCTTTGGAAATTATAAAGTGCATCAGCAGTAAGGAGAATGCTGAAAAACACCTGCAGATTTCAGAATATTCTGCACAAA
miseq25	1	216	K10	miseq25_1_311_10	brd1a	1	4:26427968-26428265:1	CIGAR	crispr	crRNA:4:26428174-26428196:-1	4	26428170	CCCACCGTGAA	C	14	1115	0.0125560538116592	26428106	TCTTTTTGAGCTCTGTAAGGACCTCCAATGAAAAGAAAGTCACAGCCTCTCAACATATTCACCCCCCACCGTGAACCACTGACTTACGCCCAGGCCCAAAGGATGGTGGATCTAGAAGTTGATGGTCAGCTCCACCG	TCTTTTTGAGCTCTGTAAGGACCTCCAATGAAAAGAAAGTCACAGCCTCTCAACATATTCACCCCCCACTGACTTACGCCCAGGCCCAAAGGATGGTGGATCTAGAAGTTGATGGTCAGCTCCACCG
miseq25	1	216	K10	miseq25_1_311_10	brd1a	2	4:26428215-26428468:1	DINDEL	crispr	crRNA:4:26428276-26428298:1	4	26428292	G	GCT	13	1214	0.0107084019769358	26428238	CACCGTATCAGCATCTTTGACAAGCTTGAGATTATCACGGATGAGGATCCTTTGGCACAGGAAATTATAAAGTGCATCAGCAGTAAGGAGAATGCTGAAAAACACCTGCAGATTTCAGAATATTC	CACCGTATCAGCATCTTTGACAAGCTTGAGATTATCACGGATGAGGATCCTTTGGCTCACAGGAAATTATAAAGTGCATCAGCAGTAAGGAGAATGCTGAAAAACACCTGCAGATTTCAGAATATTCT
miseq25	1	216	K10	miseq25_1_311_10	brd1a	1	4:26427968-26428265:1	CIGAR	crispr	crRNA:4:26428174-26428196:-1	4	26428178	GA	G	12	1115	0.010762331838565	26428115	GCTCTGTAAGGACCTCCAATGAAAAGAAAGTCACAGCCTCTCAACATATTCACCCCCCACCGTGAACCACTGACTTACGCCCAGGCCCAAAGGATGGTGGATCTAGAAGTTGATGGTCAGCTCCACCG	GCTCTGTAAGGACCTCCAATGAAAAGAAAGTCACAGCCTCTCAACATATTCACCCCCCACCGTGACCACTGACTTACGCCCAGGCCCAAAGGATGGTGGATCTAGAAGTTGATGGTCAGCTCCACCG
miseq25	1	216	K11	miseq25_1_311_11	brd1a	1	4:26427968-26428265:1	CIGAR	crispr	crRNA:4:26428174-26428196:-1	4	26428172	CACCGTGA	C	74	967	0.0765253360910031	26428109	TTTTGAGCTCTGTAAGGACCTCCAATGAAAAGAAAGTCACAGCCTCTCAACATATTCACCCCCCACCGTGAACCACTGACTTACGCCCAGGCCCAAAGGATGGTGGATCTAGAAGTTGATGGTCAGCTCCACCG	TTTTGAGCTCTGTAAGGACCTCCAATGAAAAGAAAGTCACAGCCTCTCAACATATTCACCCCCCACCACTGACTTACGCCCAGGCCCAAAGGATGGTGGATCTAGAAGTTGATGGTCAGCTCCACCG
miseq25	1	216	K11	miseq25_1_311_11	brd1a	1	4:26427968-26428265:1	CIGAR	crispr	crRNA:4:26428174-26428196:-1	4	26428176	GTGAACCAC	G	48	967	0.0496380558428128	26428107	CTTTTTGAGCTCTGTAAGGACCTCCAATGAAAAGAAAGTCACAGCCTCTCAACATATTCACCCCCCACCGTGAACCACTGACTTACGCCCAGGCCCAAAGGATGGTGGATCTAGAAGTTGATGGTCAGCTCCACCG	CTTTTTGAGCTCTGTAAGGACCTCCAATGAAAAGAAAGTCACAGCCTCTCAACATATTCACCCCCCACCGTGACTTACGCCCAGGCCCAAAGGATGGTGGATCTAGAAGTTGATGGTCAGCTCCACCG
miseq25	1	216	K11	miseq25_1_311_11	brd1a	1	4:26427968-26428265:1	CIGAR	crispr	crRNA:4:26428174-26428196:-1	4	26428170	CCCACCGTGAA	C	39	967	0.0403309203722854	26428105	TTCTTTTTGAGCTCTGTAAGGACCTCCAATGAAAAGAAAGTCACAGCCTCTCAACATATTCACCCCCCACCGTGAACCACTGACTTACGCCCAGGCCCAAAGGATGGTGGATCTAGAAGTTGATGGTCAGCTCCACCG	TTCTTTTTGAGCTCTGTAAGGACCTCCAATGAAAAGAAAGTCACAGCCTCTCAACATATTCACCCCCCACTGACTTACGCCCAGGCCCAAAGGATGGTGGATCTAGAAGTTGATGGTCAGCTCCACCG
miseq25	1	216	K11	miseq25_1_311_11	brd1a	1	4:26427968-26428265:1	CIGAR	crispr	crRNA:4:26428174-26428196:-1	4	26428178	GAACC	G	32	967	0.0330920372285419	26428111	TTGAGCTCTGTAAGGACCTCCAATGAAAAGAAAGTCACAGCCTCTCAACATATTCACCCCCCACCGTGAACCACTGACTTACGCCCAGGCCCAAAGGATGGTGGATCTAGAAGTTGATGGTCAGCTCCACCG	TTGAGCTCTGTAAGGACCTCCAATGAAAAGAAAGTCACAGCCTCTCAACATATTCACCCCCCACCGTGACTGACTTACGCCCAGGCCCAAAGGATGGTGGATCTAGAAGTTGATGGTCAGCTCCACCG
miseq25	1	216	K11	miseq25_1_311_11	brd1a	1	4:26427968-26428265:1	CIGAR	crispr	crRNA:4:26428174-26428196:-1	4	26428178	GA	G	22	967	0.0227507755946225	26428114	AGCTCTGTAAGGACCTCCAATGAAAAGAAAGTCACAGCCTCTCAACATATTCACCCCCCACCGTGAACCACTGACTTACGCCCAGGCCCAAAGGATGGTGGATCTAGAAGTTGATGGTCAGCTCCACCG	AGCTCTGTAAGGACCTCCAATGAAAAGAAAGTCACAGCCTCTCAACATATTCACCCCCCACCGTGACCACTGACTTACGCCCAGGCCCAAAGGATGGTGGATCTAGAAGTTGATGGTCAGCTCCACCG
miseq25	1	216	K11	miseq25_1_311_11	brd1a	2	4:26428215-26428468:1	NA	NA	crRNA:4:26428276-26428298:1	NA	NA	NA	NA	0	934	0	NA	NA	NA
miseq25	1	216	K12	miseq25_1_311_12	brd1a	1	4:26427968-26428265:1	DINDEL	crispr	crRNA:4:26428174-26428196:-1	4	26428172	CACCGTGA	C	138	2332	0.0591766723842196	26428108	TTTTTGAGCTCTGTAAGGACCTCCAATGAAAAGAAAGTCACAGCCTCTCAACATATTCACCCCCCACCGTGAACCACTGACTTACGCCCAGGCCCAAAGGATGGTGGATCTAGAAGTTGATGGTCAGCTCCACCG	TTTTTGAGCTCTGTAAGGACCTCCAATGAAAAGAAAGTCACAGCCTCTCAACATATTCACCCCCCACCACTGACTTACGCCCAGGCCCAAAGGATGGTGGATCTAGAAGTTGATGGTCAGCTCCACCG
miseq25	1	216	K12	miseq25_1_311_12	brd1a	1	4:26427968-26428265:1	CIGAR	crispr	crRNA:4:26428174-26428196:-1	4	26428176	GTGAACCAC	G	47	2332	0.0201543739279588	26428108	TTTTTGAGCTCTGTAAGGACCTCCAATGAAAAGAAAGTCACAGCCTCTCAACATATTCACCCCCCACCGTGAACCACTGACTTACGCCCAGGCCCAAAGGATGGTGGATCTAGAAGTTGATGGTCAGCTCCACCG	TTTTTGAGCTCTGTAAGGACCTCCAATGAAAAGAAAGTCACAGCCTCTCAACATATTCACCCCCCACCGTGACTTACGCCCAGGCCCAAAGGATGGTGGATCTAGAAGTTGATGGTCAGCTCCACCG
miseq25	1	216	K12	miseq25_1_311_12	brd1a	1	4:26427968-26428265:1	CIGAR	crispr	crRNA:4:26428174-26428196:-1	4	26428170	CCCACCGTGAA	C	40	2332	0.0171526586620926	26428106	TCTTTTTGAGCTCTGTAAGGACCTCCAATGAAAAGAAAGTCACAGCCTCTCAACATATTCACCCCCCACCGTGAACCACTGACTTACGCCCAGGCCCAAAGGATGGTGGATCTAGAAGTTGATGGTCAGCTCCACCG	TCTTTTTGAGCTCTGTAAGGACCTCCAATGAAAAGAAAGTCACAGCCTCTCAACATATTCACCCCCCACTGACTTACGCCCAGGCCCAAAGGATGGTGGATCTAGAAGTTGATGGTCAGCTCCACCG
miseq25	1	216	K12	miseq25_1_311_12	brd1a	1	4:26427968-26428265:1	CIGAR	crispr	crRNA:4:26428174-26428196:-1	4	26428178	GA	G	24	2332	0.0102915951972556	26428115	GCTCTGTAAGGACCTCCAATGAAAAGAAAGTCACAGCCTCTCAACATATTCACCCCCCACCGTGAACCACTGACTTACGCCCAGGCCCAAAGGATGGTGGATCTAGAAGTTGATGGTCAGCTCCACCG	GCTCTGTAAGGACCTCCAATGAAAAGAAAGTCACAGCCTCTCAACATATTCACCCCCCACCGTGACCACTGACTTACGCCCAGGCCCAAAGGATGGTGGATCTAGAAGTTGATGGTCAGCTCCACCG
miseq25	1	216	K12	miseq25_1_311_12	brd1a	2	4:26428215-26428468:1	NA	NA	crRNA:4:26428276-26428298:1	NA	NA	NA	NA	0	2637	0	NA	NA	NA
miseq25	1	216	K13	miseq25_1_311_13	brd1a	1	4:26427968-26428265:1	CIGAR	crispr_pair	crRNA:4:26428174-26428196:-1	4	26428172	CACCGTGAACCACTGACTTACGCCCAGGCCCAAAGGATGGTGGATCTAGAAGTTGATGGTCAGCTCCACCGTATCAGCATCTTTGACAAGCTTGAGATTATCACGGATGAGGATCCTTTGGCACAGGAAATTATAAAGTGCATCAGCAGTAAGGAGAATGCTGAAAAACACCTGCAGATTTCAGAATATTCTGCACAAATCAAAAACAACAATCAGAAAAAGAACACATCTGACAGTAGTATTCAAGGCAG	CC	154	1412	0.109065155807365	26428069	CTGCACTATTGACTTAGAACTAACAGCAATTGTGTTTTCTTTTTGAGCTCTGTAAGGACCTCCAATGAAAAGAAAGTCACAGCCTCTCAACATATTCACCCCCCACCGTGAACCACTGACTTACGCCCAGGCCCAAAGGATGGTGGATCTAGAAGTTGATGGTCAGCTCCACCGTATCAGCATCTTTGACAAGCTTGAGATTATCACGGATGAGGATCCTTTGGCACAGGAAATTATAAAGTGCATCAGCAGTAAGGAGAATGCTGAAAAACACCTGCAGATTTCAGAATATTCTGCACAAATCAAAAACAACAATCAGAAAAAGAACACATCTGACAGTAGTATTCAAGGCAGCATCCTTCCTGAGCCCAAATTTC	CTGCACTATTGACTTAGAACTAACAGCAATTGTGTTTTCTTTTTGAGCTCTGTAAGGACCTCCAATGAAAAGAAAGTCACAGCCTCTCAACATATTCACCCCACCCATCCTTCCTGAGCCCAAATTTC
miseq25	1	216	K13	miseq25_1_311_13	brd1a	2	4:26428215-26428468:1	CIGAR	crispr_pair	crRNA:4:26428276-26428298:1	4	26428172	CACCGTGAACCACTGACTTACGCCCAGGCCCAAAGGATGGTGGATCTAGAAGTTGATGGTCAGCTCCACCGTATCAGCATCTTTGACAAGCTTGAGATTATCACGGATGAGGATCCTTTGGCACAGGAAATTATAAAGTGCATCAGCAGTAAGGAGAATGCTGAAAAACACCTGCAGATTTCAGAATATTCTGCACAAATCAAAAACAACAATCAGAAAAAGAACACATCTGACAGTAGTATTCAAGGCAG	CC	154	1114	0.138240574506284	26428069	CTGCACTATTGACTTAGAACTAACAGCAATTGTGTTTTCTTTTTGAGCTCTGTAAGGACCTCCAATGAAAAGAAAGTCACAGCCTCTCAACATATTCACCCCCCACCGTGAACCACTGACTTACGCCCAGGCCCAAAGGATGGTGGATCTAGAAGTTGATGGTCAGCTCCACCGTATCAGCATCTTTGACAAGCTTGAGATTATCACGGATGAGGATCCTTTGGCACAGGAAATTATAAAGTGCATCAGCAGTAAGGAGAATGCTGAAAAACACCTGCAGATTTCAGAATATTCTGCACAAATCAAAAACAACAATCAGAAAAAGAACACATCTGACAGTAGTATTCAAGGCAGCATCCTTCCTGAGCCCAAATTTC	CTGCACTATTGACTTAGAACTAACAGCAATTGTGTTTTCTTTTTGAGCTCTGTAAGGACCTCCAATGAAAAGAAAGTCACAGCCTCTCAACATATTCACCCCACCCATCCTTCCTGAGCCCAAATTTC
miseq25	1	216	K13	miseq25_1_311_13	brd1a	1	4:26427968-26428265:1	CIGAR	crispr	crRNA:4:26428174-26428196:-1	4	26428172	CACCGTGA	C	143	1412	0.101274787535411	26428108	TTTTTGAGCTCTGTAAGGACCTCCAATGAAAAGAAAGTCACAGCCTCTCAACATATTCACCCCCCACCGTGAACCACTGACTTACGCCCAGGCCCAAAGGATGGTGGATCTAGAAGTTGATGGTCAGCTCCACCG	TTTTTGAGCTCTGTAAGGACCTCCAATGAAAAGAAAGTCACAGCCTCTCAACATATTCACCCCCCACCACTGACTTACGCCCAGGCCCAAAGGATGGTGGATCTAGAAGTTGATGGTCAGCTCCACCG
miseq25	1	216	K13	miseq25_1_311_13	brd1a	1	4:26427968-26428265:1	CIGAR	crispr	crRNA:4:26428174-26428196:-1	4	26428176	GTGAACCAC	G	87	1412	0.061614730878187	26428108	TTTTTGAGCTCTGTAAGGACCTCCAATGAAAAGAAAGTCACAGCCTCTCAACATATTCACCCCCCACCGTGAACCACTGACTTACGCCCAGGCCCAAAGGATGGTGGATCTAGAAGTTGATGGTCAGCTCCACCG	TTTTTGAGCTCTGTAAGGACCTCCAATGAAAAGAAAGTCACAGCCTCTCAACATATTCACCCCCCACCGTGACTTACGCCCAGGCCCAAAGGATGGTGGATCTAGAAGTTGATGGTCAGCTCCACCG
miseq25	1	216	K13	miseq25_1_311_13	brd1a	1	4:26427968-26428265:1	CIGAR	crispr	crRNA:4:26428174-26428196:-1	4	26428170	CCCACCGTGAA	C	66	1412	0.046742209631728	26428105	TTCTTTTTGAGCTCTGTAAGGACCTCCAATGAAAAGAAAGTCACAGCCTCTCAACATATTCACCCCCCACCGTGAACCACTGACTTACGCCCAGGCCCAAAGGATGGTGGATCTAGAAGTTGATGGTCAGCTCCACCG	TTCTTTTTGAGCTCTGTAAGGACCTCCAATGAAAAGAAAGTCACAGCCTCTCAACATATTCACCCCCCACTGACTTACGCCCAGGCCCAAAGGATGGTGGATCTAGAAGTTGATGGTCAGCTCCACCG
miseq25	1	216	K13	miseq25_1_311_13	brd1a	1	4:26427968-26428265:1	CIGAR	crispr	crRNA:4:26428174-26428196:-1	4	26428178	GA	G	29	1412	0.0205382436260623	26428115	GCTCTGTAAGGACCTCCAATGAAAAGAAAGTCACAGCCTCTCAACATATTCACCCCCCACCGTGAACCACTGACTTACGCCCAGGCCCAAAGGATGGTGGATCTAGAAGTTGATGGTCAGCTCCACCG	GCTCTGTAAGGACCTCCAATGAAAAGAAAGTCACAGCCTCTCAACATATTCACCCCCCACCGTGACCACTGACTTACGCCCAGGCCCAAAGGATGGTGGATCTAGAAGTTGATGGTCAGCTCCACCG
miseq25	1	216	K13	miseq25_1_311_13	brd1a	2	4:26428215-26428468:1	DINDEL	crispr	crRNA:4:26428276-26428298:1	4	26428290	TGGCACA	T	13	1114	0.0116696588868941	26428238	CACCGTATCAGCATCTTTGACAAGCTTGAGATTATCACGGATGAGGATCCTTTGGCACAGGAAATTATAAAGTGCATCAGCAGTAAGGAGAATGCTGAAAAACACCTGCAGATTTCAGAATATTCTGCACAAA	CACCGTATCAGCATCTTTGACAAGCTTGAGATTATCACGGATGAGGATCCTTTGGAAATTATAAAGTGCATCAGCAGTAAGGAGAATGCTGAAAAACACCTGCAGATTTCAGAATATTCTGCACAAAT
miseq25	1	216	K14	miseq25_1_311_14	brd1a	1	4:26427968-26428265:1	CIGAR	crispr	crRNA:4:26428174-26428196:-1	4	26428172	CACCGTGA	C	220	1632	0.134803921568627	26428108	TTTTTGAGCTCTGTAAGGACCTCCAATGAAAAGAAAGTCACAGCCTCTCAACATATTCACCCCCCACCGTGAACCACTGACTTACGCCCAGGCCCAAAGGATGGTGGATCTAGAAGTTGATGGTCAGCTCCACCG	TTTTTGAGCTCTGTAAGGACCTCCAATGAAAAGAAAGTCACAGCCTCTCAACATATTCACCCCCCACCACTGACTTACGCCCAGGCCCAAAGGATGGTGGATCTAGAAGTTGATGGTCAGCTCCACCGTAACAGCAACTTTGACAAGCGTG
miseq25	1	216	K14	miseq25_1_311_14	brd1a	1	4:26427968-26428265:1	CIGAR	crispr	crRNA:4:26428174-26428196:-1	4	26428176	GTGAACCAC	G	91	1632	0.0557598039215686	26428107	CTTTTTGAGCTCTGTAAGGACCTCCAATGAAAAGAAAGTCACAGCCTCTCAACATATTCACCCCCCACCGTGAACCACTGACTTACGCCCAGGCCCAAAGGATGGTGGATCTAGAAGTTGATGGTCAGCTCCACCG	CTTTTTGAGCTCTGTAAGGACCTCCAATGAAAAGAAAGTCACAGCCTCTCAACATATTCACCCCCCACCGTGACTTACGCCCAGGCCCAAAGGATGGTGGATCTAGAAGTTGATGGTCAGCTCCACCG
miseq25	1	216	K14	miseq25_1_311_14	brd1a	1	4:26427968-26428265:1	CIGAR	crispr	crRNA:4:26428174-26428196:-1	4	26428169	CCCCACCGTGAACCACTGACTTACGCCCAGG	C	71	1632	0.0435049019607843	26428086	AACTAACAGCAATTGTGTTTTCTTTTTGAGCTCTGTAAGGACCTCCAATGAAAAGAAAGTCACAGCCTCTCAACATATTCACCCCCCACCGTGAACCACTGACTTACGCCCAGGCCCAAAGGATGGTGGATCTAGAAGTTGATGGTCAGCTCCACCG	AACTAACAGCAATTGTGTTTTCTTTTTGAGCTCTGTAAGGACCTCCAATGAAAAGAAAGTCACAGCCTCTCAACATATTCACCCCCCAAAGGATGGTGGATCTAGAAGTTGATGGTCAGCTCCACCG
miseq25	1	216	K14	miseq25_1_311_14	brd1a	1	4:26427968-26428265:1	CIGAR	crispr	crRNA:4:26428174-26428196:-1	4	26428170	CCCACCGTGA	C	39	1632	0.0238970588235294	26428107	CTTTTTGAGCTCTGTAAGGACCTCCAATGAAAAGAAAGTCACAGCCTCTCAACATATTCACCCCCCACCGTGAACCACTGACTTACGCCCAGGCCCAAAGGATGGTGGATCTAGAAGTTGATGGTCAGCTCCACCG	CTTTTTGAGCTCTGTAAGGACCTCCAATGAAAAGAAAGTCACAGCCTCTCAACATATTCACCCCACCACTGACTTACGCCCAGGCCCAAAGGATGGTGGATCTAGAAGTTGATGGTCAGCTCCACCG
miseq25	1	216	K14	miseq25_1_311_14	brd1a	1	4:26427968-26428265:1	CIGAR	crispr	crRNA:4:26428174-26428196:-1	4	26428178	GA	G	28	1632	0.017156862745098	26428115	GCTCTGTAAGGACCTCCAATGAAAAGAAAGTCACAGCCTCTCAACATATTCACCCCCCACCGTGAACCACTGACTTACGCCCAGGCCCAAAGGATGGTGGATCTAGAAGTTGATGGTCAGCTCCACCG	GCTCTGTAAGGACCTCCAATGAAAAGAAAGTCACAGCCTCTCAACATATTCACCCCCCACCGTGACCACTGACTTACGCCCAGGCCCAAAGGATGGTGGATCTAGAAGTTGATGGTCAGCTCCACCG
miseq25	1	216	K14	miseq25_1_311_14	brd1a	2	4:26428215-26428468:1	NA	NA	crRNA:4:26428276-26428298:1	NA	NA	NA	NA	0	1602	0	NA	NA	NA
miseq25	1	216	K15	miseq25_1_311_15	brd1a	1	4:26427968-26428265:1	CIGAR	crispr	crRNA:4:26428174-26428196:-1	4	26428176	GTGAACCAC	G	149	1707	0.0872876391329818	26428107	CTTTTTGAGCTCTGTAAGGACCTCCAATGAAAAGAAAGTCACAGCCTCTCAACATATTCACCCCCCACCGTGAACCACTGACTTACGCCCAGGCCCAAAGGATGGTGGATCTAGAAGTTGATGGTCAGCTCCACCG	CTTTTTGAGCTCTGTAAGGACCTCCAATGAAAAGAAAGTCACAGCCTCTCAACATATTCACCCCCCACCGTGACTTACGCCCAGGCCCAAAGGATGGTGGATCTAGAAGTTGATGGTCAGCTCCACCGGAGCACGATCTTGAACAACTCCG
miseq25	1	216	K15	miseq25_1_311_15	brd1a	1	4:26427968-26428265:1	DINDEL	crispr	crRNA:4:26428174-26428196:-1	4	26428172	CACCGTGA	C	123	1707	0.0720562390158172	150	TTTTTGAGCTCTGTAAGGACCTCCAATGAAAAGAAAGTCACAGCCTCTCAACATATTCACCCCCCACCGTGAACCACTGACTTACGCCCAGGCCCAAAGGATGGTGGATCTAGAAGTTGATGGTCAGCTCCACCG	TTTTTGAGCTCTGTAAGGACCTCCAATGAAAAGAAAGTCACAGCCTCTCAACATATTCACCCCCCACCACTGACTTACGCCCAGGCCCAAAGGATGGTGGATCTAGAAGTTGATGGTCAGCTCCACCGT
miseq25	1	216	K15	miseq25_1_311_15	brd1a	1	4:26427968-26428265:1	CIGAR	crispr	crRNA:4:26428174-26428196:-1	4	26428178	GA	G	52	1707	0.0304628002343292	26428115	GCTCTGTAAGGACCTCCAATGAAAAGAAAGTCACAGCCTCTCAACATATTCACCCCCCACCGTGAACCACTGACTTACGCCCAGGCCCAAAGGATGGTGGATCTAGAAGTTGATGGTCAGCTCCACCG	GCTCTGTAAGGACCTCCAATGAAAAGAAAGTCACAGCCTCTCAACATATTCACCCCCCACCGTGACCACTGACTTACGCCCAGGCCCAAAGGATGGTGGATCTAGAAGTTGATGGTCAGCTCCACCG
miseq25	1	216	K15	miseq25_1_311_15	brd1a	1	4:26427968-26428265:1	CIGAR	crispr	crRNA:4:26428174-26428196:-1	4	26428178	GAACC	G	41	1707	0.0240187463386057	26428112	TGAGCTCTGTAAGGACCTCCAATGAAAAGAAAGTCACAGCCTCTCAACATATTCACCCCCCACCGTGAACCACTGACTTACGCCCAGGCCCAAAGGATGGTGGATCTAGAAGTTGATGGTCAGCTCCACCG	TGAGCTCTGTAAGGACCTCCAATGAAAAGAAAGTCACAGCCTCTCAACATATTCACCCCCCACCGTGACTGACTTACGCCCAGGCCCAAAGGATGGTGGATCTAGAAGTTGATGGTCAGCTCCACCG
miseq25	1	216	K15	miseq25_1_311_15	brd1a	2	4:26428215-26428468:1	DINDEL	crispr	crRNA:4:26428276-26428298:1	4	26428280	GAGGATCCTTTGGCAC	G	30	2540	0.0118110236220472	26428238	CACCGTATCAGCATCTTTGACAAGCTTGAGATTATCACGGATGAGGATCCTTTGGCACAGGAAATTATAAAGTGCATCAGCAGTAAGGAGAATGCTGAAAAACACCTGCAGATTTCAGAATATTCTGCACAAATCAAAAACA	CACCGTATCAGCATCTTTGACAAGCTTGAGATTATCACGGATGAGGAAATTATAAAGTGCATYAGCAGTAAGGAGAATGCTGAAAAACACCTGCAGATTTCAGAATATTCTGCACAAATCAAAAACAA
miseq25	1	216	K15	miseq25_1_311_15	brd1a	1	4:26427968-26428265:1	CIGAR	crispr	crRNA:4:26428174-26428196:-1	4	26428175	CGT	C	21	1707	0.0123022847100176	26428114	AGCTCTGTAAGGACCTCCAATGAAAAGAAAGTCACAGCCTCTCAACATATTCACCCCCCACCGTGAACCACTGACTTACGCCCAGGCCCAAAGGATGGTGGATCTAGAAGTTGATGGTCAGCTCCACCG	AGCTCTGTAAGGACCTCCAATGAAAAGAAAGTCACAGCCTCTCAACATATTCACCCCCCACCCCCCCACTGACTTACGCCCAGGCCCAAAGGATGGTGGATCTAGAAGTTGATGGTCAGCTCCACCG
miseq25	1	216	K16	miseq25_1_311_16	brd1a	1	4:26427968-26428265:1	CIGAR	crispr	crRNA:4:26428174-26428196:-1	4	26428172	CACCGTGA	C	109	1972	0.0552738336713996	26428109	TTTTGAGCTCTGTAAGGACCTCCAATGAAAAGAAAGTCACAGCCTCTCAACATATTCACCCCCCACCGTGAACCACTGACTTACGCCCAGGCCCAAAGGATGGTGGATCTAGAAGTTGATGGTCAGCTCCACCG	TTTTGAGCTCTGTAAGGACCTCCAATGAAAAGAAAGTCACAGCCTCTCAACATATTCACCCCCCACCACTGACTTACGCCCAGGCCCAAAGGATGGTGGATCTAGAAGTTGATGGTCAGCTCCACCG
miseq25	1	216	K16	miseq25_1_311_16	brd1a	1	4:26427968-26428265:1	CIGAR	crispr	crRNA:4:26428174-26428196:-1	4	26428176	GTGAACCAC	G	31	1972	0.0157200811359026	26428108	TTTTTGAGCTCTGTAAGGACCTCCAATGAAAAGAAAGTCACAGCCTCTCAACATATTCACCCCCCACCGTGAACCACTGACTTACGCCCAGGCCCAAAGGATGGTGGATCTAGAAGTTGATGGTCAGCTCCACCG	TTTTTGAGCTCTGTAAGGACCTCCAATGAAAAGAAAGTCACAGCCTCTCAACATATTCACCCCCCACCGTGACTTACGCCCAGGCCCAAAGGATGGTGGATCTAGAAGTTGATGGTCAGCTCCACCG
miseq25	1	216	K16	miseq25_1_311_16	brd1a	1	4:26427968-26428265:1	CIGAR	crispr	crRNA:4:26428174-26428196:-1	4	26428178	GA	G	21	1972	0.0106490872210953	26428115	GCTCTGTAAGGACCTCCAATGAAAAGAAAGTCACAGCCTCTCAACATATTCACCCCCCACCGTGAACCACTGACTTACGCCCAGGCCCAAAGGATGGTGGATCTAGAAGTTGATGGTCAGCTCCACCG	GCTCTGTAAGGACCTCCAATGAAAAGAAAGTCACAGCCTCTCAACATATTCACCCCCCACCGTGACCACTGACTTACGCCCAGGCCCAAAGGATGGTGGATCTAGAAGTTGATGGTCAGCTCCACCG
miseq25	1	216	K16	miseq25_1_311_16	brd1a	2	4:26428215-26428468:1	NA	NA	crRNA:4:26428276-26428298:1	NA	NA	NA	NA	0	1884	0	NA	NA	NA
miseq25	1	216	K17	miseq25_1_311_17	brd1a	1	4:26427968-26428265:1	NA	NA	crRNA:4:26428174-26428196:-1	NA	NA	NA	NA	0	1027	0	NA	NA	NA
miseq25	1	216	K17	miseq25_1_311_17	brd1a	2	4:26428215-26428468:1	NA	NA	crRNA:4:26428276-26428298:1	NA	NA	NA	NA	0	1044	0	NA	NA	NA
miseq25	1	216	K18	miseq25_1_311_18	brd1a	1	4:26427968-26428265:1	NA	NA	crRNA:4:26428174-26428196:-1	NA	NA	NA	NA	0	782	0	NA	NA	NA
miseq25	1	216	K18	miseq25_1_311_18	brd1a	2	4:26428215-26428468:1	NA	NA	crRNA:4:26428276-26428298:1	NA	NA	NA	NA	0	661	0	NA	NA	NA
miseq25	1	216	K19	miseq25_1_311_19	brd1a	1	4:26427968-26428265:1	CIGAR	crispr	crRNA:4:26428174-26428196:-1	4	26428172	CACCGTGA	C	68	977	0.0696008188331627	26428107	CTTTTTGAGCTCTGTAAGGACCTCCAATGAAAAGAAAGTCACAGCCTCTCAACATATTCACCCCCCACCGTGAACCACTGACTTACGCCCAGGCCCAAAGGATGGTGGATCTAGAAGTTGATGGTCAGCTCCACCG	CTTTTTGAGCTCTGTAAGGACCTCCAATGAAAAGAAAGTCACAGCCTCTCAACATATTCACCCCCCACCACTGACTTACGCCCAGGCCCAAAGGATGGTGGATCTAGAAGTTGATGGTCAGCTCCACCG
miseq25	1	216	K19	miseq25_1_311_19	brd1a	1	4:26427968-26428265:1	CIGAR	crispr	crRNA:4:26428174-26428196:-1	4	26428176	GTGAACCAC	G	48	977	0.0491299897645855	26428107	CTTTTTGAGCTCTGTAAGGACCTCCAATGAAAAGAAAGTCACAGCCTCTCAACATATTCACCCCCCACCGTGAACCACTGACTTACGCCCAGGCCCAAAGGATGGTGGATCTAGAAGTTGATGGTCAGCTCCACCG	CTTTTTGAGCTCTGTAAGGACCTCCAATGAAAAGAAAGTCACAGCCTCTCAACATATTCACCCCCCACCGTGACTTACGCCCAGGCCCAAAGGATGGTGGATCTAGAAGTTGATGGTCAGCTCCACCG
miseq25	1	216	K19	miseq25_1_311_19	brd1a	1	4:26427968-26428265:1	CIGAR	crispr	crRNA:4:26428174-26428196:-1	4	26428179	A	ACTT	22	977	0.022517911975435	26428119	TGTAAGGACCTCCAATGAAAAGAAAGTCACAGCCTCTCAACATATTCACCCCCCACCGTGAACCACTGACTTACGCCCAGGCCCAAAGGATGGTGGATCTAGAAGTTGATGGTCAGCTCCACCG	TGTAAGGACCTCCAATGAAAAGAAAGTCACAGCCTCTCAACATATTCACCCCCCACCGTGACTTACCACTGACTTACGCCCAGGCCCAAAGGATGGTGGATCTAGAAGTTGATGGTCAGCTCCACCG
miseq25	1	216	K19	miseq25_1_311_19	brd1a	2	4:26428215-26428468:1	DINDEL	crispr	crRNA:4:26428276-26428298:1	4	26428286	CCTTTGGCACAGGAAA	C	17	1248	0.0136217948717949	26428238	CACCGTATCAGCATCTTTGACAAGCTTGAGATTATCACGGATGAGGATCCTTTGGCACAGGAAATTATAAAGTGCATCAGCAGTAAGGAGAATGCTGAAAAACACCTGCAGATTTCAGAATATTCTGCACAAATCAAAAACA	CACCGTATCAGCATCTTTGACAAGCTTGAGATTATCACGGATGAGGATCTTATAAAGTGCATCAGCAGTAAGGAGAATGCTGAAAAACACCTGCAGATTTCAGAATATTCTGCACAAATCAAAAACA
miseq25	1	216	K19	miseq25_1_311_19	brd1a	1	4:26427968-26428265:1	CIGAR	crispr	crRNA:4:26428174-26428196:-1	4	26428170	CCCACCGTGAA	C	16	977	0.0163766632548618	26428106	TCTTTTTGAGCTCTGTAAGGACCTCCAATGAAAAGAAAGTCACAGCCTCTCAACATATTCACCCCCCACCGTGAACCACTGACTTACGCCCAGGCCCAAAGGATGGTGGATCTAGAAGTTGATGGTCAGCTCCACCG	TCTTTTTGAGCTCTGTAAGGACCTCCAATGAAAAGAAAGTCACAGCCTCTCAACATATTCACCCCCCACTGACTTACGCCCAGGCCCAAAGGATGGTGGATCTAGAAGTTGATGGTCAGCTCCACCG
miseq25	1	216	K19	miseq25_1_311_19	brd1a	1	4:26427968-26428265:1	DINDEL	crispr_pair	crRNA:4:26428174-26428196:-1	4	26428074	CTATTGACTTAGAACTAACAGCAATTGTGTTTTCTTTTTGAGCTCTGTAAGGACCTCCAATGAAAAGAAAGTCACAGCCTCTCAACATATTCACCCCCCACCGTGAACCACTGACTTACGCCCAGGCCCAAAGGATGGTGGATCTAGAAGTTGATGGTCAGCTCCACCGTATCAGCATCTTTGACAAGCTTGAGATTATCACGGATGAGGATCCTTTGGCACAGGAAATTATAAAGTGCATCAGCAGTAAGGAGAATGCTGAAAAACACCTGCAGATTTCAGAATATTCTGCACAAATCAAAAACAACAATCAGAAAAAGAACACATCTGACAGTAGTATTCAAGGCAGCA	C	16	977	0.0163766632548618	26427991	TATTGTCCTTCTTAGTATTTAGATGTATTCATGAAAAAATATGCATGGATTGACAATTGCAAAATGAGCCTTATTCAACTGCACTATTGACTTAGAACTAACAGCAATTGTGTTTTCTTTTTGAGCTCTGTAAGGACCTCCAATGAAAAGAAAGTCACAGCCTCTCAACATATTCACCCCCCACCGTGAACCACTGACTTACGCCCAGGCCCAAAGGATGGTGGATCTAGAAGTTGATGGTCAGCTCCACCGTATCAGCATCTTTGACAAGCTTGAGATTATCACGGATGAGGATCCTTTGGCACAGGAAATTATAAAGTGCATCAGCAGTAAGGAGAATGCTGAAAAACACCTGCAGATTTCAGAATATTCTGCACAAATCAAAAACAACAATCAGAA…	TATTGTCCTTCTYAGTATTTAGATGTATTCATGAAAAAATATGCATGGATTGACAATTGCAAAATGAGCCTTATTCAACTGCACTCCTTCCTGAGCCCAAATTTC
miseq25	1	216	K19	miseq25_1_311_19	brd1a	2	4:26428215-26428468:1	DINDEL	crispr_pair	crRNA:4:26428276-26428298:1	4	26428074	CTATTGACTTAGAACTAACAGCAATTGTGTTTTCTTTTTGAGCTCTGTAAGGACCTCCAATGAAAAGAAAGTCACAGCCTCTCAACATATTCACCCCCCACCGTGAACCACTGACTTACGCCCAGGCCCAAAGGATGGTGGATCTAGAAGTTGATGGTCAGCTCCACCGTATCAGCATCTTTGACAAGCTTGAGATTATCACGGATGAGGATCCTTTGGCACAGGAAATTATAAAGTGCATCAGCAGTAAGGAGAATGCTGAAAAACACCTGCAGATTTCAGAATATTCTGCACAAATCAAAAACAACAATCAGAAAAAGAACACATCTGACAGTAGTATTCAAGGCAGCA	C	16	1248	0.0128205128205128	26427991	TATTGTCCTTCTTAGTATTTAGATGTATTCATGAAAAAATATGCATGGATTGACAATTGCAAAATGAGCCTTATTCAACTGCACTATTGACTTAGAACTAACAGCAATTGTGTTTTCTTTTTGAGCTCTGTAAGGACCTCCAATGAAAAGAAAGTCACAGCCTCTCAACATATTCACCCCCCACCGTGAACCACTGACTTACGCCCAGGCCCAAAGGATGGTGGATCTAGAAGTTGATGGTCAGCTCCACCGTATCAGCATCTTTGACAAGCTTGAGATTATCACGGATGAGGATCCTTTGGCACAGGAAATTATAAAGTGCATCAGCAGTAAGGAGAATGCTGAAAAACACCTGCAGATTTCAGAATATTCTGCACAAATCAAAAACAACAATCAGAA…	TATTGTCCTTCTYAGTATTTAGATGTATTCATGAAAAAATATGCATGGATTGACAATTGCAAAATGAGCCTTATTCAACTGCACTCCTTCCTGAGCCCAAATTTC
miseq25	1	216	K19	miseq25_1_311_19	brd1a	2	4:26428215-26428468:1	CIGAR	crispr	crRNA:4:26428276-26428298:1	4	26428282	GGA	G	14	1248	0.0112179487179487	26428267	GATTATCACGGATGAGGATCCTTTGGCACAGGAAATTATAAAGTGCATCAGCAGTAAGGAGAATGCTGAAAAACACCTGCAGATTTCAGAATATTCTGCACAAATCAAAAACAACAATCAGAAAAAGAA	TATTGTCCTTCTATTGTCCTTCTTCACAGGAAATTATAAAGTGCATCAGCAGTAAGGAGAATGCTGAAAAACACCTGCAGATTTCAGAATATTCTGCACAAATCAAAAACAACAATCAGAAAAAGAA
miseq25	1	216	K19	miseq25_1_311_19	brd1a	2	4:26428215-26428468:1	DINDEL	crispr	crRNA:4:26428276-26428298:1	4	26428290	TGGCACA	T	14	1248	0.0112179487179487	26428238	CACCGTATCAGCATCTTTGACAAGCTTGAGATTATCACGGATGAGGATCCTTTGGCACAGGAAATTATAAAGTGCATCAGCAGTAAGGAGAATGCTGAAAAACACCTGCAGATTTCAGAATATTCTGCACAAA	CACCGTATCAGCATCTTTGACAAGCTTGAGATTATCACGGATGAGGATCCTTTGGAAATTATAAAGTGCATCAGCAGTAAGGAGAATGCTGAAAAACACCTGCAGATTTCAGAATATTCTGCACAAA
miseq25	1	216	K19	miseq25_1_311_19	brd1a	1	4:26427968-26428265:1	CIGAR	crispr	crRNA:4:26428174-26428196:-1	4	26428176	GTGAACCACTGACTTACGCCCAGGCCCAAAGGATGGTGGATCTAGAAGT	G	13	977	0.0133060388945752	26428066	CAACTGCACTATTGACTTAGAACTAACAGCAATTGTGTTTTCTTTTTGAGCTCTGTAAGGACCTCCAATGAAAAGAAAGTCACAGCCTCTCAACATATTCACCCCCCACCGTGAACCACTGACTTACGCCCAGGCCCAAAGGATGGTGGATCTAGAAGTTGATGGTCAGCTCCACCG	CAACTGCACTATTGACTTAGAACTAACAGCAATTGTGTTTTCTTTTTGAGCTCTGTAAGGACCTCCAATGAAAAGAAAGTCACAGCCTCTCAACATATTCACCCCCCACCGTGATGGTCAGCTCCACCG
miseq25	1	216	K19	miseq25_1_311_19	brd1a	1	4:26427968-26428265:1	DINDEL	crispr	crRNA:4:26428174-26428196:-1	4	26428165	CACCCCCCACCGTGA	C	10	977	0.0102354145342886	26428102	GTTTTCTTTTTGAGCTCTGTAAGGACCTCCAATGAAAAGAAAGTCACAGCCTCTCAACATATTCACCCCCCACCGTGAACCACTGACTTACGCCCAGGCCCAAAGGATGGTGGATCTAGAAGTTGATGGTCAGCTCCACCG	GTTTTCTTTTTGAGCTCTGTAAGGACCTCCAATGAAAAGAAAGTCACAGCCTCTCAACATATTCACCACTGACTTACGCCCAGGCCCAAAGGATGGTGGATCTAGAAGTTGATGGTCAGCTCCACCG
miseq25	1	216	K20	miseq25_1_311_20	brd1a	1	4:26427968-26428265:1	CIGAR	crispr	crRNA:4:26428174-26428196:-1	4	26428172	CACCGTGA	C	56	806	0.0694789081885856	26428109	TTTTGAGCTCTGTAAGGACCTCCAATGAAAAGAAAGTCACAGCCTCTCAACATATTCACCCCCCACCGTGAACCACTGACTTACGCCCAGGCCCAAAGGATGGTGGATCTAGAAGTTGATGGTCAGCTCCACCG	TTTTGAGCTCTGTAAGGACCTCCAATGAAAAGAAAGTCACAGCCTCTCAACATATTCACCCCCCACCACTGACTTACGCCCAGGCCCAAAGGATGGTGGATCTAGAAGTTGATGGTCAGCTCCACCG
miseq25	1	216	K20	miseq25_1_311_20	brd1a	1	4:26427968-26428265:1	CIGAR	crispr	crRNA:4:26428174-26428196:-1	4	26428176	GTGAACCAC	G	44	806	0.054590570719603	26428107	CTTTTTGAGCTCTGTAAGGACCTCCAATGAAAAGAAAGTCACAGCCTCTCAACATATTCACCCCCCACCGTGAACCACTGACTTACGCCCAGGCCCAAAGGATGGTGGATCTAGAAGTTGATGGTCAGCTCCACCG	CTTTTTGAGCTCTGTAAGGACCTCCAATGAAAAGAAAGTCACAGCCTCTCAACATATTCACCCCCCACCGTGACTTACGCCCAGGCCCAAAGGATGGTGGATCTAGAAGTTGATGGTCAGCTCCACCG
miseq25	1	216	K20	miseq25_1_311_20	brd1a	1	4:26427968-26428265:1	CIGAR	crispr	crRNA:4:26428174-26428196:-1	4	26428178	G	GA	34	806	0.0421836228287841	26428117	TCTGTAAGGACCTCCAATGAAAAGAAAGTCACAGCCTCTCAACATATTCACCCCCCACCGTGAACCACTGACTTACGCCCAGGCCCAAAGGATGGTGGATCTAGAAGTTGATGGTCAGCTCCACCG	TCTGTAAGGACCTCCAATGAAAAGAAAGTCACAGCCTCTCAACATATTCACCCCCCACCGTGAAACCACTGACTTACGCCCAGGCCCAAAGGATGGTGGATCTAGAAGTTGATGGTCAGCTCCACCG
miseq25	1	216	K20	miseq25_1_311_20	brd1a	1	4:26427968-26428265:1	CIGAR	crispr	crRNA:4:26428174-26428196:-1	4	26428178	GA	G	20	806	0.0248138957816377	26428115	GCTCTGTAAGGACCTCCAATGAAAAGAAAGTCACAGCCTCTCAACATATTCACCCCCCACCGTGAACCACTGACTTACGCCCAGGCCCAAAGGATGGTGGATCTAGAAGTTGATGGTCAGCTCCACCG	GCTCTGTAAGGACCTCCAATGAAAAGAAAGTCACAGCCTCTCAACATATTCACCCCCCACCGTGACCACTGACTTACGCCCAGGCCCAAAGGATGGTGGATCTAGAAGTTGATGGTCAGCTCCACCG
miseq25	1	216	K20	miseq25_1_311_20	brd1a	1	4:26427968-26428265:1	CIGAR	crispr	crRNA:4:26428174-26428196:-1	4	26428167	CCCCCCACCGTGAA	C	11	806	0.0136476426799007	26428103	TTTTCTTTTTGAGCTCTGTAAGGACCTCCAATGAAAAGAAAGTCACAGCCTCTCAACATATTCACCCCCCACCGTGAACCACTGACTTACGCCCAGGCCCAAAGGATGGTGGATCTAGAAGTTGATGGTCAGCTCCACCG	TTTTCTTTTTGAGCTCTGTAAGGACCTCCAATGAAAAGAAAGTCACAGCCTCTCAACATATTCACCCACTGACTTACGCCCAGGCCCAAAGGATGGTGGATCTAGAAGTTGATGGTCAGCTCCACCG
miseq25	1	216	K20	miseq25_1_311_20	brd1a	1	4:26427968-26428265:1	CIGAR	crispr	crRNA:4:26428174-26428196:-1	4	26428174	CCGTGAACCA	C	11	806	0.0136476426799007	26428107	CTTTTTGAGCTCTGTAAGGACCTCCAATGAAAAGAAAGTCACAGCCTCTCAACATATTCACCCCCCACCGTGAACCACTGACTTACGCCCAGGCCCAAAGGATGGTGGATCTAGAAGTTGATGGTCAGCTCCACCG	CTTTTTGAGCTCTGTAAGGACCTCCAATGAAAAGAAAGTCACAGCCTCTCAACATATTCACCCCCCACCTGACTTACGCCCAGGCCCAAAGGATGGTGGATCTAGAAGTTGATGGTCAGCTCCACCG
miseq25	1	216	K20	miseq25_1_311_20	brd1a	1	4:26427968-26428265:1	CIGAR	crispr	crRNA:4:26428174-26428196:-1	4	26428170	CCCACCGTGAA	C	9	806	0.011166253101737	26428106	TCTTTTTGAGCTCTGTAAGGACCTCCAATGAAAAGAAAGTCACAGCCTCTCAACATATTCACCCCCCACCGTGAACCACTGACTTACGCCCAGGCCCAAAGGATGGTGGATCTAGAAGTTGATGGTCAGCTCCACCG	TCTTTTTGAGCTCTGTAAGGACCTCCAATGAAAAGAAAGTCACAGCCTCTCAACATATTCACCCCCCACTGACTTACGCCCAGGCCCAAAGGATGGTGGATCTAGAAGTTGATGGTCAGCTCCACCG
miseq25	1	216	K20	miseq25_1_311_20	brd1a	2	4:26428215-26428468:1	NA	NA	crRNA:4:26428276-26428298:1	NA	NA	NA	NA	0	820	0	NA	NA	NA
miseq25	1	216	K21	miseq25_1_311_21	brd1a	1	4:26427968-26428265:1	CIGAR	crispr	crRNA:4:26428174-26428196:-1	4	26428172	CACCGTGA	C	731	4053	0.180360226992351	26428108	TTTTTGAGCTCTGTAAGGACCTCCAATGAAAAGAAAGTCACAGCCTCTCAACATATTCACCCCCCACCGTGAACCACTGACTTACGCCCAGGCCCAAAGGATGGTGGATCTAGAAGTTGATGGTCAGCTCCACCG	TTTTTGAGCTCTGTAAGGACCTCCAATGAAAAGAAAGTCACAGCCTCTCAACATATTCACCCCCCACCACTGACTTACGCCCAGGCCCAAAGGATGGTGGATCTAGAAGTTGATGGTCAGCTCCACCG
miseq25	1	216	K21	miseq25_1_311_21	brd1a	2	4:26428215-26428468:1	DINDEL	crispr	crRNA:4:26428276-26428298:1	4	26428283	GATCCTTTGGCACAGGAAATTATAAAGTGCATCAGCAGTAAGGAGAATGCTGAAAAACACCTGCAGATTTCAGAATATTCTGCACAAATCAAAAACAACAATCAGAAAAAGAACACATCTGACAGTAGTATTCAAGGCAGC	G	411	3728	0.11024678111588	26428179	AACCACTGACTTACGCCCAGGCCCAAAGGATGGTGGATCTAGAAGTTGATGGTCAGCTCCACCGTATCAGCATCTTTGACAAGCTTGAGATTATCACGGATGAGGATCCTTTGGCACAGGAAATTATAAAGTGCATCAGCAGTAAGGAGAATGCTGAAAAACACCTGCAGATTTCAGAATATTCTGCACAAATCAAAAACAACAATCAGAAAAAGAACACATCTGACAGTAGTATTCAAGGCAGCATCCTTCCTGAGCCCAAATTTC	CACCACTGACTTACGCCCAGGCCCAAAGGATGGTGGATCTAGAAGTTGATGGTCAGCTCCACCGTATCAGCATCTTTGACAAGCTTGAGATTATCACGGATGAGGATCCTTCCTGAGCCCAAATTTCYCTCTGTGGATTACAATCTTCTA
miseq25	1	216	K21	miseq25_1_311_21	brd1a	1	4:26427968-26428265:1	CIGAR	crispr	crRNA:4:26428174-26428196:-1	4	26428178	GAACC	G	139	4053	0.0342955835183814	26428111	TTGAGCTCTGTAAGGACCTCCAATGAAAAGAAAGTCACAGCCTCTCAACATATTCACCCCCCACCGTGAACCACTGACTTACGCCCAGGCCCAAAGGATGGTGGATCTAGAAGTTGATGGTCAGCTCCACCG	TTGAGCTCTGTAAGGACCTCCAATGAAAAGAAAGTCACAGCCTCTCAACATATTCACCCCCCACCGTGACTGACTTACGCCCAGGCCCAAAGGATGGTGGATCTAGAAGTTGATGGTCAGCTCCACCGTATCAGCATCTTTGACATTCTTT
miseq25	1	216	K21	miseq25_1_311_21	brd1a	1	4:26427968-26428265:1	CIGAR	crispr	crRNA:4:26428174-26428196:-1	4	26428176	GTGAACCAC	G	121	4053	0.0298544288181594	26428107	CTTTTTGAGCTCTGTAAGGACCTCCAATGAAAAGAAAGTCACAGCCTCTCAACATATTCACCCCCCACCGTGAACCACTGACTTACGCCCAGGCCCAAAGGATGGTGGATCTAGAAGTTGATGGTCAGCTCCACCG	CTTTTTGAGCTCTGTAAGGACCTCCAATGAAAAGAAAGTCACAGCCTCTCAACATATTCACCCCCCACCGTGACTTACGCCCAGGCCCAAAGGATGGTGGATCTAGAAGTTGATGGTCAGCTCCACCG
miseq25	1	216	K21	miseq25_1_311_21	brd1a	1	4:26427968-26428265:1	CIGAR	crispr	crRNA:4:26428174-26428196:-1	4	26428178	GAACCACTGACTTACGCCC	G	75	4053	0.0185048112509252	26428097	ATTGTGTTTTCTTTTTGAGCTCTGTAAGGACCTCCAATGAAAAGAAAGTCACAGCCTCTCAACATATTCACCCCCCACCGTGAACCACTGACTTACGCCCAGGCCCAAAGGATGGTGGATCTAGAAGTTGATGGTCAGCTCCACCG	ATTGTGTTTTCTTTTTGAGCTCTGTAAGGACCTCCAATGAAAAGAAAGTCACAGCCTCTCAACATATTCACCCCCCACCGTGAGGCCCAAAGGATGGTGGATCTAGAAGTTGATGGTCAGCTCCACCG
miseq25	1	216	K22	miseq25_1_311_22	brd1a	1	4:26427968-26428265:1	NA	NA	crRNA:4:26428174-26428196:-1	NA	NA	NA	NA	0	355	0	NA	NA	NA
miseq25	1	216	K22	miseq25_1_311_22	brd1a	2	4:26428215-26428468:1	NA	NA	crRNA:4:26428276-26428298:1	NA	NA	NA	NA	0	203	0	NA	NA	NA
miseq25	1	216	K23	miseq25_1_311_23	brd1a	1	4:26427968-26428265:1	NA	NA	crRNA:4:26428174-26428196:-1	NA	NA	NA	NA	0	1932	0	NA	NA	NA
miseq25	1	216	K23	miseq25_1_311_23	brd1a	2	4:26428215-26428468:1	NA	NA	crRNA:4:26428276-26428298:1	NA	NA	NA	NA	0	1863	0	NA	NA	NA
miseq25	1	216	K24	miseq25_1_311_24	brd1a	1	4:26427968-26428265:1	NA	NA	crRNA:4:26428174-26428196:-1	NA	NA	NA	NA	0	6	0	NA	NA	NA
miseq25	1	216	K24	miseq25_1_311_24	brd1a	2	4:26428215-26428468:1	NA	NA	crRNA:4:26428276-26428298:1	NA	NA	NA	NA	0	10	0	NA	NA	NA
miseq25	1	211	F01	miseq25_1_336_1	cbx8b	1	6:19550610-19550862:1	CIGAR	crispr	crRNA:6:19550773-19550795:-1	6	19550651	AACCTGTCAATGAGAATATATGGCCCTCGCAACATCTAGAAGGGCTGACAGCCATCGCTGTCACAAAACACCAAAACAAGGAACAACAGACAAAATAGGTATTACTTACTTAGGTGACCAACCCTTCCATTTCACGAGATATTCCATGTGACCCTG	A	3223	78888	0.0408553899198864	19550632	GCAGCAATAACCAGAAGCTAACCTGTCAATGAGAATATATGGCCCTCGCAACATCTAGAAGGGCTGACAGCCATCGCTGTCACAAAACACCAAAACAAGGAACAACAGACAAAATAGGTATTACTTACTTAGGTGACCAACCCTTCCATTTCACGAGATATTCCATGTGACCCTGCGCGTGCCGTCAAACAGAAAAAAATCGTTAACG	GCAGCAATAACCAGTAGCTACGCGTGCCGTCAAACAGAAAAAAAAATCGTTAACGCTAATGAAGCCTACGACATGAT
miseq25	1	211	F01	miseq25_1_336_1	cbx8b	1	6:19550610-19550862:1	CIGAR	crispr	crRNA:6:19550773-19550795:-1	6	19550661	TGAGAATATATGGCCCTCGCAACATCTAGAAGGGCTGACAGCCATCGCTGTCACAAAACACCAAAACAAGGAACAACAGACAAAATAGGTATTACTTACTTAGGTGACCAACCCTTCCATTTCAC	T	1319	78888	0.0167199067031741	19550632	GCAGCAATAACCAGAAGCTAACCTGTCAATGAGAATATATGGCCCTCGCAACATCTAGAAGGGCTGACAGCCATCGCTGTCACAAAACACCAAAACAAGGAACAACAGACAAAATAGGTATTACTTACTTAGGTGACCAACCCTTCCATTTCACGAGATATTCCATGTGACCCTGCGCGTGCCGTCAAACAGAAAAAAATCGTTAACG	GCAGCAATAACCAGTAGCTAACCTGTCAATGAGATATTCCATGTGACCCTGCGCGTGCCGTCAAACAGAAAAAAAAATCGTTAACGC
miseq25	1	211	F01	miseq25_1_336_1	cbx8b	1	6:19550610-19550862:1	CIGAR	crispr	crRNA:6:19550773-19550795:-1	6	19550777	CCATTTCACGAGATATTCCATGTGACCCTGCGCGTGCCGTCAAACA	C	1026	78888	0.0130057803468208	19550666	ATATATGGCCCTCGCAACATCTAGAAGGGCTGACAGCCATCGCTGTCACAAAACACCAAAACAAGGAACAACAGACAAAATAGGTATTACTTACTTAGGTGACCAACCCTTCCATTTCACGAGATATTCCATGTGACCCTGCGCGTGCCGTCAAACAGAAAAAAATCGTTAACG	ATATATGGCCCTCGCAACATCTAGAAGGGCTGACAGCCATCGCTGTCACAAAACACCAAAACAAGGAACAACAGACAAAATAGGTATTACTTACTTAGGTGACCAACCCCTCGTGAAAAATCGTTAACGCGAATGAAAGCTGACGACATTAG
miseq25	1	211	F01	miseq25_1_336_1	cbx8b	1	6:19550610-19550862:1	CIGAR	crispr	crRNA:6:19550773-19550795:-1	6	19550774	CTTCCAT	C	1019	78888	0.0129170469526417	19550707	GCTGTCACAAAACACCAAAACAAGGAACAACAGACAAAATAGGTATTACTTACTTAGGTGACCAACCCTTCCATTTCACGAGATATTCCATGTGACCCTGCGCGTGCCGTCAAACAGAAAAAAATCGTTAACG	GCTGTCACAAAACACCAAAACAAGGAACAACAGACAAAATAGGTATTACTTACTTAGGTGACCAACCCTTCACGAGATATTCCATGTGACCCTGCGCGTGCCGTCAAACAGAAAAAAAAATCGTTAACGYTAATGAAAGCAAGCCGACGACATGAG
miseq25	1	211	F02	miseq25_1_336_2	cbx8b	1	6:19550610-19550862:1	NA	NA	crRNA:6:19550773-19550795:-1	NA	NA	NA	NA	0	86467	0	NA	NA	NA
miseq25	1	211	F03	miseq25_1_336_3	cbx8b	1	6:19550610-19550862:1	DINDEL	crispr	crRNA:6:19550773-19550795:-1	6	19550774	CTTCCAT	C	1576	92176	0.0170977260892206	19550704	ATCGCTGTCACAAAACACCAAAACAAGGAACAACAGACAAAATAGGTATTACTTACTTAGGTGACCAACCCTTCCATTTCACGAGATATTCCATGTGACCCTGCGCGTGCCGTCAAACAGAAAAAAATCGTTAACG	ATCGCTGTCACAAAACACCAAAACAAGGAACAACAGACAAAATAGGTATTACTTACTTAGGTGACCAACCCTTCACGAGATATTCCATGTGACCCTGCGCGTGCCGTCAAACAGAAAAAAATCGTTAACGCTAATGGAAGCCGAAGACAGGAG
miseq25	1	211	F04	miseq25_1_336_4	cbx8b	1	6:19550610-19550862:1	DINDEL	crispr	crRNA:6:19550773-19550795:-1	6	19550774	CTTCCA	C	2514	75642	0.0332355040850321	19550704	ATCGCTGTCACAAAACACCAAAACAAGGAACAACAGACAAAATAGGTATTACTTACTTAGGTGACCAACCCTTCCATTTCACGAGATATTCCATGTGACCCTGCGCGTGCCGTCAAACAGAAAAAAATCGTTAACG	ATCGCTGTCACAAAACACCAAAACAAGGAACAACAGACAAAATAGGTATTACTTACTTAGGTGACCAACCCTTTCACGAGATATTCCATGTGACCCTGCGCGTGCCGTCAAACAGAAAAAAATCGTTAACGYKAATRAAAGCCGRSGACAKRAG
miseq25	1	211	F04	miseq25_1_336_4	cbx8b	1	6:19550610-19550862:1	DINDEL	crispr	crRNA:6:19550773-19550795:-1	6	19550774	CTTCCAT	C	2393	75642	0.0316358636736205	19550704	ATCGCTGTCACAAAACACCAAAACAAGGAACAACAGACAAAATAGGTATTACTTACTTAGGTGACCAACCCTTCCATTTCACGAGATATTCCATGTGACCCTGCGCGTGCCGTCAAACAGAAAAAAATCGTTAACG	ATCGCTGTCACAAAACACCAAAACAAGGAACAACAGACAAAATAGGTATTACTTACTTAGGTGACCAACCCTTCACGAGATATTCCATGTGACCCTGCGCGTGCCGTCAAACAGAAAAAAATCGTTAACGCTWAYGAAWGYCGWCGMCAYKAG
miseq25	1	211	F05	miseq25_1_336_5	cbx8b	1	6:19550610-19550862:1	NA	NA	crRNA:6:19550773-19550795:-1	NA	NA	NA	NA	0	78114	0	NA	NA	NA
miseq25	1	211	F06	miseq25_1_336_6	cbx8b	1	6:19550610-19550862:1	NA	NA	crRNA:6:19550773-19550795:-1	NA	NA	NA	NA	0	11	0	NA	NA	NA
miseq25	1	211	F07	miseq25_1_336_7	cbx8b	1	6:19550610-19550862:1	NA	NA	crRNA:6:19550773-19550795:-1	NA	NA	NA	NA	0	4	0	NA	NA	NA
miseq25	1	211	F08	miseq25_1_336_8	cbx8b	1	6:19550610-19550862:1	DINDEL	crispr	crRNA:6:19550773-19550795:-1	6	19550778	C	CCA	5	417	0.0119904076738609	19550715	AAAACACCAAAACAAGGAACAACAGACAAAATAGGTATTACTTACTTAGGTGACCAACCCTTCCATTTCACGAGATATTCCATGTGACCCTGCGCGTGCCGTCAAACAGAAAAAAATCGTTAACG	AAAACACCAAAACAAGGAACAACAGACAAAATAGGTATTACTTACTTAGGTGACCAACCCTTCCCAATTCCACGAGATATTCCATGTGACCCTGCGCGTGCCGTCAAACAGAAAAAAATCGTTAACG
miseq25	1	211	F09	miseq25_1_336_9	cbx8b	1	6:19550610-19550862:1	CIGAR	crispr	crRNA:6:19550773-19550795:-1	6	19550647	AGCTAACCTGTCAATGAGAATATATGGCCCTCGCAACATCTAGAAGGGCTGACAGCCATCGCTGTCACAAAACACCAAAACAAGGAACAACAGACAAAATAGGTATTACTTACTTAGGTGACCAACCCTTCCATTTCACGAGATATTCCATGTGACCCTGCGCGTGCCGTCAAACAG	AGAGATATTCCATGTGACCCTGCGCGTGCCGTCAAACAGAA	4	84	0.0476190476190476	19550632	GCAGCAATAACCAGAAGCTAACCTGTCAATGAGAATATATGGCCCTCGCAACATCTAGAAGGGCTGACAGCCATCGCTGTCACAAAACACCAAAACAAGGAACAACAGACAAAATAGGTATTACTTACTTAGGTGACCAACCCTTCCATTTCACGAGATATTCCATGTGACCCTGCGCGTGCCGTCAAACAGAAAAAAATCGTTAACG	GCAGCAATAACCAGTAGAGATATTCCATGTGACCCTGCGCGTGCCGTCAAACAGAAAAAAAAATCGTTAACG
miseq25	1	211	F09	miseq25_1_336_9	cbx8b	1	6:19550610-19550862:1	CIGAR	crispr	crRNA:6:19550773-19550795:-1	6	19550698	ACAGCCATCGCTGTCACAAAACACCAAAACAAGGAACAACAGACAAAATAGGTATTACTTACTTAGGTGACCAACCCTTCCATTTCACGAGATATTCCATGTGACCCTGCGCGTGCCGTCAAACAG	AA	2	84	0.0238095238095238	19550632	GCAGCAATAACCAGAAGCTAACCTGTCAATGAGAATATATGGCCCTCGCAACATCTAGAAGGGCTGACAGCCATCGCTGTCACAAAACACCAAAACAAGGAACAACAGACAAAATAGGTATTACTTACTTAGGTGACCAACCCTTCCATTTCACGAGATATTCCATGTGACCCTGCGCGTGCCGTCAAACAGAAAAAAATCGTTAACG	GCAGCAATAACCAGTAGCTAACCTGTCAATGAGAATATATGGCCCTCGCAACATCTAGAAGGGCTGAAAAAAAAATCGTTAACG
miseq25	1	211	F09	miseq25_1_336_9	cbx8b	1	6:19550610-19550862:1	CIGAR	crispr	crRNA:6:19550773-19550795:-1	6	19550774	CTTCCA	C	1	84	0.0119047619047619	19550710	GTCACAAAACACCAAAACAAGGAACAACAGACAAAATAGGTATTACTTACTTAGGTGACCAACCCTTCCATTTCACGAGATATTCCATGTGACCCTGCGCGTGCCGTCAAACAGAAAAAAATCGTTAACG	GTCACAAAACACCAAAACAAGGAACAACAGACAAAATAGGTATTACTTACTTAGGTGACCAACCCTTTCACGAGATATTCCATGTGACCCTGCGCGTGCCGTCAAACAGAAAAAAAAATCGTTAACT
miseq25	1	211	F09	miseq25_1_336_9	cbx8b	1	6:19550610-19550862:1	CIGAR	crispr	crRNA:6:19550773-19550795:-1	6	19550774	CTTCCAT	C	1	84	0.0119047619047619	19550709	TGTCACAAAACACCAAAACAAGGAACAACAGACAAAATAGGTATTACTTACTTAGGTGACCAACCCTTCCATTTCACGAGATATTCCATGTGACCCTGCGCGTGCCGTCAAACAGAAAAAAATCGTTAACG	TGTCACAAAACACCAAAACAAGGAACAACAGACAAAATAGGTATTACTTACTTAGGTGACCAACCCTTCACGAGATATTCCATGTGACCCTGCGCGTGCCGTCAAACAGAAAAAAAAATCGTTAACG
miseq25	1	211	F09	miseq25_1_336_9	cbx8b	1	6:19550610-19550862:1	CIGAR	crispr	crRNA:6:19550773-19550795:-1	6	19550775	TTCCATTTCA	T	1	84	0.0119047619047619	19550706	CGCTGTCACAAAACACCAAAACAAGGAACAACAGACAAAATAGGTATTACTTACTTAGGTGACCAACCCTTCCATTTCACGAGATATTCCATGTGACCCTGCGCGTGCCGTCAAACAGAAAAAAATCGTTAACG	CGCTGTCACAAAACACCAAAACAAGGAACAACAGACAAAATAGGTATTACTTACTTAGGTGACCAACCCTCGAGATATTCCATGTGACCCTGCGCGTGCCGTCAAACAGAAAAAAAAATCGTTAACG
miseq25	1	211	F09	miseq25_1_336_9	cbx8b	1	6:19550610-19550862:1	CIGAR	crispr	crRNA:6:19550773-19550795:-1	6	19550778	CA	C	1	84	0.0119047619047619	19550714	CAAAACACCAAAACAAGGAACAACAGACAAAATAGGTATTACTTACTTAGGTGACCAACCCTTCCATTTCACGAGATATTCCATGTGACCCTGCGCGTGCCGTCAAACAGAAAAAAATCGTTAACG	CAAAACACCAAAACAAGGAACAACAGACAAAATAGGTATTACTTACTTAGGTGACCAACCCTTCCTTTCACGAGATATTCCATGTGACCCTGCGCGTGCCGTCAAACAGAAAAAAAAATCGTTAACG
miseq25	1	211	F10	miseq25_1_336_10	cbx8b	1	6:19550610-19550862:1	DINDEL	crispr	crRNA:6:19550773-19550795:-1	6	19550661	TGAGAATATATGGCCCTCGCAACATCTAGAAGGGCTGACAGCCATCGCTGTCACAAAACACCAAAACAAGGAACAACAGACAAAATAGGTATTACTTACTTAGGTGACCAACCCTTCCATTTCAC	T	3720	102697	0.0362230639648675	19550590	GCCAGCTAAATGTTGCAGCATGTCATCTGTCAAAACCAGTGTGCAGCAATAACCAGAAGCTAACCTGTCAATGAGAATATATGGCCCTCGCAACATCTAGAAGGGCTGACAGCCATCGCTGTCACAAAACACCAAAACAAGGAACAACAGACAAAATAGGTATTACTTACTTAGGTGACCAACCCTTCCATTTCACGAGATATTCCATGTGACCCTGCGCGTGCCGTCAAACAGAAAAAAATCGTTAACG	ACAAGMCGMAMTYCCGRTCWMRTCATCTGWMAAAGCCAGTGWGCAGCAATAACCAGTAGCTAACCTGTCAATGAGATATTCCATGTGACCCTGCGCGTGCCGTCAAACAGAAAAAAATCGTTAACG
miseq25	1	211	F10	miseq25_1_336_10	cbx8b	1	6:19550610-19550862:1	DINDEL	crispr	crRNA:6:19550773-19550795:-1	6	19550774	CTTCCAT	C	1994	102697	0.0194163412757919	19550704	ATCGCTGTCACAAAACACCAAAACAAGGAACAACAGACAAAATAGGTATTACTTACTTAGGTGACCAACCCTTCCATTTCACGAGATATTCCATGTGACCCTGCGCGTGCCGTCAAACAGAAAAAAATCGTTAACG	ATCGCTGTCACAAAACACCAAAACAAGGAACAACAGACAAAATAGGTATTACTTACTTAGGTGACCAACCCTTCACGAGATATTCCATGTGACCCTGCGCGTGCCGTCAAACAGAAAAAAATCGTTAACGCTAATGAACGCCGACAAGATGAG
miseq25	1	211	F11	miseq25_1_336_11	cbx8b	1	6:19550610-19550862:1	DINDEL	crispr	crRNA:6:19550773-19550795:-1	6	19550774	CTTCCAT	C	3081	86388	0.0356646756493958	19550702	CCATCGCTGTCACAAAACACCAAAACAAGGAACAACAGACAAAATAGGTATTACTTACTTAGGTGACCAACCCTTCCATTTCACGAGATATTCCATGTGACCCTGCGCGTGCCGTCAAACAGAAAAAAATCGTTAACG	CCATCGCTGTCACAAAACACCAAAACAAGGAACAACAGACAAAATAGGTATTACTTACTTAGGTGACCAACCCTTCACGAGATATTCCATGTGACCCTGCGCGTGCCGTCAAACAGAAAAAAATCGTTAACGCTAAKRWAAGSCGRSKMSWTGAG
miseq25	1	211	F11	miseq25_1_336_11	cbx8b	1	6:19550610-19550862:1	DINDEL	crispr	crRNA:6:19550773-19550795:-1	6	19550774	CTTCCA	C	1495	86388	0.0173056443024494	19550704	ATCGCTGTCACAAAACACCAAAACAAGGAACAACAGACAAAATAGGTATTACTTACTTAGGTGACCAACCCTTCCATTTCACGAGATATTCCATGTGACCCTGCGCGTGCCGTCAAACAGAAAAAAATCGTTAACG	ATCGCTGTCACAAAACACCAAAACAAGGAACAACAGACAAAATAGGTATTACTTACTTAGGTGACCAACCCTTTCACGAGATATTCCATGTGACCCTGCGCGTGCCGTCAAACAGAAAAAAATCGTTAACGCWAAKKAAWSCCGACKACMKKRK
miseq25	1	211	F11	miseq25_1_336_11	cbx8b	1	6:19550610-19550862:1	DINDEL	crispr	crRNA:6:19550773-19550795:-1	6	19550776	TCCATTTCACGAGATATTCCATGTGA	T	919	86388	0.0106380515812381	19550686	CTAGAAGGGCTGACAGCCATCGCTGTCACAAAACACCAAAACAAGGAACAACAGACAAAATAGGTATTACTTACTTAGGTGACCAACCCTTCCATTTCACGAGATATTCCATGTGACCCTGCGCGTGCCGTCAAACAGAAAAAAATCGTTAACG	CTAGAAGGGCTGACAGCCATCGCTGTCACAAAACACCAAAACAAGGAACAACAGACAAAATAGGTATTACTTACTTAGGTGACCAACCCTTCCCTGCGCGTGCCGTCAAACAGAAAAAAATCGTTAACGCTTATGAAAGCCCACGACCTTAG
miseq25	1	211	F12	miseq25_1_336_12	cbx8b	1	6:19550610-19550862:1	DINDEL	crispr	crRNA:6:19550773-19550795:-1	6	19550774	CTTCCAT	C	1924	95239	0.0202018080828232	19550705	TCGCTGTCACAAAACACCAAAACAAGGAACAACAGACAAAATAGGTATTACTTACTTAGGTGACCAACCCTTCCATTTCACGAGATATTCCATGTGACCCTGCGCGTGCCGTCAAACAGAAAAAAATCGTTAACG	TCGCTGTCACAAAACACCAAAACAAGGAACAACAGACAAAATAGGTATTACTTACTTAGGTGACCAACCCTTCACGAGATATTCCATGTGACCCTGCGCGTGCCGTCAAACAGAAAAAAATCGTTAACGCKAATWAAAGCMKACKAMATKAG
miseq25	1	211	F13	miseq25_1_336_13	cbx8b	1	6:19550610-19550862:1	DINDEL	crispr	crRNA:6:19550773-19550795:-1	6	19550774	CTTCCAT	C	1829	86940	0.0210374971244536	19550703	CATCGCTGTCACAAAACACCAAAACAAGGAACAACAGACAAAATAGGTATTACTTACTTAGGTGACCAACCCTTCCATTTCACGAGATATTCCATGTGACCCTGCGCGTGCCGTCAAACAGAAAAAAATCGTTAACG	CATCGCTGTCACAAAACACCAAAACAAGGAACAACAGACAAAATAGGTATTACTTACTTAGGTGACCAACCCTTCACGAGATATTCCATGTGACCCTGCGCGTGCCGTCAAACAGAAAAAAATCGTTAACGMTAATGAAAGCAGACGAAAAGAG
miseq25	1	211	F13	miseq25_1_336_13	cbx8b	1	6:19550610-19550862:1	DINDEL	crispr	crRNA:6:19550773-19550795:-1	6	19550774	CTTCCA	C	1437	86940	0.0165286404416839	19550705	TCGCTGTCACAAAACACCAAAACAAGGAACAACAGACAAAATAGGTATTACTTACTTAGGTGACCAACCCTTCCATTTCACGAGATATTCCATGTGACCCTGCGCGTGCCGTCAAACAGAAAAAAATCGTTAACG	TCGCTGTCACAAAACACCAAAACAAGGAACAACAGACAAAATAGGTATTACTTACTTAGGTGACCAACCCTTTCACGAGATATTCCATGTGACCCTGCGCGTGCCGTCAAACAGAAAAAAATCGTTAACGT
miseq25	1	211	F14	miseq25_1_336_14	cbx8b	1	6:19550610-19550862:1	DINDEL	crispr	crRNA:6:19550773-19550795:-1	6	19550774	CTTCCAT	C	1260	68364	0.0184307530279094	19550705	TCGCTGTCACAAAACACCAAAACAAGGAACAACAGACAAAATAGGTATTACTTACTTAGGTGACCAACCCTTCCATTTCACGAGATATTCCATGTGACCCTGCGCGTGCCGTCAAACAGAAAAAAATCGTTAACG	TCGCTGTCACAAAACACCAAAACAAGGAACAACAGACAAAATAGGTATTACTTACTTAGGTGACCAACCCTTCACGAGATATTCCATGTGACCCTGCGCGTGCCGTCAAACAGAAAAAAATCGTTAACGC
miseq25	1	211	F15	miseq25_1_336_15	cbx8b	1	6:19550610-19550862:1	NA	NA	crRNA:6:19550773-19550795:-1	NA	NA	NA	NA	0	87600	0	NA	NA	NA
miseq25	1	211	F16	miseq25_1_336_16	cbx8b	1	6:19550610-19550862:1	DINDEL	crispr	crRNA:6:19550773-19550795:-1	6	19550774	CTTCCAT	C	5366	83407	0.0643351277470716	19550703	CATCGCTGTCACAAAACACCAAAACAAGGAACAACAGACAAAATAGGTATTACTTACTTAGGTGACCAACCCTTCCATTTCACGAGATATTCCATGTGACCCTGCGCGTGCCGTCAAACAGAAAAAAATCGTTAACG	CATCGCTGTCACAAAACACCAAAACAAGGAACAACAGACAAAATAGGTATTACTTACTTAGGTGACCAACCCTTCACGAGATATTCCATGTGACCCTGCGCGTGCCGTCAAACAGAAAAAAATCGTTAACGCTAAKGAAAKCCGACGACATGAG
miseq25	1	211	F16	miseq25_1_336_16	cbx8b	1	6:19550610-19550862:1	DINDEL	crispr	crRNA:6:19550773-19550795:-1	6	19550778	C	CGAG	4303	83407	0.051590394091623	19550709	TGTCACAAAACACCAAAACAAGGAACAACAGACAAAATAGGTATTACTTACTTAGGTGACCAACCCTTCCATTTCACGAGATATTCCATGTGACCCTGCGCGTGCCGTCAAACAGAAAAAAATCGTTAACG	TGTCACAAAACACCAAAACAAGGAACAACAGACAAAATAGGTATTACTTACTTAGGTGACCAACCCTTCCGAGATTTCACGAGATATTCCATGTGACCCTGCGCGTGCCGTCAAACAGAAAAAAATCGTTAACGCTAATGAAAGCCGWCGACATGAG
miseq25	1	211	F16	miseq25_1_336_16	cbx8b	1	6:19550610-19550862:1	DINDEL	crispr	crRNA:6:19550773-19550795:-1	6	19550774	CTTCCA	C	3344	83407	0.0400925581785701	19550706	CGCTGTCACAAAACACCAAAACAAGGAACAACAGACAAAATAGGTATTACTTACTTAGGTGACCAACCCTTCCATTTCACGAGATATTCCATGTGACCCTGCGCGTGCCGTCAAACAGAAAAAAATCGTTAACG	CGCTGTCACAAAACACCAAAACAAGGAACAACAGACAAAATAGGTATTACTTACTTAGGTGACCAACCCTTTCACGAGATATTCCATGTGACCCTGCGCGTGCCGTCAAACAGAAAAAAATCGTTAACGYTAWTGAAAGCCGAYGACATGAG
miseq25	1	211	F16	miseq25_1_336_16	cbx8b	1	6:19550610-19550862:1	DINDEL	crispr	crRNA:6:19550773-19550795:-1	6	19550777	CCATTT	C	1380	83407	0.0165453738894817	19550703	CATCGCTGTCACAAAACACCAAAACAAGGAACAACAGACAAAATAGGTATTACTTACTTAGGTGACCAACCCTTCCATTTCACGAGATATTCCATGTGACCCTGCGCGTGCCGTCAAACAGAAAAAAATCGTTAACG	CATCGCTGTCACAAAACACCAAAACAAGGAACAACAGACAAAATAGGTATTACTTACTTAGGTGACCAACCCTTCCACGAGATATTCCATGTGACCCTGCGCGTGCCGTCAAACAGAAAAAAATCGTTAACGCKAATGAARGCRGRMGACATGAG
miseq25	1	211	F17	miseq25_1_336_17	cbx8b	1	6:19550610-19550862:1	DINDEL	crispr	crRNA:6:19550773-19550795:-1	6	19550656	GTCAATGAGAATATATGGCCCTCGCAACATCTAGAAGGGCTGACAGCCATCGCTGTCACAAAACACCAAAACAAGGAACAACAGACAAAATAGGTATTACTTACTTAGGTGACCAACCCTTCCATT	G	11964	65630	0.182294682309919	19550595	CTAAATGTTGCAGCATGTCATCTGTCAAAACCAGTGTGCAGCAATAACCAGAAGCTAACCTGTCAATGAGAATATATGGCCCTCGCAACATCTAGAAGGGCTGACAGCCATCGCTGTCACAAAACACCAAAACAAGGAACAACAGACAAAATAGGTATTACTTACTTAGGTGACCAACCCTTCCATTTCACGAGATATTCCATGTGACCCTGCGCGTGCCGTCAAACAGAAAAAAATCGTTAACG	ACCCTCACCCGAACTTGYCMWYTGTMAAASCCAGTGTGCAGCAATAACCAGTAGCTAACCTGTCACGAGATATTCCATGTGACCCTGCGCGTGCCGTCAAACAGAAAAAAATCGTTAACGCTAATRMAAWCCGACGACATGAG
miseq25	1	211	F17	miseq25_1_336_17	cbx8b	1	6:19550610-19550862:1	DINDEL	crispr	crRNA:6:19550773-19550795:-1	6	19550774	CTTCCAT	C	2819	65630	0.042952917872924	19550704	ATCGCTGTCACAAAACACCAAAACAAGGAACAACAGACAAAATAGGTATTACTTACTTAGGTGACCAACCCTTCCATTTCACGAGATATTCCATGTGACCCTGCGCGTGCCGTCAAACAGAAAAAAATCGTTAACG	ATCGCTGTCACAAAACACCAAAACAAGGAACAACAGACAAAATAGGTATTACTTACTTAGGTGACCAACCCTTCACGAGATATTCCATGTGACCCTGCGCGTGCCGTCAAACAGAAAAAAATCGTTAACGCTAATGAAAGCCGGACAAACGAG
miseq25	1	211	F17	miseq25_1_336_17	cbx8b	1	6:19550610-19550862:1	DINDEL	crispr	crRNA:6:19550773-19550795:-1	6	19550774	CTTCCA	C	1826	65630	0.0278226420844126	19550706	CGCTGTCACAAAACACCAAAACAAGGAACAACAGACAAAATAGGTATTACTTACTTAGGTGACCAACCCTTCCATTTCACGAGATATTCCATGTGACCCTGCGCGTGCCGTCAAACAGAAAAAAATCGTTAACG	CGCTGTCACAAAACACCAAAACAAGGAACAACAGACAAAATAGGTATTACTTACTTAGGTGACCAACCCTTTCACGAGATATTCCATGTGACCCTGCGCGTGCCGTCAAACAGAAAAAAATCGTTAACGCTAAAGAAAGCCAACAAAATG
miseq25	1	211	F17	miseq25_1_336_17	cbx8b	1	6:19550610-19550862:1	DINDEL	crispr	crRNA:6:19550773-19550795:-1	6	19550685	TCTAGAAGGGCTGACAGCCATCGCTGTCACAAAACACCAAAACAAGGAACAACAGACAAAATAGGTATTACTTACTTAGGTGACCAACCCTTC	T	1163	65630	0.0177205546244096	19550610	TGTCATCTGTCAAAACCAGTGTGCAGCAATAACCAGAAGCTAACCTGTCAATGAGAATATATGGCCCTCGCAACATCTAGAAGGGCTGACAGCCATCGCTGTCACAAAACACCAAAACAAGGAACAACAGACAAAATAGGTATTACTTACTTAGGTGACCAACCCTTCCATTTCACGAGATATTCCATGTGACCCTGCGCGTGCCGTCAAACAGAAAAAAATCGTTAACG	TTTCCTCTTTCAAAACCARTGTGCAGCAATAACCAGTAGCTAACCTGTCAATGAGAATATATGGCCCTCGCAACATCATTTCACGAGATATTCCATGTGACCCTGCGCGTGCCGTCAAACAGAAAAAAATCGTTAACGCKAATGAMWGCCCACGACATGGG
miseq25	1	211	F18	miseq25_1_336_18	cbx8b	1	6:19550610-19550862:1	CIGAR	crispr	crRNA:6:19550773-19550795:-1	6	19550774	CTTCCAT	C	5143	88050	0.0584099943214083	19550704	ATCGCTGTCACAAAACACCAAAACAAGGAACAACAGACAAAATAGGTATTACTTACTTAGGTGACCAACCCTTCCATTTCACGAGATATTCCATGTGACCCTGCGCGTGCCGTCAAACAGAAAAAAATCGTTAACG	ATCGCTGTCACAAAACACCAAAACAAGGAACAACAGACAAAATAGGTATTACTTACTTAGGTGACCAACCCTTCACGAGATATTCCATGTGACCCTGCGCGTGCCGTCAAACAGAAAAAAAAATCGTTAACGCTAATGAAAGCCGMMKRMRTTTT
miseq25	1	211	F18	miseq25_1_336_18	cbx8b	1	6:19550610-19550862:1	CIGAR	crispr	crRNA:6:19550773-19550795:-1	6	19550774	CTTCCA	C	2568	88050	0.0291652470187394	19550706	CGCTGTCACAAAACACCAAAACAAGGAACAACAGACAAAATAGGTATTACTTACTTAGGTGACCAACCCTTCCATTTCACGAGATATTCCATGTGACCCTGCGCGTGCCGTCAAACAGAAAAAAATCGTTAACGCTAATGAAAGCCGACGACATGAG	CGCTGTCACAAAACACCAAAACAAGGAACAACAGACAAAATAGGTATTACTTACTTAGGTGACCAACCCTTTCACGAGATATTCCATGTGACCCTGCGCGTGCCGTCAAACAGAAAAAAAAATCGTTAACGCTAATGAAAGCCGMMKMMRMSMYRWSRRCATGAG
miseq25	1	211	F18	miseq25_1_336_18	cbx8b	1	6:19550610-19550862:1	CIGAR	crispr	crRNA:6:19550773-19550795:-1	6	19550673	GCCCTCGCAACATCTAGAAGGGCTGACAGCCATCGCTGTCACAAAACACCAAAACAAGGAACAACAGACAAAATAGGTATTACTTACTTAGGTGACCAACCCTTCCATTTCACGAGATATT	G	2387	88050	0.0271095968199886	19550595	CTAAATGTTGCAGCATGTCATCTGTCAAAACCAGTGTGCAGCAATAACCAGAAGCTAACCTGTCAATGAGAATATATGGCCCTCGCAACATCTAGAAGGGCTGACAGCCATCGCTGTCACAAAACACCAAAACAAGGAACAACAGACAAAATAGGTATTACTTACTTAGGTGACCAACCCTTCCATTTCACGAGATATTCCATGTGACCCTGCGCGTGCCGTCAAACAGAAAAAAATCGTTAACG	TTAAATGTTGCAGCATGTCAWCWGYCAAAACCAGTGTGCAGCAATAACCAGTAGCTAACCTGTCAATGAGAATATATGGCCATGTGACCCTGCGCGTGCCGTCAAACAGAAAAAAAAATCGTTAACGCTAATGAAAGACGACATGAG
miseq25	1	211	F19	miseq25_1_336_19	cbx8b	1	6:19550610-19550862:1	DINDEL	crispr	crRNA:6:19550773-19550795:-1	6	19550774	CTTCCAT	C	5870	92511	0.0634519138264639	19550699	CAGCCATCGCTGTCACAAAACACCAAAACAAGGAACAACAGACAAAATAGGTATTACTTACTTAGGTGACCAACCCTTCCATTTCACGAGATATTCCATGTGACCCTGCGCGTGCCGTCAAACAGAAAAAAATCGTTAACG	CAGCCATCGCTGTCACAAAACACCAAAACAAGGAACAACAGACAAAATAGGTATTACTTACTTAGGTGACCAACCCTTCACGAGATATTCCATGTGACCCTGCGCGTGCCGTCAAACAGAAAAAAATCGTTAACGCTAATRAAWKCMGAMGYCATGAG
miseq25	1	211	F19	miseq25_1_336_19	cbx8b	1	6:19550610-19550862:1	DINDEL	crispr	crRNA:6:19550773-19550795:-1	6	19550774	CTTCCA	C	2878	92511	0.0311098139680687	19550706	CGCTGTCACAAAACACCAAAACAAGGAACAACAGACAAAATAGGTATTACTTACTTAGGTGACCAACCCTTCCATTTCACGAGATATTCCATGTGACCCTGCGCGTGCCGTCAAACAGAAAAAAATCGTTAACG	CGCTGTCACAAAACACCAAAACAAGGAACAACAGACAAAATAGGTATTACTTACTTAGGTGACCAACCCTTTCACGAGATATTCCATGTGACCCTGCGCGTGCCGTCAAACAGAAAAAAATCGTTAACGW
miseq25	1	211	F19	miseq25_1_336_19	cbx8b	1	6:19550610-19550862:1	DINDEL	crispr	crRNA:6:19550773-19550795:-1	6	19550654	CTGTCAATGAGAATATATGGCCCTCGCAACATCTAGAAGGGCTGACAGCCATCGCTGTCACAAAACACCAAAACAAGGAACAACAGACAAAATAGGTATTACTTACTTAGGTGACCAACCCTTCCA	C	1087	92511	0.0117499540595172	19550611	GTCATCTGTCAAAACCAGTGTGCAGCAATAACCAGAAGCTAACCTGTCAATGAGAATATATGGCCCTCGCAACATCTAGAAGGGCTGACAGCCATCGCTGTCACAAAACACCAAAACAAGGAACAACAGACAAAATAGGTATTACTTACTTAGGTGACCAACCCTTCCATTTCACGAGATATTCCATGTGACCCTGCGCGTGCCGTCAAACAGAAAAAAATCGTTAACG	GTCATCTTTCCAACCCAGTGTGCAGCAATAACCAGTAGCTAACCTTTCACGAGATATTCCATGTGACCCTGCGCGTGCCGTCAAACAGAAAAAAATCGTTAACGT
miseq25	1	211	F20	miseq25_1_336_20	cbx8b	1	6:19550610-19550862:1	DINDEL	crispr	crRNA:6:19550773-19550795:-1	6	19550774	CTTCCAT	C	1082	92249	0.0117291244349532	19550700	AGCCATCGCTGTCACAAAACACCAAAACAAGGAACAACAGACAAAATAGGTATTACTTACTTAGGTGACCAACCCTTCCATTTCACGAGATATTCCATGTGACCCTGCGCGTGCCGTCAAACAGAAAAAAATCGTTAACG	AGCCATCGCTGTCACAAAACACCAAAACAAGGAACAACAGACAAAATAGGTATTACTTACTTAGGTGACCAACCCTTCACGAGATATTCCATGTGACCCTGCGCGTGCCGTCAAACAGAAAAAAATCGTTAACGCTAATSAARRCCKWCGCCATGAG
miseq25	1	211	F21	miseq25_1_336_21	cbx8b	1	6:19550610-19550862:1	CIGAR	crispr	crRNA:6:19550773-19550795:-1	6	19550774	CTTCCAT	C	2685	83874	0.0320123041705415	19550707	GCTGTCACAAAACACCAAAACAAGGAACAACAGACAAAATAGGTATTACTTACTTAGGTGACCAACCCTTCCATTTCACGAGATATTCCATGTGACCCTGCGCGTGCCGTCAAACAGAAAAAAATCGTTAACG	GCTGTCACAAAACACCAAAACAAGGAACAACAGACAAAATAGGTATTACTTACTTAGGTGACCAACCCTTCACGAGATATTCCATGTGACCCTGCGCGTGCCGTCAAACAGAAAAAAAAATCGTTAACGCTAMKGAARSCSSWSSMMWKWRG
miseq25	1	211	F21	miseq25_1_336_21	cbx8b	1	6:19550610-19550862:1	CIGAR	crispr	crRNA:6:19550773-19550795:-1	6	19550770	AACCCTTCCATTTCACGAGATATTCCATGTG	A	1007	83874	0.0120061043946873	19550682	ACATCTAGAAGGGCTGACAGCCATCGCTGTCACAAAACACCAAAACAAGGAACAACAGACAAAATAGGTATTACTTACTTAGGTGACCAACCCTTCCATTTCACGAGATATTCCATGTGACCCTGCGCGTGCCGTCAAACAGAAAAAAATCGTTAACGCTAATGAAAGCCGACGACATGAG	ACATCTAGAAGGGCTGACAGCCATCGCTGTCACAAAACACCAAAACAAGGAACAACAGACAAAATAGGTATTACTTACTTAGGTGACCAACCCTGCGCGTGCCGTCAAACAGAAAAAAAAATCGTTAACGYTAWTGAAYGMCGACRWSAKGAG
miseq25	1	211	F21	miseq25_1_336_21	cbx8b	1	6:19550610-19550862:1	CIGAR	crispr	crRNA:6:19550773-19550795:-1	6	19550774	CTTCCA	C	931	83874	0.0110999833082958	19550708	CTGTCACAAAACACCAAAACAAGGAACAACAGACAAAATAGGTATTACTTACTTAGGTGACCAACCCTTCCATTTCACGAGATATTCCATGTGACCCTGCGCGTGCCGTCAAACAGAAAAAAATCGTTAACG	CTGTCACAAAACACCAAAACAAGGAACAACAGACAAAATAGGTATTACTTACTTAGGTGACCAACCCTTTCACGAGATATTCCATGTGACCCTGCGCGTGCCGTCAAACAGAAAAAAAAATCGTTAACGCGAATGGAAGCCGATGACATGAG
miseq25	1	211	F22	miseq25_1_336_22	cbx8b	1	6:19550610-19550862:1	NA	NA	crRNA:6:19550773-19550795:-1	NA	NA	NA	NA	0	85999	0	NA	NA	NA
miseq25	1	211	F23	miseq25_1_336_23	cbx8b	1	6:19550610-19550862:1	NA	NA	crRNA:6:19550773-19550795:-1	NA	NA	NA	NA	0	81565	0	NA	NA	NA
miseq25	1	211	F24	miseq25_1_336_24	cbx8b	1	6:19550610-19550862:1	CIGAR	crispr	crRNA:6:19550773-19550795:-1	6	19550771	ACCCTT	A	1	87	0.0114942528735632	19550710	GTCACAAAACACCAAAACAAGGAACAACAGACAAAATAGGTATTACTTACTTAGGTGACCAACCCTTCCATTTCACGAGATATTCCATGTGACCCTGCGCGTGCCGTCAAACAGAAAAAAATCGTTAACG	GTCACAAAACACCAAAACAAGGAACAACAGACAAAATAGGTATTACTTACTTAGGTGACCAACCATTTCACGAGATATTCCATGTGACCCTGCGCGTGCCGTCAAACAGAAAAAAAAATCGTTAACG
miseq25	1	212	G01	miseq25_1_337_1	cica	1	19:6750362-6750658:1	DINDEL	crispr	crRNA:19:6750584-6750606:-1	19	6750461	CTTCTTCTTGGGCACACGGGCCTTAAAAGTGGCCGTCTTACGACTAGACGAAGGGTTAGGGCTATTGCTGGCACTGGTCGTGCTACTGTTGCTGTCACTTTGTGTTCCGCCAGACTTAAAGCTCCCAGGGTGTTCCTCCGTCT	C	2	7	0.285714285714286	6750385	AGCTGCTGCTGCTCTGTGGGGGTGTGCTGGGAGTGCTAGCGTTGCCATGGTTTCCGGCACAGTGCTCGAAGGTGTACTTCTTCTTGGGCACACGGGCCTTAAAAGTGGCCGTCTTACGACTAGACGAAGGGTTAGGGCTATTGCTGGCACTGGTCGTGCTACTGTTGCTGTCACTTTGTGTTCCGCCAGACTTAAAGCTCCCAGGGTGTTCCTCCGTCTTCCCCAAATCCACCGCTATACTGAGGACCCCA	AGCTGCTGCTGCTCTGTGGGGGTGTGCTGGGAGTGCTAGCGTTGCCATGGTTTCCGGCRCAGTGCTCGAAGGWGTACTCCCCAAATCCACCGCTATRCTGARGRCCCCA
miseq25	1	212	G02	miseq25_1_337_2	cica	1	19:6750362-6750658:1	NA	NA	crRNA:19:6750584-6750606:-1	NA	NA	NA	NA	0	2	0	NA	NA	NA
miseq25	1	212	G03	miseq25_1_337_3	cica	1	19:6750362-6750658:1	DINDEL	crispr	crRNA:19:6750584-6750606:-1	19	6750178	CCGTATCTGTGGAGGAGCAACGCTGTGGGCTGGATACACTTGTCCTGTCCCTTTCACCACAATCACTAGCAGTTCTTCCCGTGGGCCCTGTTATGTTATTGTGTGCATACATTGCAATGTTGCCTTCAGCTTGCTGGCTTTGACCGTCTGGGTCTGTATGTGCAGCAGAGGCAGCTGGGACCTGGCTAGTACCAGTACCATTGTGAGAGCTGCTGCTGCTCTGTGGGGGTGTGCTGGGAGTGCTAGCGTTGCCATGGTTTCCGGCACAGTGCTCGAAGGTGTACTTCTTCTTGGGCACACGGGCCTTAAAAGTGGCCGTCTTACGACTAGACGAAGGGTTAGGGCTATTGCTGGCACTGGTCGTGCTACTGTTGCTGTCACTTTGTGTTCCGCCAGACT…	C	261	264	0.988636363636364	6750131	ATCATGTCCAGAAGTTGTCACTTCTATGTCAGCCGAGTGTTCGCTGGCCGTATCTGTGGAGGAGCAACGCTGTGGGCTGGATACACTTGTCCTGTCCCTTTCACCACAATCACTAGCAGTTCTTCCCGTGGGCCCTGTTATGTTATTGTGTGCATACATTGCAATGTTGCCTTCAGCTTGCTGGCTTTGACCGTCTGGGTCTGTATGTGCAGCAGAGGCAGCTGGGACCTGGCTAGTACCAGTACCATTGTGAGAGCTGCTGCTGCTCTGTGGGGGTGTGCTGGGAGTGCTAGCGTTGCCATGGTTTCCGGCACAGTGCTCGAAGGTGTACTTCTTCTTGGGCACACGGGCCTTAAAAGTGGCCGTCTTACGACTAGACGAAGGGTTAGGGCTATTGCT…	ATCATGTCCAGAAGTTGTCACTTCTATGTCAGCCGAGTGTTCGCTGGCTGTTCCTCCGTCTTCCCCAAATCCACCGCTATACTGAGGACCCCA
miseq25	1	212	G04	miseq25_1_337_4	cica	1	19:6750362-6750658:1	DINDEL	crispr	crRNA:19:6750584-6750606:-1	19	6750461	CTTCTTCTTGGGCACACGGGCCTTAAAAGTGGCCGTCTTACGACTAGACGAAGGGTTAGGGCTATTGCTGGCACTGGTCGTGCTACTGTTGCTGTCACTTTGTGTTCCGCCAGACTTAAAGCTCCCAGGGTGTTCCTCCGTCT	C	2	2	1	6750385	AGCTGCTGCTGCTCTGTGGGGGTGTGCTGGGAGTGCTAGCGTTGCCATGGTTTCCGGCACAGTGCTCGAAGGTGTACTTCTTCTTGGGCACACGGGCCTTAAAAGTGGCCGTCTTACGACTAGACGAAGGGTTAGGGCTATTGCTGGCACTGGTCGTGCTACTGTTGCTGTCACTTTGTGTTCCGCCAGACTTAAAGCTCCCAGGGTGTTCCTCCGTCTTCCCCAAATCCACCGCTATACTGAGGACCCCA	AGCTGCTGCTGCTCTGTGGGGGTGTGCTGGGAGTGCTAGCGTTGCCATGGTTTCCGGCACAGTGCTCGAAGGTGTACTCCCCAAATCCACCGCTATACTGAGGACCCCA
miseq25	1	212	G05	miseq25_1_337_5	cica	1	19:6750362-6750658:1	CIGAR	crispr	crRNA:19:6750584-6750606:-1	19	6750583	TCCCAG	T	21293	58890	0.361572423161827	6750498	TTACGACTAGACGAAGGGTTAGGGCTATTGCTGGCACTGGTCGTGCTACTGTTGCTGTCACTTTGTGTTCCGCCAGACTTAAAGCTCCCAGGGTGTTCCTCCGTCTTCCCCAAATCCACCGCTATACTGAGGACCCCA	TTACGACTAGACGAAGGGTTAGGGCTATTGCTGGCACTGGTCGTGCTACTGTTGCTGTCACTTTGTGTTCCGCCAGACTTAAAGCTTGTGTTCCTCCGTCTTCCCCAAATCCACCGCTATACTGAGGACCCCATCACTGTGTATCCCTTCCTTTTC
miseq25	1	212	G05	miseq25_1_337_5	cica	1	19:6750362-6750658:1	DINDEL	crispr	crRNA:19:6750584-6750606:-1	19	6750587	AG	A	7152	58890	0.121446765155374	6750499	TACGACTAGACGAAGGGTTAGGGCTATTGCTGGCACTGGTCGTGCTACTGTTGCTGTCACTTTGTGTTCCGCCAGACTTAAAGCTCCCAGGGTGTTCCTCCGTCTTCCCCAAATCCACCGCTATACTGAGGACCCCATCACTGTGTATCCC	TACGACTAGACGAAGGGTTAGGGCTATTGCTGGCACTGGTCGTGCTACTGTTGCTGTCACTTTGTGTTCCGCCAGACTTAAAGCTCCCAGGTGTTCCTCCGTCTTCCCCAAATCCACCGCTATACTGAGGACCCCAKCAMTGTGTWTYYMWWCMTTTTC
miseq25	1	212	G06	miseq25_1_337_6	cica	1	19:6750362-6750658:1	DINDEL	crispr	crRNA:19:6750584-6750606:-1	19	6750480	GCCTTAAAAGTGGCCGTCTTACGACTAGACGAAGGGTTAGGGCTATTGCTGGCACTGGTCGTGCTACTGTTGCTGTCACTTTGTGTTCCGCCAGACTTAAAGCTCCCAGGGTGTT	G	71312	72059	0.989633494775115	6750354	GGGACCTGGCTAGTACCAGTACCATTGTGAGAGCTGCTGCTGCTCTGTGGGGGTGTGCTGGGAGTGCTAGCGTTGCCATGGTTTCCGGCACAGTGCTCGAAGGTGTACTTCTTCTTGGGCACACGGGCCTTAAAAGTGGCCGTCTTACGACTAGACGAAGGGTTAGGGCTATTGCTGGCACTGGTCGTGCTACTGTTGCTGTCACTTTGTGTTCCGCCAGACTTAAAGCTCCCAGGGTGTTCCTCCGTCTTCCCCAAATCCACC	GCTAGTATGCTMKTMCCAKTMCCATTKTKAKAGCTGCTGCTGCTCTGTGGGGGTGTGCTGGGAGTGCTAGCGTTGCCATGGTTTCCGGCACAGTGCTCGAAGGTGTACTTCTTCTTGGGCACACGGGCCTCCGTCTTCCCCAAATCCACCGCTATACTGAGGACCCCAKCACTGTGTATCCCTTCCTTTTC
miseq25	1	212	G07	miseq25_1_337_7	cica	1	19:6750362-6750658:1	DINDEL	crispr	crRNA:19:6750584-6750606:-1	19	6750224	GTCCCTTTCACCACAATCACTAGCAGTTCTTCCCGTGGGCCCTGTTATGTTATTGTGTGCATACATTGCAATGTTGCCTTCAGCTTGCTGGCTTTGACCGTCTGGGTCTGTATGTGCAGCAGAGGCAGCTGGGACCTGGCTAGTACCAGTACCATTGTGAGAGCTGCTGCTGCTCTGTGGGGGTGTGCTGGGAGTGCTAGCGTTGCCATGGTTTCCGGCACAGTGCTCGAAGGTGTACTTCTTCTTGGGCACACGGGCCTTAAAAGTGGCCGTCTTACGACTAGACGAAGGGTTAGGGCTATTGCTGGCACTGGTCGTGCTACTGTTGCTGTCACTTTGTGTTCCGCCAGACTTAAAGCTCCCAGGGTGT	G	41230	41573	0.991749452769827	6750130	AATCATGTCCAGAAGTTGTCACTTCTATGTCAGCCGAGTGTTCGCTGGCCGTATCTGTGGAGGAGCAACGCTGTGGGCTGGATACACTTGTCCTGTCCCTTTCACCACAATCACTAGCAGTTCTTCCCGTGGGCCCTGTTATGTTATTGTGTGCATACATTGCAATGTTGCCTTCAGCTTGCTGGCTTTGACCGTCTGGGTCTGTATGTGCAGCAGAGGCAGCTGGGACCTGGCTAGTACCAGTACCATTGTGAGAGCTGCTGCTGCTCTGTGGGGGTGTGCTGGGAGTGCTAGCGTTGCCATGGTTTCCGGCACAGTGCTCGAAGGTGTACTTCTTCTTGGGCACACGGGCCTTAAAAGTGGCCGTCTTACGACTAGACGAAGGGTTAGGGCTATTGC…	WATCATGTCCAGAAGTTGTCACTTCTATGTCAGCCGAGTGTTCGCTGGCCGTATCTGTGGAGGAGCAACGCTGTGGGCTGGATACACTTGTCCTGTCCTCCGTCTTCCCCAAATCCACCGCTATACTGAGGACCCCATCACTGTGTATCMCTTCCTTTTCRGCTCGGACGCGCGGTCCAGCAGGA
miseq25	1	212	G08	miseq25_1_337_8	cica	1	19:6750362-6750658:1	DINDEL	crispr	crRNA:19:6750584-6750606:-1	19	6750224	GTCCCTTTCACCACAATCACTAGCAGTTCTTCCCGTGGGCCCTGTTATGTTATTGTGTGCATACATTGCAATGTTGCCTTCAGCTTGCTGGCTTTGACCGTCTGGGTCTGTATGTGCAGCAGAGGCAGCTGGGACCTGGCTAGTACCAGTACCATTGTGAGAGCTGCTGCTGCTCTGTGGGGGTGTGCTGGGAGTGCTAGCGTTGCCATGGTTTCCGGCACAGTGCTCGAAGGTGTACTTCTTCTTGGGCACACGGGCCTTAAAAGTGGCCGTCTTACGACTAGACGAAGGGTTAGGGCTATTGCTGGCACTGGTCGTGCTACTGTTGCTGTCACTTTGTGTTCCGCCAGACTTAAAGCTCCCAGGGTGT	G	64	64	1	6750131	ATCATGTCCAGAAGTTGTCACTTCTATGTCAGCCGAGTGTTCGCTGGCCGTATCTGTGGAGGAGCAACGCTGTGGGCTGGATACACTTGTCCTGTCCCTTTCACCACAATCACTAGCAGTTCTTCCCGTGGGCCCTGTTATGTTATTGTGTGCATACATTGCAATGTTGCCTTCAGCTTGCTGGCTTTGACCGTCTGGGTCTGTATGTGCAGCAGAGGCAGCTGGGACCTGGCTAGTACCAGTACCATTGTGAGAGCTGCTGCTGCTCTGTGGGGGTGTGCTGGGAGTGCTAGCGTTGCCATGGTTTCCGGCACAGTGCTCGAAGGTGTACTTCTTCTTGGGCACACGGGCCTTAAAAGTGGCCGTCTTACGACTAGACGAAGGGTTAGGGCTATTGCT…	ATCATGTCCAGAAGTTGTCACTTCTATGTCAGCCGAGTGTTCGCTGGCCGTATCTGTGGAGGAGCAACGCTGTGGGCTGGATACACTTGTCCTGTCCTCCGTCTTCCCCAAATCCACCGCTATACTGAGGACCCCA
miseq25	1	212	G09	miseq25_1_337_9	cica	1	19:6750362-6750658:1	DINDEL	crispr	crRNA:19:6750584-6750606:-1	19	6750423	GCGTTGCCATGGTTTCCGGCACAGTGCTCGAAGGTGTACTTCTTCTTGGGCACACGGGCCTTAAAAGTGGCCGTCTTACGACTAGACGAAGGGTTAGGGCTATTGCTGGCACTGGTCGTGCTACTGTTGCTGTCACTTTGTGTTCCGCCAGACTTAAAGCTCCCAGGGTGTTCCTC	G	2	2	1	6750385	AGCTGCTGCTGCTCTGTGGGGGTGTGCTGGGAGTGCTAGCGTTGCCATGGTTTCCGGCACAGTGCTCGAAGGTGTACTTCTTCTTGGGCACACGGGCCTTAAAAGTGGCCGTCTTACGACTAGACGAAGGGTTAGGGCTATTGCTGGCACTGGTCGTGCTACTGTTGCTGTCACTTTGTGTTCCGCCAGACTTAAAGCTCCCAGGGTGTTCCTCCGTCTTCCCCAAATCCACCGCTATACTGAGGACCCCA	AGCTGCTGCTGCTCTGTGGGGGTGTGCTGGGAGTGCTAGCGTCTTCCCCAAATCCACCGCTATACTGAGGACCCCA
miseq25	1	212	G10	miseq25_1_337_10	cica	1	19:6750362-6750658:1	DINDEL	crispr	crRNA:19:6750584-6750606:-1	19	6750423	GCGTTGCCATGGTTTCCGGCACAGTGCTCGAAGGTGTACTTCTTCTTGGGCACACGGGCCTTAAAAGTGGCCGTCTTACGACTAGACGAAGGGTTAGGGCTATTGCTGGCACTGGTCGTGCTACTGTTGCTGTCACTTTGTGTTCCGCCAGACTTAAAGCTCCCAGGGTGTTCCTC	G	48978	49273	0.994012948267814	6750334	TATGTGCAGCAGAGGCAGCTGGGACCTGGCTAGTACCAGTACCATTGTGAGAGCTGCTGCTGCTCTGTGGGGGTGTGCTGGGAGTGCTAGCGTTGCCATGGTTTCCGGCACAGTGCTCGAAGGTGTACTTCTTCTTGGGCACACGGGCCTTAAAAGTGGCCGTCTTACGACTAGACGAAGGGTTAGGGCTATTGCTGGCACTGGTCGTGCTACTGTTGCTGTCACTTTGTGTTCCGCCAGACTTAAAGCTCCCAGGGTGTTCCTCCGTCTTCCCCAAATCCACCGCTATACTGAGGACCCCA	YYWTYMCWMCMCKWMGCKCTTYYGMTSTGCTAGTACCAGTWCCATTGTGAGAGCTGCTGCTGCTCTGTGGGGGTGTGCTGGGAGTGCTAGCGTCTTCCCCAAATCCACCGCTATACTGAGGACCCCAKCACTGTGTATCCCTTCCTTTTCMCATC
miseq25	1	212	G11	miseq25_1_337_11	cica	1	19:6750362-6750658:1	DINDEL	crispr	crRNA:19:6750584-6750606:-1	19	6750461	CTTCTTCTTGGGCACACGGGCCTTAAAAGTGGCCGTCTTACGACTAGACGAAGGGTTAGGGCTATTGCTGGCACTGGTCGTGCTACTGTTGCTGTCACTTTGTGTTCCGCCAGACTTAAAGCTCCCAGGGTGTTCCTCCGTCT	C	14	14	1	6750385	AGCTGCTGCTGCTCTGTGGGGGTGTGCTGGGAGTGCTAGCGTTGCCATGGTTTCCGGCACAGTGCTCGAAGGTGTACTTCTTCTTGGGCACACGGGCCTTAAAAGTGGCCGTCTTACGACTAGACGAAGGGTTAGGGCTATTGCTGGCACTGGTCGTGCTACTGTTGCTGTCACTTTGTGTTCCGCCAGACTTAAAGCTCCCAGGGTGTTCCTCCGTCTTCCCCAAATCCACCGCTATACTGAGGACCCCA	AGCTGCTGCTGCTCTGTGGGGGTGTGCTGGGAGTGCTAGCGTTGCCATGGTTTCCGGCACAGTGCTCGAAGGTGTACTCCCCAAATCCACCGCTATACTGAGGACCCCA
miseq25	1	212	G12	miseq25_1_337_12	cica	1	19:6750362-6750658:1	DINDEL	crispr	crRNA:19:6750584-6750606:-1	19	6750461	CTTCTTCTTGGGCACACGGGCCTTAAAAGTGGCCGTCTTACGACTAGACGAAGGGTTAGGGCTATTGCTGGCACTGGTCGTGCTACTGTTGCTGTCACTTTGTGTTCCGCCAGACTTAAAGCTCCCAGGGTGTTCCTCCGTCT	C	57223	57715	0.991475353027809	6750362	GCTAGTACCAGTACCATTGTGAGAGCTGCTGCTGCTCTGTGGGGGTGTGCTGGGAGTGCTAGCGTTGCCATGGTTTCCGGCACAGTGCTCGAAGGTGTACTTCTTCTTGGGCACACGGGCCTTAAAAGTGGCCGTCTTACGACTAGACGAAGGGTTAGGGCTATTGCTGGCACTGGTCGTGCTACTGTTGCTGTCACTTTGTGTTCCGCCAGACTTAAAGCTCCCAGGGTGTTCCTCCGTCTTCCCCAAATCCACCGCTATACTGAGGACCCCA	GCTAGTWCCAGTACCATTGTGAGAGCTGCTGCTGCTCTGTGGGGGTGTGCTGGGAGTGCTAGCGTTGCCATGGTTTCCGGCACAGTGCTCGAAGGTGTACTCCCCAAATCCACCGCTATACTGAGGACCCCAKCACTGTGTATCCCTTCCTTTTCC
miseq25	1	212	G13	miseq25_1_337_13	cica	1	19:6750362-6750658:1	DINDEL	crispr	crRNA:19:6750584-6750606:-1	19	6750587	AG	A	1046	2171	0.48180561953017	6750499	TACGACTAGACGAAGGGTTAGGGCTATTGCTGGCACTGGTCGTGCTACTGTTGCTGTCACTTTGTGTTCCGCCAGACTTAAAGCTCCCAGGGTGTTCCTCCGTCTTCCCCAAATCCACCGCTATACTGAGGACCCCA	TACGACTAGACGAAGGGTTAGGGCTATTGCTGGCACTGGTCGTGCTACTGTTGCTGTCACTTTGTGTTCCGCCAGACTTAAAGCTCCCAGGTGTTCCTCCGTCTTCCCCAAATCCACCGCTATACTGAGGACCCCAKCWCKGTKTWKCCYKTCCTTTTS
miseq25	1	212	G13	miseq25_1_337_13	cica	1	19:6750362-6750658:1	DINDEL	crispr	crRNA:19:6750584-6750606:-1	19	6750586	CAGG	C	22	2171	0.0101335789958544	6750506	AGACGAAGGGTTAGGGCTATTGCTGGCACTGGTCGTGCTACTGTTGCTGTCACTTTGTGTTCCGCCAGACTTAAAGCTCCCAGGGTGTTCCTCCGTCTTCCCCAAATCCACCGCTATACTGAGGACCCCA	AGACGAAGGGTTAGGGCTATTGCTGGCACTGGTCGTGCTACTGTTGCTGTCACTTTGTGTTCCGCCAGACTTAAAGCTCCCGTGTTCCTCCGTCTTCCCCAAATCCACCGCTATACTGAGGACCCCAC
miseq25	1	212	G14	miseq25_1_337_14	cica	1	19:6750362-6750658:1	DINDEL	crispr	crRNA:19:6750584-6750606:-1	19	6750480	GCCTTAAAAGTGGCCGTCTTACGACTAGACGAAGGGTTAGGGCTATTGCTGGCACTGGTCGTGCTACTGTTGCTGTCACTTTGTGTTCCGCCAGACTTAAAGCTCCCAGGGTGTT	G	2	4	0.5	6750385	AGCTGCTGCTGCTCTGTGGGGGTGTGCTGGGAGTGCTAGCGTTGCCATGGTTTCCGGCACAGTGCTCGAAGGTGTACTTCTTCTTGGGCACACGGGCCTTAAAAGTGGCCGTCTTACGACTAGACGAAGGGTTAGGGCTATTGCTGGCACTGGTCGTGCTACTGTTGCTGTCACTTTGTGTTCCGCCAGACTTAAAGCTCCCAGGGTGTTCCTCCGTCTTCCCCAAATCCACCGCTATAC	AGCTGCTGCTGCTCTGTGGGGGTGTGCTGGGAGTGCTAGCGTTGCCATGGTTTCCGGCACAGTGCTCGAAGGTGTACTTCTTCTTGGGCACACGGGCCTCCGTCTTCCCCAAATCCACCGCTATACTGAGGACCCCA
miseq25	1	212	G15	miseq25_1_337_15	cica	1	19:6750362-6750658:1	DINDEL	crispr	crRNA:19:6750584-6750606:-1	19	6750561	TGTGTTCCGCCAGACTTAAAGCTCCCAGG	T	5624	13083	0.429870824734388	6750474	ACACGGGCCTTAAAAGTGGCCGTCTTACGACTAGACGAAGGGTTAGGGCTATTGCTGGCACTGGTCGTGCTACTGTTGCTGTCACTTTGTGTTCCGCCAGACTTAAAGCTCCCAGGGTGTTCCTCCGTCTTCCCCAAATCCACCGCTATACTGAGGACCCCATCACTGTGTATCCCTT	ACACGGGCCTTAAAAGTGGCCGTCTTACGACTAGACGAAGGGTTAGGGCTATTGCTGGCACTGGTCGTGCTACTGTTGCTGTCACTTTGTGTTCCTCCGTCTTCCCCAAATCCACCGCTATACTGAGGACCCCAKCACTGTGTATCYMTTCCTTTTC
miseq25	1	212	G15	miseq25_1_337_15	cica	1	19:6750362-6750658:1	DINDEL	crispr	crRNA:19:6750584-6750606:-1	19	6750580	AGCTCCCAGGGT	A	570	13083	0.0435679889933501	6750497	CTTACGACTAGACGAAGGGTTAGGGCTATTGCTGGCACTGGTCGTGCTACTGTTGCTGTCACTTTGTGTTCCGCCAGACTTAAAGCTCCCAGGGTGTTCCTCCGTCTTCCCCAAATCCACCGCTATACTGAGGACCCCA	CTTACGACTAGACGAAGGGTTAGGGCTATTGCTGGCACTGGTCGTGCTACTGTTGCTGTCACTTTGTGTTCCGCCAGACTTAAAGTTCCTCCGTCTTCCCCAAATCCACCGCTATACTGAGGACCCCATMACTGTGTATCCCTWCCTTTTM
miseq25	1	212	G15	miseq25_1_337_15	cica	1	19:6750362-6750658:1	DINDEL	crispr	crRNA:19:6750584-6750606:-1	19	6750539	CGTGCTACTGTTGCTGTCACTTTGTGTTCCGCCAGACTTAAAGCTCCCAGG	C	222	13083	0.0169685851868837	6750458	GTACTTCTTCTTGGGCACACGGGCCTTAAAAGTGGCCGTCTTACGACTAGACGAAGGGTTAGGGCTATTGCTGGCACTGGTCGTGCTACTGTTGCTGTCACTTTGTGTTCCGCCAGACTTAAAGCTCCCAGGGTGTTCCTCCGTCTTCCCCAAATCCACCGCTATACTGAGGACCCCA	GTACTTCTTCTTGGGCACACGGGCCTTAAAAGTGGCCGTCTTACGACTAGACGAAGGGTTAGGGCTATTGCTGGCACTGGTCGTGTTCCTCCGTCTTCCCCAAATCCACCGCTATACTGAGGACCCCAT
miseq25	1	212	G16	miseq25_1_337_16	cica	1	19:6750362-6750658:1	DINDEL	crispr	crRNA:19:6750584-6750606:-1	19	6750561	TGTGTTCCGCCAGACTTAAAGCTCCCAGG	T	2	10	0.2	6750481	CCTTAAAAGTGGCCGTCTTACGACTAGACGAAGGGTTAGGGCTATTGCTGGCACTGGTCGTGCTACTGTTGCTGTCACTTTGTGTTCCGCCAGACTTAAAGCTCCCAGGGTGTTCCTCCGTCTTCCCCAAATCCACCGCTATACTGAGGACCCCA	CCTTAAAAGTGGCCGTCTTACGACTAGACGAAGGGTTAGGGCTATTGCTGGCACTGGTCGTGCTACTGTTGCTGTCACTTTGTGTTCCTCCGTCTTCCCCAAATCCACCGCTATACTGAGGACCCCA
miseq25	1	212	G16	miseq25_1_337_16	cica	1	19:6750362-6750658:1	CIGAR	crispr	crRNA:19:6750584-6750606:-1	19	6750572	AGACTTAAAGCTCCCAGGGTGTTCCTCCGTCTTCCCCAAA	ATTTCCCTTAAG	1	10	0.1	6750481	CCTTAAAAGTGGCCGTCTTACGACTAGACGAAGGGTTAGGGCTATTGCTGGCACTGGTCGTGCTACTGTTGCTGTCACTTTGTGTTCCGCCAGACTTAAAGCTCCCAGGGTGTTCCTCCGTCTTCCCCAAATCCACCGCTATACTGAGGACCCCA	CCTTAAAATTGGCTCACTTTCGACTAGACGAAGTGTTCGCGCTATTGCTGGCCCTTGTCCTGCTACGGTTGCTGTCCCATTGTGTTCTACCATTTCCCTTAAGTCCACCGCCATAATGAGGTCAGCA
miseq25	1	212	G17	miseq25_1_337_17	cica	1	19:6750362-6750658:1	DINDEL	crispr	crRNA:19:6750584-6750606:-1	19	6750581	GCTCCCAGGGTGTTCCTCCGT	G	33627	73366	0.458345827767631	6750479	GGCCTTAAAAGTGGCCGTCTTACGACTAGACGAAGGGTTAGGGCTATTGCTGGCACTGGTCGTGCTACTGTTGCTGTCACTTTGTGTTCCGCCAGACTTAAAGCTCCCAGGGTGTTCCTCCGTCTTCCCCAAATCCACCGCTATACTGAGGACCCCA	GGCCTTAAAAGTGGCCGTCTTACGACTAGACGAAGGGTTAGGGCTATTGCTGGCACTGGTCGTGCTACTGTTGCTGTCACTTTGTGTTCCGCCAGACTTAAAGCTTCCCCAAATCCACCGCTATACTGAGGACCCCAGCACTGTGTATCCCTTCCTTTTC
miseq25	1	212	G17	miseq25_1_337_17	cica	1	19:6750362-6750658:1	DINDEL	crispr	crRNA:19:6750584-6750606:-1	19	6750589	G	GGA	2543	73366	0.0346618324564512	6750507	GACGAAGGGTTAGGGCTATTGCTGGCACTGGTCGTGCTACTGTTGCTGTCACTTTGTGTTCCGCCAGACTTAAAGCTCCCAGGGTGTTCCTCCGTCTTCCCCAAATCCACCGCTATACTGAGGACCCCA	GACGAAGGGTTAGGGCTATTGCTGGCACTGGTCGTGCTACTGTTGCTGTCACTTTGTGTTCCGCCAGACTTAAAGCTCCCAGGGAGTGTTCCTCCGTCTTCCCCAAATCCACCGCTATACTGAGGACCCCAKMACTGTGTATMCCTACMWWWWM
miseq25	1	212	G18	miseq25_1_337_18	cica	1	19:6750362-6750658:1	DINDEL	crispr	crRNA:19:6750584-6750606:-1	19	6750581	GCTCCCAGGGTGTTCCTCCGT	G	32	73	0.438356164383562	6750488	AGTGGCCGTCTTACGACTAGACGAAGGGTTAGGGCTATTGCTGGCACTGGTCGTGCTACTGTTGCTGTCACTTTGTGTTCCGCCAGACTTAAAGCTCCCAGGGTGTTCCTCCGTCTTCCCCAAATCCACCGCTATACTGAGGACCCCA	AGTGGCCGTCTTACGACTAGACGAAGGGTTAGGGCTATTGCTGGCACTGGTCGTGCTACTGTTGCTGTCACTTTGTGTTCCGCCAGACTTAAAGCTTCCCCAAATCCACCGCTATACTGAGGACCCCA
miseq25	1	212	G18	miseq25_1_337_18	cica	1	19:6750362-6750658:1	DINDEL	crispr	crRNA:19:6750584-6750606:-1	19	6750589	G	GGA	2	73	0.0273972602739726	6750511	AAGGGTTAGGGCTATTGCTGGCACTGGTCGTGCTACTGTTGCTGTCACTTTGTGTTCCGCCAGACTTAAAGCTCCCAGGGTGTTCCTCCGTCTTCCCCAAATCCACCGCTATACTGAGGACCCCA	AAGGGTTAGGGCTATTGCTGGCACTGGTCGTGCTACTGTTGCTGTCACTTTGTGTTCCGCCAGACTTAAAGCTCCCAGGGAGTGTTCCTCCGTCTTCCCCAAATCCACCGCTATACTGAGGACCCCA
miseq25	1	212	G18	miseq25_1_337_18	cica	1	19:6750362-6750658:1	CIGAR	crispr	crRNA:19:6750584-6750606:-1	19	6750584	CCCAGGGTGTTCCT	C	1	73	0.0136986301369863	6750496	TCTTACGACTAGACGAAGGGTTAGGGCTATTGCTGGCACTGGTCGTGCTACTGTTGCTGTCACTTTGTGTTCCGCCAGACTTAAAGCTCCCAGGGTGTTCCTCCGTCTTCCCCAAATCCACCGCTATACTGAGGACCCCA	TCTTACGACTAGACGAAGGGTTAGGGCTATTGTTTGCTCTTGTCGTGCTACTGTTGCTGTCCCTTTGTGTTCCGCCAGACTTAAATCTCCCGTCTTCCCCAAATCCACCGCTATACTGAGGACCCTA
miseq25	1	212	G18	miseq25_1_337_18	cica	1	19:6750362-6750658:1	CIGAR	crispr	crRNA:19:6750584-6750606:-1	19	6750587	AG	A	1	73	0.0136986301369863	6750508	ACGAAGGGTTAGGGCTATTGCTGGCACTGGTCGTGCTACTGTTGCTGTCACTTTGTGTTCCGCCAGACTTAAAGCTCCCAGGGTGTTCCTCCGTCTTCCCCAAATCCACCGCTATACTGAGGACCCCA	ACGAAGGGTTAGGGCTATTGCTGGCACTGGTCGTGCTACTGTTGCTGTCACTTTGTGTTCCGCCAGACTTAAAGCTCCCAGGTGTTCCTCCGTCTTCCCCAAATCCACCGCTATACTGAGGACCCCA
miseq25	1	212	G19	miseq25_1_337_19	cica	1	19:6750362-6750658:1	DINDEL	crispr	crRNA:19:6750584-6750606:-1	19	6750423	GCGTTGCCATGGTTTCCGGCACAGTGCTCGAAGGTGTACTTCTTCTTGGGCACACGGGCCTTAAAAGTGGCCGTCTTACGACTAGACGAAGGGTTAGGGCTATTGCTGGCACTGGTCGTGCTACTGTTGCTGTCACTTTGTGTTCCGCCAGACTTAAAGCTCCCAGGGTGTTCCTC	G	2	20	0.1	6750385	AGCTGCTGCTGCTCTGTGGGGGTGTGCTGGGAGTGCTAGCGTTGCCATGGTTTCCGGCACAGTGCTCGAAGGTGTACTTCTTCTTGGGCACACGGGCCTTAAAAGTGGCCGTCTTACGACTAGACGAAGGGTTAGGGCTATTGCTGGCACTGGTCGTGCTACTGTTGCTGTCACTTTGTGTTCCGCCAGACTTAAAGCTCCCAGGGTGTTCCTCCGTCTTCCCCAAATCCACCGCTATACTGAGGACCCCA	AGCTGCTGCTGCTCTGTGGGGGTGTGCTGGGAGTGCTAGCGTCTTCCCCAAATCCACCGCTATACTGAGGACCCCA
miseq25	1	212	G19	miseq25_1_337_19	cica	1	19:6750362-6750658:1	DINDEL	crispr	crRNA:19:6750584-6750606:-1	19	6750461	CTTCTTCTTGGGCACACGGGCCTTAAAAGTGGCCGTCTTACGACTAGACGAAGGGTTAGGGCTATTGCTGGCACTGGTCGTGCTACTGTTGCTGTCACTTTGTGTTCCGCCAGACTTAAAGCTCCCAGGGTGTTCCTCCGTCT	C	2	20	0.1	6750385	AGCTGCTGCTGCTCTGTGGGGGTGTGCTGGGAGTGCTAGCGTTGCCATGGTTTCCGGCACAGTGCTCGAAGGTGTACTTCTTCTTGGGCACACGGGCCTTAAAAGTGGCCGTCTTACGACTAGACGAAGGGTTAGGGCTATTGCTGGCACTGGTCGTGCTACTGTTGCTGTCACTTTGTGTTCCGCCAGACTTAAAGCTCCCAGGGTGTTCCTCCGTCTTCCCCAAATCCACCGCTATACTGAGGACCCCA	AGCTGCTGCTGCTCTGTGGGGGTGTGCTGGGAGTGCTAGCGTTGCCATGGTTTCCGGCWCAGTGCTCGAAGGTGTACTCCCCAAATCCACCGCTATACTGAGGACCCCA
miseq25	1	212	G19	miseq25_1_337_19	cica	1	19:6750362-6750658:1	DINDEL	crispr	crRNA:19:6750584-6750606:-1	19	6750480	GCCTTAAAAGTGGCCGTCTTACGACTAGACGAAGGGTTAGGGCTATTGCTGGCACTGGTCGTGCTACTGTTGCTGTCACTTTGTGTTCCGCCAGACTTAAAGCTCCCAGGGTGTT	G	2	20	0.1	6750385	AGCTGCTGCTGCTCTGTGGGGGTGTGCTGGGAGTGCTAGCGTTGCCATGGTTTCCGGCACAGTGCTCGAAGGTGTACTTCTTCTTGGGCACACGGGCCTTAAAAGTGGCCGTCTTACGACTAGACGAAGGGTTAGGGCTATTGCTGGCACTGGTCGTGCTACTGTTGCTGTCACTTTGTGTTCCGCCAGACTTAAAGCTCCCAGGGTGTTCCTCCGTCTTCCCCAAATCCACCGCTATACT	AGCTGCTGCTGCTCTGTGGGGGTGTGCTGGGAGTGCTAGCGTTGCCATGGTTTCCGGCACAGTGCTCGAAGGGGTACTTCTTCTTGGGCACACGGGCCTCCGTCTTCCCCAAATCCACCGCTATACT
miseq25	1	212	G19	miseq25_1_337_19	cica	1	19:6750362-6750658:1	DINDEL	crispr	crRNA:19:6750584-6750606:-1	19	6750568	CGCCAGACTTAAAGCTCCCA	C	2	20	0.1	6750490	TGGCCGTCTTACGACTAGACGAAGGGTTAGGGCTATTGCTGGCACTGGTCGTGCTACTGTTGCTGTCACTTTGTGTTCCGCCAGACTTAAAGCTCCCAGGGTGTTCCTCCGTCTTCCCCAAATCCACCGCTATACTGAGGACCCCA	TGGCCGTCTTACGACTAGACGAAGGGTTAGGGCTATTGCTGGCACTGGTCGTGCTACTGTTGCTGTCACTTTGTGTTCCGGGTGTTCCTCCGTCTTCCCCAAATCCACCGCTATACTGAGGACCCCA
miseq25	1	212	G19	miseq25_1_337_19	cica	1	19:6750362-6750658:1	DINDEL	crispr	crRNA:19:6750584-6750606:-1	19	6750587	AGGGT	A	2	20	0.1	6750504	CTAGACGAAGGGTTAGGGCTATTGCTGGCACTGGTCGTGCTACTGTTGCTGTCACTTTGTGTTCCGCCAGACTTAAAGCTCCCAGGGTGTTCCTCCGTCTTCCCCAAATCCACCGCTATACTGAGGACCCCA	CTAGACGAAGGGTTAGGGCTATTGCTGGCACTGGTCGTGCTACTGTTGCTGTCACTTTGTGTTCCGCCAGACTTAAAGCTCCCAGTTCCTCCGTCTTCCCCAAATCCACCGCTATACTGAGGACCCCA
miseq25	1	212	G19	miseq25_1_337_19	cica	1	19:6750362-6750658:1	CIGAR	crispr	crRNA:19:6750584-6750606:-1	19	6750580	AGCTCCCAGGGT	A	1	20	0.05	6750498	TTACGACTAGACGAAGGGTTAGGGCTATTGCTGGCACTGGTCGTGCTACTGTTGCTGTCACTTTGTGTTCCGCCAGACTTAAAGCTCCCAGGGTGTTCCTCCGTCTTCCCCAAATCCACCGCTATACTGAGGACCCCA	TTACGACTAGACGAAGGGTTAGGGCTATTGCTGGCACTGGTCGTGCTACTGTTGCTGTCACTTTGTGTTCCGCCAGACTTAAAGTTCCTCCGTCTTCCCCAAATCCACCGCTATACTGAGGACCCCA
miseq25	1	212	G19	miseq25_1_337_19	cica	1	19:6750362-6750658:1	CIGAR	crispr	crRNA:19:6750584-6750606:-1	19	6750584	CCCAGGGTGTTCCT	C	1	20	0.05	6750496	TCTTACGACTAGACGAAGGGTTAGGGCTATTGCTGGCACTGGTCGTGCTACTGTTGCTGTCACTTTGTGTTCCGCCAGACTTAAAGCTCCCAGGGTGTTCCTCCGTCTTCCCCAAATCCACCGCTATACTGAGGACCCCA	TCTTACGACTAGACGAAGGGTTAGGGCTATTGCTGGCACTGGTCGTGCTACTGTTGCTGTCACTTTGTGTTCCGCCAGACTTAAAGCTCCCGTCTTCCCCAAATCCACCGCTATACTGAGGACCCCA
miseq25	1	212	G19	miseq25_1_337_19	cica	1	19:6750362-6750658:1	CIGAR	crispr	crRNA:19:6750584-6750606:-1	19	6750585	CCAGGG	CACTATCCACCGCTATCCACTATCCTCCGCTATCCAC	1	20	0.05	6750541	TGCTACTGTTGCTGTCACTTTGTGTTCCGCCAGACTTAAAGCTCCCAGGGTGTTCCTCCGTCTTCCCCAAATCCACCGCTATACTGAGGACCCCA	TGCTACTGTTGCTGTCACTTTGTGTTCCGCCAGACTTAAAGCTCCACTATCCACCGCTATCCACTATCCTCCGCTATCCACTGTTCCTCCGTCTTCCCCAAATCCACCGCTATACTGAGGACCCCA
miseq25	1	212	G20	miseq25_1_337_20	cica	1	19:6750362-6750658:1	DINDEL	crispr	crRNA:19:6750584-6750606:-1	19	6750584	CCCAGGGTGTTCCT	C	10547	68148	0.154766097317603	6750486	AAAGTGGCCGTCTTACGACTAGACGAAGGGTTAGGGCTATTGCTGGCACTGGTCGTGCTACTGTTGCTGTCACTTTGTGTTCCGCCAGACTTAAAGCTCCCAGGGTGTTCCTCCGTCTTCCCCAAATCCACCGCTATACTGAGGACCCCATCACTGTGTATCC	AAAGTGGCCGTCTTACGACTAGACGAAGGGTTAGGGCTATTGCTGGCACTGGTCGTGCTACTGTTGCTGTCACTTTGTGTTCCGCCAGACTTAAAGCTCCCGTCTTCCCCAAATCCACCGCTATACTGAGGACCCCAGCRCTGTGTAKCCCTKCCTTTTS
miseq25	1	212	G20	miseq25_1_337_20	cica	1	19:6750362-6750658:1	DINDEL	crispr	crRNA:19:6750584-6750606:-1	19	6750568	CGCCAGACTTAAAGCTCCCA	C	8904	68148	0.130656805775665	6750481	CCTTAAAAGTGGCCGTCTTACGACTAGACGAAGGGTTAGGGCTATTGCTGGCACTGGTCGTGCTACTGTTGCTGTCACTTTGTGTTCCGCCAGACTTAAAGCTCCCAGGGTGTTCCTCCGTCTTCCCCAAATCCACCGCTATACTGAGGACCCCATCACTGTGTATCCC	CCTTAAAAGTGGCCGTCTTACGACTAGACGAAGGGTTAGGGCTATTGCTGGCACTGGTCGTGCTACTGTTGCTGTCACTTTGTGTTCCGGGTGTTCCTCCGTCTTCCCCAAATCCACCGCTATACTGAGGACCCCAKCACTGTGTATCCCWTCCTTTTC
miseq25	1	212	G20	miseq25_1_337_20	cica	1	19:6750362-6750658:1	DINDEL	crispr	crRNA:19:6750584-6750606:-1	19	6750588	GGGT	G	4982	68148	0.0731055937078124	6750501	CGACTAGACGAAGGGTTAGGGCTATTGCTGGCACTGGTCGTGCTACTGTTGCTGTCACTTTGTGTTCCGCCAGACTTAAAGCTCCCAGGGTGTTCCTCCGTCTTCCCCAAATCCACCGCTATACTGAGGACCCCA	CGACTAGACGAAGGGTTAGGGCTATTGCTGGCACTGGTCGTGCTACTGTTGCTGTCACTTTGTGTTCCGCCAGACTTAAAGCTCCCAGGTTCCTCCGTCTTCCCCAAATCCACCGCTATACTGAGGACCCCAKCACTGTGTATCCCTTCCTTTYC
miseq25	1	212	G20	miseq25_1_337_20	cica	1	19:6750362-6750658:1	DINDEL	crispr	crRNA:19:6750584-6750606:-1	19	6750582	CTCCCAGGGTG	C	1971	68148	0.0289223454833597	6750497	CTTACGACTAGACGAAGGGTTAGGGCTATTGCTGGCACTGGTCGTGCTACTGTTGCTGTCACTTTGTGTTCCGCCAGACTTAAAGCTCCCAGGGTGTTCCTCCGTCTTCCCCAAATCCACCGCTATACTGAGGACCCCA	CTTACGACTAGACGAAGGGTTAGGGCTATTGCTGGCACTGGTCGTGCTACTGTTGCTGTCACTTTGTGTTCCGCCAGACTTAAAGCTTCCTCCGTCTTCCCCAAATCCACCGCTATACTGAGGACCCCAGCACRGTRTATCCCKYCMTTTTC
miseq25	1	212	G20	miseq25_1_337_20	cica	1	19:6750362-6750658:1	DINDEL	crispr	crRNA:19:6750584-6750606:-1	19	6750587	AGGGT	A	1880	68148	0.0275870164935141	6750503	ACTAGACGAAGGGTTAGGGCTATTGCTGGCACTGGTCGTGCTACTGTTGCTGTCACTTTGTGTTCCGCCAGACTTAAAGCTCCCAGGGTGTTCCTCCGTCTTCCCCAAATCCACCGCTATACTGAGGACCCCA	ACTAGACGAAGGGTTAGGGCTATTGCTGGCACTGGTCGTGCTACTGTTGCTGTCACTTTGTGTTCCGCCAGACTTAAAGCTCCCAGTTCCTCCGTCTTCCCCAAATCCACCGCTATACTGAGGACCCCAGCWCYGTSTAYCCCTTCCYYTTC
miseq25	1	212	G20	miseq25_1_337_20	cica	1	19:6750362-6750658:1	CIGAR	crispr	crRNA:19:6750584-6750606:-1	19	6750585	CCAGGG	CACTATCCACCGCTATCCACTATCCTCCGCTATCCAC	1753	68148	0.0257234254857076	6750536	GGTCGTGCTACTGTTGCTGTCACTTTGTGTTCCGCCAGACTTAAAGCTCCCAGGGTGTTCCTCCGTCTTCCCCAAATCCACCGCTATACTGAGGACCCCA	GGTCGTGCTACTGTTGCTGTCACTTTGTGTTCCGCCAGACTTAAAGCTCCACTATCCACCGCTATCCACTATCCTCCGCTATCCACTGTTCCTCCGTCTTCCCCAAATCCACCGCTATACTGAGGACCCCAS
miseq25	1	212	G20	miseq25_1_337_20	cica	1	19:6750362-6750658:1	DINDEL	crispr	crRNA:19:6750584-6750606:-1	19	6750580	AGCTCCCAGGGT	A	1522	68148	0.0223337442037917	6750496	TCTTACGACTAGACGAAGGGTTAGGGCTATTGCTGGCACTGGTCGTGCTACTGTTGCTGTCACTTTGTGTTCCGCCAGACTTAAAGCTCCCAGGGTGTTCCTCCGTCTTCCCCAAATCCACCGCTATACTGAGGACCCCA	TCTTACGACTAGACGAAGGGTTAGGGCTATTGCTGGCACTGGTCGTGCTACTGTTGCTGTCACTTTGTGTTCCGCCAGACTTAAAGTTCCTCCGTCTTCCCCAAATCCACCGCTATACTGAGGACCCCAKCACTGTGTATCCCTTCCTTTTCCGGAGAATTGCTGCTTCTCAGTGGCCCTTCCTTTTC
miseq25	1	212	G21	miseq25_1_337_21	cica	1	19:6750362-6750658:1	DINDEL	crispr	crRNA:19:6750584-6750606:-1	19	6750580	AGCTCCCAGGGT	A	92	186	0.494623655913978	6750497	CTTACGACTAGACGAAGGGTTAGGGCTATTGCTGGCACTGGTCGTGCTACTGTTGCTGTCACTTTGTGTTCCGCCAGACTTAAAGCTCCCAGGGTGTTCCTCCGTCTTCCCCAAATCCACCGCTATACTGAGGACCCCA	CTTACGACTAGACGAAGGGTTAGGGCTATTGCTGGCACTGGTCGTGCTACTGTTGCTGTCACTTTGTGTTCCGCCAGACTTAAAGTTCCTCCGTCTTCCCCAAATCCACCGCTATACTGAGGACCCCAA
miseq25	1	212	G21	miseq25_1_337_21	cica	1	19:6750362-6750658:1	DINDEL	crispr	crRNA:19:6750584-6750606:-1	19	6750423	GCGTTGCCATGGTTTCCGGCACAGTGCTCGAAGGTGTACTTCTTCTTGGGCACACGGGCCTTAAAAGTGGCCGTCTTACGACTAGACGAAGGGTTAGGGCTATTGCTGGCACTGGTCGTGCTACTGTTGCTGTCACTTTGTGTTCCGCCAGACTTAAAGCTCCCAGGGTGTTCCTC	G	2	186	0.010752688172043	6750385	AGCTGCTGCTGCTCTGTGGGGGTGTGCTGGGAGTGCTAGCGTTGCCATGGTTTCCGGCACAGTGCTCGAAGGTGTACTTCTTCTTGGGCACACGGGCCTTAAAAGTGGCCGTCTTACGACTAGACGAAGGGTTAGGGCTATTGCTGGCACTGGTCGTGCTACTGTTGCTGTCACTTTGTGTTCCGCCAGACTTAAAGCTCCCAGGGTGTTCCTCCGTCTTCCCCAAATCCACCGCTATACTGAGGACCCCA	AGCTGCTGCTGCTCTGTGGGGGTGTGCTGGGAGTGCTAGCGTCTTCCCCAAATCCACCGCTATACTGAGGACCCCA
miseq25	1	212	G22	miseq25_1_337_22	cica	1	19:6750362-6750658:1	DINDEL	crispr	crRNA:19:6750584-6750606:-1	19	6750461	CTTCTTCTTGGGCACACGGGCCTTAAAAGTGGCCGTCTTACGACTAGACGAAGGGTTAGGGCTATTGCTGGCACTGGTCGTGCTACTGTTGCTGTCACTTTGTGTTCCGCCAGACTTAAAGCTCCCAGGGTGTTCCTCCGTCT	C	2	2	1	6750385	AGCTGCTGCTGCTCTGTGGGGGTGTGCTGGGAGTGCTAGCGTTGCCATGGTTTCCGGCACAGTGCTCGAAGGTGTACTTCTTCTTGGGCACACGGGCCTTAAAAGTGGCCGTCTTACGACTAGACGAAGGGTTAGGGCTATTGCTGGCACTGGTCGTGCTACTGTTGCTGTCACTTTGTGTTCCGCCAGACTTAAAGCTCCCAGGGTGTTCCTCCGTCTTCCCCAAATCCACCGCTATACTGAGGACCCCA	AGCTGCTGCTGCTCTGTGGGGGTGTGCTGGGAGTGCTAGCGTTGCCATGGTTTCCGGCACAGTGCTCGAAGGWGTACTCCCCAAATCCACCGCTATWCTGAGGACCCCA
miseq25	1	212	G23	miseq25_1_337_23	cica	1	19:6750362-6750658:1	NA	NA	crRNA:19:6750584-6750606:-1	NA	NA	NA	NA	0	0	0	NA	NA	NA
miseq25	1	212	G24	miseq25_1_337_24	cica	1	19:6750362-6750658:1	DINDEL	crispr	crRNA:19:6750584-6750606:-1	19	6750461	CTTCTTCTTGGGCACACGGGCCTTAAAAGTGGCCGTCTTACGACTAGACGAAGGGTTAGGGCTATTGCTGGCACTGGTCGTGCTACTGTTGCTGTCACTTTGTGTTCCGCCAGACTTAAAGCTCCCAGGGTGTTCCTCCGTCT	C	2	2	1	6750385	AGCTGCTGCTGCTCTGTGGGGGTGTGCTGGGAGTGCTAGCGTTGCCATGGTTTCCGGCACAGTGCTCGAAGGTGTACTTCTTCTTGGGCACACGGGCCTTAAAAGTGGCCGTCTTACGACTAGACGAAGGGTTAGGGCTATTGCTGGCACTGGTCGTGCTACTGTTGCTGTCACTTTGTGTTCCGCCAGACTTAAAGCTCCCAGGGTGTTCCTCCGTCTTCCCCAAATCCACCGCTATACTGAGGACCCCA	AGCTGCTGCTGCTCTGTGGGGGTGTGCTGGGAGTGCTAGCGTTGCCATGGTTTCCGGCACAGTGCTCGAAGGTGTACTCCCCAAATCCACCGCTATACTGAGGACCCCA
miseq25	1	213	H01	miseq25_1_337_25	cica	1	19:6750362-6750658:1	DINDEL	crispr	crRNA:19:6750584-6750606:-1	19	6750584	CCCAGGGTGTTCCTCCGTCTT	C	22	171	0.128654970760234	6750489	GTGGCCGTCTTACGACTAGACGAAGGGTTAGGGCTATTGCTGGCACTGGTCGTGCTACTGTTGCTGTCACTTTGTGTTCCGCCAGACTTAAAGCTCCCAGGGTGTTCCTCCGTCTTCCCCAAATCCACCGCTATACTGAGGACCCCA	GTGGCCGTCTTACGACTAGACGAAGGGTTAGGGCTATTGCTGGCACTGGTCGTGCTACTGTTGCTGTCACTTTGTGTTCCGCCAGACTTAAAGCTCCCCCAAATCCACCGCTATACTGAGGACCCCA
miseq25	1	213	H01	miseq25_1_337_25	cica	1	19:6750362-6750658:1	DINDEL	crispr	crRNA:19:6750584-6750606:-1	19	6750582	CTCCCAGGG	C	12	171	0.0701754385964912	6750501	CGACTAGACGAAGGGTTAGGGCTATTGCTGGCACTGGTCGTGCTACTGTTGCTGTCACTTTGTGTTCCGCCAGACTTAAAGCTCCCAGGGTGTTCCTCCGTCTTCCCCAAATCCACCGCTATACTGAGGACCCCA	CGACTAGACGAAGGGTTAGGGCTATTGCTGGCACTGGTCGTGCTACTGTTGCTGTCACTTTGTGTTCCGCCAGACTTAAAGCTGTTCCTCCGTCTTCCCCAAATCCACCGCTATACTGAGGACCCCA
miseq25	1	213	H01	miseq25_1_337_25	cica	1	19:6750362-6750658:1	DINDEL	crispr	crRNA:19:6750584-6750606:-1	19	6750580	AGCTCCCAGGGT	A	8	171	0.0467836257309941	6750498	TTACGACTAGACGAAGGGTTAGGGCTATTGCTGGCACTGGTCGTGCTACTGTTGCTGTCACTTTGTGTTCCGCCAGACTTAAAGCTCCCAGGGTGTTCCTCCGTCTTCCCCAAATCCACCGCTATACTGAGGACCCCA	TTACGACTAGACGAAGGGTTAGGGCTATTGCTGGCACTGGTCGTGCTACTGTTGCTGTCACTTTGTGTTCCGCCAGACTTAAAGTTCCTCCGTCTTCCCCAAATCCACCGCTATACTGAGGACCCCA
miseq25	1	213	H01	miseq25_1_337_25	cica	1	19:6750362-6750658:1	DINDEL	crispr	crRNA:19:6750584-6750606:-1	19	6750583	TCCCAGGGTGTTCCTCCGTCTTCCCCAAATCCACCGCTATACTGAGGACCCCATCACTGTGTATCCCTTCCTTTTCCGGAGAA	T	8	171	0.0467836257309941	6750461	CTTCTTCTTGGGCACACGGGCCTTAAAAGTGGCCGTCTTACGACTAGACGAAGGGTTAGGGCTATTGCTGGCACTGGTCGTGCTACTGTTGCTGTCACTTTGTGTTCCGCCAGACTTAAAGCTCCCAGGGTGTTCCTCCGTCTTCCCCAAATCCACCGCTATACTGAGGACCCCATCACTGTGTATCCCTTCCTTTTCCGGAGAATTGCT	CTTCTTCTTGGGCACACGGGCCTTAAAAGTGGCCGTCTTACGACTAGACGAAGGGTTAGGGCTATTGCTGGCACTGGTCGTGCTACTGTTGCTGTCACTTTGTGTTCCGCCAGACTTAAAGCTTTGCT
miseq25	1	213	H01	miseq25_1_337_25	cica	1	19:6750362-6750658:1	DINDEL	crispr	crRNA:19:6750584-6750606:-1	19	6750587	AG	A	7	171	0.0409356725146199	6750507	GACGAAGGGTTAGGGCTATTGCTGGCACTGGTCGTGCTACTGTTGCTGTCACTTTGTGTTCCGCCAGACTTAAAGCTCCCAGGGTGTTCCTCCGTCTTCCCCAAATCCACCGCTATACTGAGGACCCCA	GACGAAGGGTTAGGGCTATTGCTGGCACTGGTCGTGCTACTGTTGCTGTCACTTTGTGTTCCGCCAGACTTAAAGCTCCCAGGTGTTCCTCCGTCTTCCCCAAATCCACCGCTATACTGAGGACCCCA
miseq25	1	213	H01	miseq25_1_337_25	cica	1	19:6750362-6750658:1	DINDEL	crispr	crRNA:19:6750584-6750606:-1	19	6750582	CTCCCAGGGTG	C	6	171	0.0350877192982456	6750499	TACGACTAGACGAAGGGTTAGGGCTATTGCTGGCACTGGTCGTGCTACTGTTGCTGTCACTTTGTGTTCCGCCAGACTTAAAGCTCCCAGGGTGTTCCTCCGTCTTCCCCAAATCCACCGCTATACTGAGGACCCCA	TACGACTAGACGAAGGGTTAGGGCTATTGCTGGCACTGGTCGTGCTACTGTTGCTGTCACTTTGTGTTCCGCCAGACTTAAAGCTTCCTCCGTCTTCCCCAAATCCACCGCTATACTGAGGACCCCA
miseq25	1	213	H01	miseq25_1_337_25	cica	1	19:6750362-6750658:1	CIGAR	crispr	crRNA:19:6750584-6750606:-1	19	6750584	CCCAGG	CTTT	4	171	0.0233918128654971	6750507	GACGAAGGGTTAGGGCTATTGCTGGCACTGGTCGTGCTACTGTTGCTGTCACTTTGTGTTCCGCCAGACTTAAAGCTCCCAGGGTGTTCCTCCGTCTTCCCCAAATCCACCGCTATACTGAGGACCCCA	GACGAAGGGTTAGGGCTATTGCTGGCACTGGTCGTGCTACTGTTGCTGTCACTTTGTGTTCCGCCAGACTCCTCCGTCTTTGTGTTCCTCCGTCTTCCCCAAATCCACCGCTATACTGAGGACCCCA
miseq25	1	213	H01	miseq25_1_337_25	cica	1	19:6750362-6750658:1	CIGAR	crispr	crRNA:19:6750584-6750606:-1	19	6750587	AGGGTGTT	A	4	171	0.0233918128654971	6750502	GACTAGACGAAGGGTTAGGGCTATTGCTGGCACTGGTCGTGCTACTGTTGCTGTCACTTTGTGTTCCGCCAGACTTAAAGCTCCCAGGGTGTTCCTCCGTCTTCCCCAAATCCACCGCTATACTGAGGACCCCA	GACTAGACGAAGGGTTAGGGCTATTGCTGGCACTGGTCGTGCTACTGTTGCTGTCACTTTGTGTTCCGCCAGACTTAAAGCTCCCAAATCCGTCTTCCCCAAATCCACCGCTATACTGAGGACCCCA
miseq25	1	213	H01	miseq25_1_337_25	cica	1	19:6750362-6750658:1	DINDEL	crispr	crRNA:19:6750584-6750606:-1	19	6750582	CTCCCAGGGTGT	C	3	171	0.0175438596491228	6750497	CTTACGACTAGACGAAGGGTTAGGGCTATTGCTGGCACTGGTCGTGCTACTGTTGCTGTCACTTTGTGTTCCGCCAGACTTAAAGCTCCCAGGGTGTTCCTCCGTCTTCCCCAAATCCACCGCTATACTGAGGACCCCA	CTTACGACTAGACGAAGGGTTAGGGCTATTGCTGGCACTGGTCGTGCTACTGTTGCTGTCACTTTGTGTTCCGCCAGACTTAAAGCTCCTCCGTCTTCCCCAAATCCACCGCTATACTGAGGACCCCA
miseq25	1	213	H01	miseq25_1_337_25	cica	1	19:6750362-6750658:1	DINDEL	crispr	crRNA:19:6750584-6750606:-1	19	6750561	TGTGTTCCGCCAGACTTAAAGCTCCCAGG	T	2	171	0.0116959064327485	6750481	CCTTAAAAGTGGCCGTCTTACGACTAGACGAAGGGTTAGGGCTATTGCTGGCACTGGTCGTGCTACTGTTGCTGTCACTTTGTGTTCCGCCAGACTTAAAGCTCCCAGGGTGTTCCTCCGTCTTCCCCAAATCCACCGCTATACTGAGGACCCCA	CCTTAAAAGTGGCCGTCTTACGACTAGACGAAGGGTTAGGGCTATTGCTGGCACTGGTCGTGCTACTGTTGCTGTCACTTTGTGTTCCTCCGTCTTCCCCAAATCCACCRCTATACTGAGGACCCCA
miseq25	1	213	H01	miseq25_1_337_25	cica	1	19:6750362-6750658:1	DINDEL	crispr	crRNA:19:6750584-6750606:-1	19	6750580	AGCTCCCAGG	A	2	171	0.0116959064327485	6750500	ACGACTAGACGAAGGGTTAGGGCTATTGCTGGCACTGGTCGTGCTACTGTTGCTGTCACTTTGTGTTCCGCCAGACTTAAAGCTCCCAGGGTGTTCCTCCGTCTTCCCCAAATCCACCGCTATACTGAGGACCCCA	ACGACTAGACGAAGGGTTAGGGCTATTGCTGGCACTGGTCGTGCTACTGTTGCTGTCACTTTGTGTTCCGCCAGACTTAAAGTGTTCCTCCGTCTTCCCCAAATCCACCGCTATACTGAGGACCCCA
miseq25	1	213	H02	miseq25_1_337_26	cica	1	19:6750362-6750658:1	DINDEL	crispr	crRNA:19:6750584-6750606:-1	19	6750474	ACACGGGCCTTAAAAGTGGCCGTCTTACGACTAGACGAAGGGTTAGGGCTATTGCTGGCACTGGTCGTGCTACTGTTGCTGTCACTTTGTGTTCCGCCAGACTTAAAGCTCCCAGGGTGTTCCTCC	A	4	4	1	6750384	GAGCTGCTGCTGCTCTGTGGGGGTGTGCTGGGAGTGCTAGCGTTGCCATGGTTTCCGGCACAGTGCTCGAAGGTGTACTTCTTCTTGGGCACACGGGCCTTAAAAGTGGCCGTCTTACGACTAGACGAAGGGTTAGGGCTATTGCTGGCACTGGTCGTGCTACTGTTGCTGTCACTTTGTGTTCCGCCAGACTTAAAGCTCCCAGGGTGTTCCTCCGTCTTCCCCAAATCCACCGCTATACTGAGGACCCCA	GAGCTGCTGCTGCTCTGTGGGGGTGTGCTGGGAGTGCTAGCGTTGCCATGGTTTCCGGCACAGTGCTCGAAGGTGTACTTCTTCTTGGGCAGTCTTCCCCAAATCCACCGCTATACTGAGGACCCCAT
miseq25	1	213	H03	miseq25_1_337_27	cica	1	19:6750362-6750658:1	NA	NA	crRNA:19:6750584-6750606:-1	NA	NA	NA	NA	0	0	0	NA	NA	NA
miseq25	1	213	H04	miseq25_1_337_28	cica	1	19:6750362-6750658:1	DINDEL	crispr	crRNA:19:6750584-6750606:-1	19	6750423	GCGTTGCCATGGTTTCCGGCACAGTGCTCGAAGGTGTACTTCTTCTTGGGCACACGGGCCTTAAAAGTGGCCGTCTTACGACTAGACGAAGGGTTAGGGCTATTGCTGGCACTGGTCGTGCTACTGTTGCTGTCACTTTGTGTTCCGCCAGACTTAAAGCTCCCAGGGTGTTCCTC	G	2	3	0.666666666666667	6750385	AGCTGCTGCTGCTCTGTGGGGGTGTGCTGGGAGTGCTAGCGTTGCCATGGTTTCCGGCACAGTGCTCGAAGGTGTACTTCTTCTTGGGCACACGGGCCTTAAAAGTGGCCGTCTTACGACTAGACGAAGGGTTAGGGCTATTGCTGGCACTGGTCGTGCTACTGTTGCTGTCACTTTGTGTTCCGCCAGACTTAAAGCTCCCAGGGTGTTCCTCCGTCTTCCCCAAATCCACCGCTATACTGAGGACCCCA	AGCTGCTGCTGCTCTGTGGGGGTGTGCTGGGAGTGCTAGCGTCTTCCCCAAATCCACCGCTATACTGAGGACCCCA
miseq25	1	213	H05	miseq25_1_337_29	cica	1	19:6750362-6750658:1	DINDEL	crispr	crRNA:19:6750584-6750606:-1	19	6750416	AGTGCTAGCGTTGCCATGGTTTCCGGCACAGTGCTCGAAGGTGTACTTCTTCTTGGGCACACGGGCCTTAAAAGTGGCCGTCTTACGACTAGACGAAGGGTTAGGGCTATTGCTGGCACTGGTCGTGCTACTGTTGCTGTCACTTTGTGTTCCGCCAGACTTAAAGCTCCCAGGGTGTTCCTCCGTCTTCCCCAAATCCACCG	A	15970	16483	0.968877024813444	6750353	TGGGACCTGGCTAGTACCAGTACCATTGTGAGAGCTGCTGCTGCTCTGTGGGGGTGTGCTGGGAGTGCTAGCGTTGCCATGGTTTCCGGCACAGTGCTCGAAGGTGTACTTCTTCTTGGGCACACGGGCCTTAAAAGTGGCCGTCTTACGACTAGACGAAGGGTTAGGGCTATTGCTGGCACTGGTCGTGCTACTGTTGCTGTCACTTTGTGTTCCGCCAGACTTAAAGCTCCCAGGGTGTTCCTCCGTCTTCCCCAAATCCACCGCTATACTGAGGACCCCATCACTGTGTATCCCTTCCTTTTC	TCCCTTTCTGCKAGWYYMRGTMCCMTTGTGRKAGCTGCTGCTGCTCTGTGGGGGTGTGCTGGGACTATACTGAGGACCCCAKCACTGTGTATCCCTTCMWTTTM
miseq25	1	213	H05	miseq25_1_337_29	cica	1	19:6750362-6750658:1	CIGAR	crispr	crRNA:19:6750584-6750606:-1	19	6750434	GTTTCCGGCACAGTGCTCGAAGGTGTACTTCTTCTTGGGCACACGGGCCTTAAAAGTGGCCGTCTTACGACTAGACGAAGGGTTAGGGCTATTGCTGGCACTGGTCGTGCTACTGTTGCTGTCACTTTGTGTTCCGCCAGACTTAAAGCTCCCAGGGTGT	G	274	16483	0.0166231875265425	6750385	AGCTGCTGCTGCTCTGTGGGGGTGTGCTGGGAGTGCTAGCGTTGCCATGGTTTCCGGCACAGTGCTCGAAGGTGTACTTCTTCTTGGGCACACGGGCCTTAAAAGTGGCCGTCTTACGACTAGACGAAGGGTTAGGGCTATTGCTGGCACTGGTCGTGCTACTGTTGCTGTCACTTTGTGTTCCGCCAGACTTAAAGCTCCCAGGGTGTTCCTCCGTCTTCCCCAAATCCACCGCTATACTGAGGACCCCA	AGCTGCTGCTGCTCTGTGGGGGTGTGCTGGGAGTGCTAGCGTTGCCATGGGCCTCCGTCTTCCCCAAATCCACCGCTATACTGAGGACCCCA
miseq25	1	213	H06	miseq25_1_337_30	cica	1	19:6750362-6750658:1	NA	NA	crRNA:19:6750584-6750606:-1	NA	NA	NA	NA	0	6	0	NA	NA	NA
miseq25	1	213	H07	miseq25_1_337_31	cica	1	19:6750362-6750658:1	DINDEL	crispr	crRNA:19:6750584-6750606:-1	19	6750224	GTCCCTTTCACCACAATCACTAGCAGTTCTTCCCGTGGGCCCTGTTATGTTATTGTGTGCATACATTGCAATGTTGCCTTCAGCTTGCTGGCTTTGACCGTCTGGGTCTGTATGTGCAGCAGAGGCAGCTGGGACCTGGCTAGTACCAGTACCATTGTGAGAGCTGCTGCTGCTCTGTGGGGGTGTGCTGGGAGTGCTAGCGTTGCCATGGTTTCCGGCACAGTGCTCGAAGGTGTACTTCTTCTTGGGCACACGGGCCTTAAAAGTGGCCGTCTTACGACTAGACGAAGGGTTAGGGCTATTGCTGGCACTGGTCGTGCTACTGTTGCTGTCACTTTGTGTTCCGCCAGACTTAAAGCTCCCAGGGTGT	G	2	4	0.5	6750192	GAGCAACGCTGTGGGCTGGATACACTTGTCCTGTCCCTTTCACCACAATCACTAGCAGTTCTTCCCGTGGGCCCTGTTATGTTATTGTGTGCATACATTGCAATGTTGCCTTCAGCTTGCTGGCTTTGACCGTCTGGGTCTGTATGTGCAGCAGAGGCAGCTGGGACCTGGCTAGTACCAGTACCATTGTGAGAGCTGCTGCTGCTCTGTGGGGGTGTGCTGGGAGTGCTAGCGTTGCCATGGTTTCCGGCACAGTGCTCGAAGGTGTACTTCTTCTTGGGCACACGGGCCTTAAAAGTGGCCGTCTTACGACTAGACGAAGGGTTAGGGCTATTGCTGGCACTGGTCGTGCTACTGTTGCTGTCACTTTGTGTTCCGCCAGACTTAAAGCTCCCAGGG…	GAGCAACGCTGTGGGCTGGATACACTTGTCCTGTCCTCCGTCTTCCCCAAATCCACCGCTATACTGAGGACCCCA
miseq25	1	213	H08	miseq25_1_337_32	cica	1	19:6750362-6750658:1	NA	NA	crRNA:19:6750584-6750606:-1	NA	NA	NA	NA	0	0	0	NA	NA	NA
miseq25	1	213	H09	miseq25_1_337_33	cica	1	19:6750362-6750658:1	CIGAR	crispr	crRNA:19:6750584-6750606:-1	19	6750438	CCGGCACAGTGCTCGAAGGTGTACTTCTTCTTGGGCACACGGGCCTTAAAAGTGGCCGTCTTACGACTAGACGAAGGGTTAGGGCTATTGCTGGCACTGGTCGTGCTACTGTTGCTGTCACTTTGTGTTCCGCCAGACTTAAAGCTCCCA	C	10	10	1	6750385	AGCTGCTGCTGCTCTGTGGGGGTGTGCTGGGAGTGCTAGCGTTGCCATGGTTTCCGGCACAGTGCTCGAAGGTGTACTTCTTCTTGGGCACACGGGCCTTAAAAGTGGCCGTCTTACGACTAGACGAAGGGTTAGGGCTATTGCTGGCACTGGTCGTGCTACTGTTGCTGTCACTTTGTGTTCCGCCAGACTTAAAGCTCCCAGGGTGTTCCTCCGTCTTCCCCAAATCCACCGCTATACTGAGGACCCCA	AGCTGCTGCTGCTCTGTGGGGGTGTGCTGGGAGTGCTAGCGTTGCCATGGTTTCTCATGTTCCTCCGTCTTCCCCAAATCCACCGCTATACTGAGGACCCCA
miseq25	1	213	H10	miseq25_1_337_34	cica	1	19:6750362-6750658:1	DINDEL	crispr	crRNA:19:6750584-6750606:-1	19	6750480	GCCTTAAAAGTGGCCGTCTTACGACTAGACGAAGGGTTAGGGCTATTGCTGGCACTGGTCGTGCTACTGTTGCTGTCACTTTGTGTTCCGCCAGACTTAAAGCTCCCAGGGTGTT	G	1	2	0.5	6750385	AGCTGCTGCTGCTCTGTGGGGGTGTGCTGGGAGTGCTAGCGTTGCCATGGTTTCCGGCACAGTGCTCGAAGGTGTACTTCTTCTTGGGCACACGGGCCTTAAAAGTGGCCGTCTTACGACTAGACGAAGGGTTAGGGCTATTGCTGGCACTGGTCGTGCTACTGTTGCTGTCACTTTGTGTTCCGCCAGACTTAAAGCTCCCAGGGTGTTCCTCCGTCTTCCCCAAATCCACCGCTATACT	AGCTGCTGCTGCTCTGTGGGGGTGTGCTGGGAGTGCTAGCGTTGCCATGGTTTCCGGCACAGTGCTCGAAGGTGTACTTCTTCTTGGGCACACGGGCCTCCGTCTTCCCCAAATCCACCGCTATACT
miseq25	1	213	H11	miseq25_1_337_35	cica	1	19:6750362-6750658:1	CIGAR	crispr	crRNA:19:6750584-6750606:-1	19	6750582	CTCCCAGGGTGT	C	1	2	0.5	6750498	TTACGACTAGACGAAGGGTTAGGGCTATTGCTGGCACTGGTCGTGCTACTGTTGCTGTCACTTTGTGTTCCGCCAGACTTAAAGCTCCCAGGGTGTTCCTCCGTCTTCCCCAAATCCACCGCTATACTGAGGACCCCA	TTACGACTAGACGAAGGGTTAGGGCTATTGCTGGCTCTGGTCGTGCTAGTGTTGCTGTCGCTCTGCGTTCCGCCAGACTTAAAGCTCCTCCCGCTTCGCCAGATCCAGCGCTATTCTGAGGACGCAA
miseq25	1	213	H12	miseq25_1_337_36	cica	1	19:6750362-6750658:1	DINDEL	crispr	crRNA:19:6750584-6750606:-1	19	6750224	GTCCCTTTCACCACAATCACTAGCAGTTCTTCCCGTGGGCCCTGTTATGTTATTGTGTGCATACATTGCAATGTTGCCTTCAGCTTGCTGGCTTTGACCGTCTGGGTCTGTATGTGCAGCAGAGGCAGCTGGGACCTGGCTAGTACCAGTACCATTGTGAGAGCTGCTGCTGCTCTGTGGGGGTGTGCTGGGAGTGCTAGCGTTGCCATGGTTTCCGGCACAGTGCTCGAAGGTGTACTTCTTCTTGGGCACACGGGCCTTAAAAGTGGCCGTCTTACGACTAGACGAAGGGTTAGGGCTATTGCTGGCACTGGTCGTGCTACTGTTGCTGTCACTTTGTGTTCCGCCAGACTTAAAGCTCCCAGGGTGT	G	2	3	0.666666666666667	6750192	GAGCAACGCTGTGGGCTGGATACACTTGTCCTGTCCCTTTCACCACAATCACTAGCAGTTCTTCCCGTGGGCCCTGTTATGTTATTGTGTGCATACATTGCAATGTTGCCTTCAGCTTGCTGGCTTTGACCGTCTGGGTCTGTATGTGCAGCAGAGGCAGCTGGGACCTGGCTAGTACCAGTACCATTGTGAGAGCTGCTGCTGCTCTGTGGGGGTGTGCTGGGAGTGCTAGCGTTGCCATGGTTTCCGGCACAGTGCTCGAAGGTGTACTTCTTCTTGGGCACACGGGCCTTAAAAGTGGCCGTCTTACGACTAGACGAAGGGTTAGGGCTATTGCTGGCACTGGTCGTGCTACTGTTGCTGTCACTTTGTGTTCCGCCAGACTTAAAGCTCCCAGGG…	GAGCAACGCTGTGGGCTGGATACACTTGTCCTGTCCTCCGTCTTCCCCAAATCCACCGCTATACTGAGGACCCCA
miseq25	1	213	H13	miseq25_1_337_37	cica	1	19:6750362-6750658:1	DINDEL	crispr	crRNA:19:6750584-6750606:-1	19	6750432	TGGTTTCCGGCACAGTGCTCGAAGGTGTACTTCTTCTTGGGCACACGGGCCTTAAAAGTGGCCGTCTTACGACTAGACGAAGGGTTAGGGCTATTGCTGGCACTGGTCGTGCTACTGTTGCTGTCACTTTGTGTTCCGCCAGACTTAAAGCTCCCAG	T	2	4	0.5	6750385	AGCTGCTGCTGCTCTGTGGGGGTGTGCTGGGAGTGCTAGCGTTGCCATGGTTTCCGGCACAGTGCTCGAAGGTGTACTTCTTCTTGGGCACACGGGCCTTAAAAGTGGCCGTCTTACGACTAGACGAAGGGTTAGGGCTATTGCTGGCACTGGTCGTGCTACTGTTGCTGTCACTTTGTGTTCCGCCAGACTTAAAGCTCCCAGGGTGTTCCTCCGTCTTCCCCAAATCCACCGCTATACTGAGGACCCCA	AGCTGCTGCTGCTCTGTGGGGGTGTGCTGGGAGTGCTAGCGTTGCCATGGTGTTCCTCCGTCTTCCCCAAATCCACCGCTATACTGAGGACCCCA
miseq25	1	213	H13	miseq25_1_337_37	cica	1	19:6750362-6750658:1	CIGAR	crispr	crRNA:19:6750584-6750606:-1	19	6750561	TGTGTTCCGCCAGACTTAAAGCTCCCAGG	T	1	4	0.25	6750481	CCTTAAAAGTGGCCGTCTTACGACTAGACGAAGGGTTAGGGCTATTGCTGGCACTGGTCGTGCTACTGTTGCTGTCACTTTGTGTTCCGCCAGACTTAAAGCTCCCAGGGTGTTCCTCCGTCTTCCCCAAATCCACCGCTATACTGAGGACCCCA	CCTTAAAAGTGGCCGTCTTACGACTAGACGAAGTGTTTGAGCTATTGCTGGCACTGGTCGTTCTACTGTTGCTGTCACTTTGTGTTCCTCCGTCTTCCCCAGATCCACCGCCATTCTGAGGACCCCA
miseq25	1	213	H14	miseq25_1_337_38	cica	1	19:6750362-6750658:1	NA	NA	crRNA:19:6750584-6750606:-1	NA	NA	NA	NA	0	0	0	NA	NA	NA
miseq25	1	213	H15	miseq25_1_337_39	cica	1	19:6750362-6750658:1	CIGAR	crispr	crRNA:19:6750584-6750606:-1	19	6750480	GCCTTAAAAGTGGCCGTCTTACGACTAGACGAAGGGTTAGGGCTATTGCTGGCACTGGTCGTGCTACTGTTGCTGTCACTTTGTGTTCCGCCAGACTTAAAGCTCCCAGGGTGTT	G	1	4	0.25	6750385	AGCTGCTGCTGCTCTGTGGGGGTGTGCTGGGAGTGCTAGCGTTGCCATGGTTTCCGGCACAGTGCTCGAAGGTGTACTTCTTCTTGGGCACACGGGCCTTAAAAGTGGCCGTCTTACGACTAGACGAAGGGTTAGGGCTATTGCTGGCACTGGTCGTGCTACTGTTGCTGTCACTTTGTGTTCCGCCAGACTTAAAGCTCCCAGGGTGTTCCTCCGTCTTCCCCAAATCCACCGCTATACT	AGCTGCTGCTGCTCTGTGGGGGCGTGCTGTGAGAGCTAGCGTTGCCATGTCTTCCGGCACAGCGCTCGCAGGCGTACTTCTTCTTGGGCACACGGGCCTCCGTCTTCCCCAAATCCACCGCTATACT
miseq25	1	213	H15	miseq25_1_337_39	cica	1	19:6750362-6750658:1	CIGAR	crispr	crRNA:19:6750584-6750606:-1	19	6750561	TGTGTTCCGCCAGACTTAAAGCTCCCAGG	T	1	4	0.25	6750481	CCTTAAAAGTGGCCGTCTTACGACTAGACGAAGGGTTAGGGCTATTGCTGGCACTGGTCGTGCTACTGTTGCTGTCACTTTGTGTTCCGCCAGACTTAAAGCTCCCAGGGTGTTCCTCCGTCTTCCCCAAATCCACCGCTATACTGAGGACCCCA	CCTTAAAAGTGGCCGTCTTACGACTAGACGAAGGGTTAGGGCTATTGCTGGCACTGGTCGTGCTACTGTTGCTGTCACTTTGTGTTCCTCCGTCTTCCCCAAATCCACCGCTATACTGAGGACCCCA
miseq25	1	213	H16	miseq25_1_337_40	cica	1	19:6750362-6750658:1	DINDEL	crispr	crRNA:19:6750584-6750606:-1	19	6750423	GCGTTGCCATGGTTTCCGGCACAGTGCTCGAAGGTGTACTTCTTCTTGGGCACACGGGCCTTAAAAGTGGCCGTCTTACGACTAGACGAAGGGTTAGGGCTATTGCTGGCACTGGTCGTGCTACTGTTGCTGTCACTTTGTGTTCCGCCAGACTTAAAGCTCCCA	G	2149	2172	0.989410681399632	6750385	AGCTGCTGCTGCTCTGTGGGGGTGTGCTGGGAGTGCTAGCGTTGCCATGGTTTCCGGCACAGTGCTCGAAGGTGTACTTCTTCTTGGGCACACGGGCCTTAAAAGTGGCCGTCTTACGACTAGACGAAGGGTTAGGGCTATTGCTGGCACTGGTCGTGCTACTGTTGCTGTCACTTTGTGTTCCGCCAGACTTAAAGCTCCCAGGGTGTTCCTCCGTCTTCCCCAAATCCACCGCTATACTGAGGACCCCA	AGCTGCTGCTGCTCTGTGGGGGTGTGCTGGGAGTGCTGGGAGTGTTCCTCCGTCTTCCCCAAATCCACCGCTATACTGAGGACCCCA
miseq25	1	213	H17	miseq25_1_337_41	cica	1	19:6750362-6750658:1	DINDEL	crispr	crRNA:19:6750584-6750606:-1	19	6750428	GCCATGGTTTCCGGCACAGTGCTCGAAGGTGTACTTCTTCTTGGGCACACGGGCCTTAAAAGTGGCCGTCTTACGACTAGACGAAGGGTTAGGGCTATTGCTGGCACTGGTCGTGCTACTGTTGCTGTCACTTTGTGTTCCGCCAGACTTAAAGCTCCCAGGGTGTT	G	24	58	0.413793103448276	6750385	AGCTGCTGCTGCTCTGTGGGGGTGTGCTGGGAGTGCTAGCGTTGCCATGGTTTCCGGCACAGTGCTCGAAGGTGTACTTCTTCTTGGGCACACGGGCCTTAAAAGTGGCCGTCTTACGACTAGACGAAGGGTTAGGGCTATTGCTGGCACTGGTCGTGCTACTGTTGCTGTCACTTTGTGTTCCGCCAGACTTAAAGCTCCCAGGGTGTTCCTCCGTCTTCCCCAAATCCACCGCTATACTGAGGACCCCA	AGCTGCTGCTGCTCTGTGGGGGTGTGCTGGGAGTGCTAGCGTTGCCTCCGTCTTCCCCAAATCCACCGCTATACTGAGGACCCCA
miseq25	1	213	H17	miseq25_1_337_41	cica	1	19:6750362-6750658:1	DINDEL	crispr	crRNA:19:6750584-6750606:-1	19	6750581	GCTCCCAGGGTGTTCCTCCGT	G	17	58	0.293103448275862	6750489	GTGGCCGTCTTACGACTAGACGAAGGGTTAGGGCTATTGCTGGCACTGGTCGTGCTACTGTTGCTGTCACTTTGTGTTCCGCCAGACTTAAAGCTCCCAGGGTGTTCCTCCGTCTTCCCCAAATCCACCGCTATACTGAGGACCCCA	GTGGCCGTCTTACGACTAGACGAAGGGTTAGGGCTATTGCTGGCACTGGTCGTGCTACTGTTGCTGTCACTTTGTGTTCCGCCAGACTTAAAGCTTCCCCAAATCCACCGCTATACTGAGGACCCCA
miseq25	1	213	H18	miseq25_1_337_42	cica	1	19:6750362-6750658:1	DINDEL	crispr	crRNA:19:6750584-6750606:-1	19	6750407	TGTGCTGGGAGTGCTAGCGTTGCCATGGTTTCCGGCACAGTGCTCGAAGGTGTACTTCTTCTTGGGCACACGGGCCTTAAAAGTGGCCGTCTTACGACTAGACGAAGGGTTAGGGCTATTGCTGGCACTGGTCGTGCTACTGTTGCTGTCACTTTGTGTTCCGCCAGACTTAAAGCTCCCAGG	T	7	301	0.0232558139534884	6750385	AGCTGCTGCTGCTCTGTGGGGGTGTGCTGGGAGTGCTAGCGTTGCCATGGTTTCCGGCACAGTGCTCGAAGGTGTACTTCTTCTTGGGCACACGGGCCTTAAAAGTGGCCGTCTTACGACTAGACGAAGGGTTAGGGCTATTGCTGGCACTGGTCGTGCTACTGTTGCTGTCACTTTGTGTTCCGCCAGACTTAAAGCTCCCAGGGTGTTCCTCCGTCTTCCCCAAATCCACCGCTATACTGAGGACCCCA	AGCTGCTGCTGCTCTGTGGGGGTGTGTTCCTCCGTCTTCCCCAAATCCACCGCTATACTGAGGACCCCA
miseq25	1	213	H19	miseq25_1_337_43	cica	1	19:6750362-6750658:1	DINDEL	crispr	crRNA:19:6750584-6750606:-1	19	6750431	ATGGTTTCCGGCACAGTGCTCGAAGGTGTACTTCTTCTTGGGCACACGGGCCTTAAAAGTGGCCGTCTTACGACTAGACGAAGGGTTAGGGCTATTGCTGGCACTGGTCGTGCTACTGTTGCTGTCACTTTGTGTTCCGCCAGACTTAAAGCTCCCAGGG	A	8	8	1	6750385	AGCTGCTGCTGCTCTGTGGGGGTGTGCTGGGAGTGCTAGCGTTGCCATGGTTTCCGGCACAGTGCTCGAAGGTGTACTTCTTCTTGGGCACACGGGCCTTAAAAGTGGCCGTCTTACGACTAGACGAAGGGTTAGGGCTATTGCTGGCACTGGTCGTGCTACTGTTGCTGTCACTTTGTGTTCCGCCAGACTTAAAGCTCCCAGGGTGTTCCTCCGTCTTCCCCAAATCCACCGCTATACTGAGGACCCCA	AGCTGCTGCTGCTCTGTGGGGGTGTGCTGGGAGTGCTAGCGTTGCCATGTTCCTCCGTCTTCCCCAAATCCACCGCTATACTGAGGACCCCA
miseq25	1	213	H20	miseq25_1_337_44	cica	1	19:6750362-6750658:1	DINDEL	crispr	crRNA:19:6750584-6750606:-1	19	6750224	GTCCCTTTCACCACAATCACTAGCAGTTCTTCCCGTGGGCCCTGTTATGTTATTGTGTGCATACATTGCAATGTTGCCTTCAGCTTGCTGGCTTTGACCGTCTGGGTCTGTATGTGCAGCAGAGGCAGCTGGGACCTGGCTAGTACCAGTACCATTGTGAGAGCTGCTGCTGCTCTGTGGGGGTGTGCTGGGAGTGCTAGCGTTGCCATGGTTTCCGGCACAGTGCTCGAAGGTGTACTTCTTCTTGGGCACACGGGCCTTAAAAGTGGCCGTCTTACGACTAGACGAAGGGTTAGGGCTATTGCTGGCACTGGTCGTGCTACTGTTGCTGTCACTTTGTGTTCCGCCAGACTTAAAGCTCCCAGGGTGT	G	2	4	0.5	6750192	GAGCAACGCTGTGGGCTGGATACACTTGTCCTGTCCCTTTCACCACAATCACTAGCAGTTCTTCCCGTGGGCCCTGTTATGTTATTGTGTGCATACATTGCAATGTTGCCTTCAGCTTGCTGGCTTTGACCGTCTGGGTCTGTATGTGCAGCAGAGGCAGCTGGGACCTGGCTAGTACCAGTACCATTGTGAGAGCTGCTGCTGCTCTGTGGGGGTGTGCTGGGAGTGCTAGCGTTGCCATGGTTTCCGGCACAGTGCTCGAAGGTGTACTTCTTCTTGGGCACACGGGCCTTAAAAGTGGCCGTCTTACGACTAGACGAAGGGTTAGGGCTATTGCTGGCACTGGTCGTGCTACTGTTGCTGTCACTTTGTGTTCCGCCAGACTTAAAGCTCCCAGGG…	GAGCAACGCTGTGGGCTGGATACACTTGTCCTGTCCTCCGTCTTCCCCAAATCCACCGCTATACTGAGGACCCCA
miseq25	1	213	H20	miseq25_1_337_44	cica	1	19:6750362-6750658:1	DINDEL	crispr	crRNA:19:6750584-6750606:-1	19	6750461	CTTCTTCTTGGGCACACGGGCCTTAAAAGTGGCCGTCTTACGACTAGACGAAGGGTTAGGGCTATTGCTGGCACTGGTCGTGCTACTGTTGCTGTCACTTTGTGTTCCGCCAGACTTAAAGCTCCCAGGGTGTTCCTCCGTCT	C	2	4	0.5	6750385	AGCTGCTGCTGCTCTGTGGGGGTGTGCTGGGAGTGCTAGCGTTGCCATGGTTTCCGGCACAGTGCTCGAAGGTGTACTTCTTCTTGGGCACACGGGCCTTAAAAGTGGCCGTCTTACGACTAGACGAAGGGTTAGGGCTATTGCTGGCACTGGTCGTGCTACTGTTGCTGTCACTTTGTGTTCCGCCAGACTTAAAGCTCCCAGGGTGTTCCTCCGTCTTCCCCAAATCCACCGCTATACTGAGGACCCCA	AGCTGCTGCTGCTCTGTGGGGGTGTGCTGGGAGTGCTAGCGTTGCCATGGTTTCCGGCACAGTGCTCGAAGGTGTACTCCCCAAATCCACCGCTATACTGAGGACCCCA
miseq25	1	213	H21	miseq25_1_337_45	cica	1	19:6750362-6750658:1	NA	NA	crRNA:19:6750584-6750606:-1	NA	NA	NA	NA	0	0	0	NA	NA	NA
miseq25	1	213	H22	miseq25_1_337_46	cica	1	19:6750362-6750658:1	NA	NA	crRNA:19:6750584-6750606:-1	NA	NA	NA	NA	0	0	0	NA	NA	NA
miseq25	1	213	H23	miseq25_1_337_47	cica	1	19:6750362-6750658:1	CIGAR	crispr	crRNA:19:6750584-6750606:-1	19	6750581	GCTCCCAGGGTGTTCCTCCGT	G	1	2	0.5	6750489	GTGGCCGTCTTACGACTAGACGAAGGGTTAGGGCTATTGCTGGCACTGGTCGTGCTACTGTTGCTGTCACTTTGTGTTCCGCCAGACTTAAAGCTCCCAGGGTGTTCCTCCGTCTTCCCCAAATCCACCGCTATACTGAGGACCCCA	GTGGCCGTCTTACGACTAGACGAAGGGTTAGGTTTTTTGCAGGCTCTGGTCGTCCTCCTGTTGTTCTCTCTTTGTCTTCCCCCCGCCTTAAAGCTTTGCCAATTCCACTGCTATTGTGAGTCCCCCA
miseq25	1	213	H24	miseq25_1_337_48	cica	1	19:6750362-6750658:1	NA	NA	crRNA:19:6750584-6750606:-1	NA	NA	NA	NA	0	0	0	NA	NA	NA
miseq25	1	215	J01	miseq25_1_339_1	ep300a	1	12:20057442-20057720:1	DINDEL	crispr	crRNA:12:20057512-20057534:1	12	20057524	AGGCCTCTT	A	3181	26348	0.120730226203127	20057442	TCGATACCCTTACAATTAATGAAAATAAATATTTACCGTTTCCATCGCTGGCTGAGGCGGAGAGAGCCGGGGATGAGAGTTTAGGCCTCTTGGCTGAAGGCGGGCCAGAGTCCAGAACGTTCTCGGCCATATTTTTTAACGAATTAAAATATATATCC	TCTCTCCCCTTACAATTAATTAAAATAAATATTTACCGTTTCCATCGCTGGCTGAGGCGGAGAGAGCCGGGGATGAGAGTTTAGGCTGAAGGCGGGCCAGAGTCCAGAACGTTCTCGGCCATATTTTTTAACGAATTAAAATATATATCCTC
miseq25	1	215	J01	miseq25_1_339_1	ep300a	1	12:20057442-20057720:1	DINDEL	crispr	crRNA:12:20057512-20057534:1	12	20057489	CTGGCTGAGGCGGAGAGAGCCGGGGATGAGAGTTTAGGCCTCT	C	1128	26348	0.0428115986033095	20057465	AATAAATATTTACCGTTTCCATCGCTGGCTGAGGCGGAGAGAGCCGGGGATGAGAGTTTAGGCCTCTTGGCTGAAGGCGGGCCAGAGTCCAGAACGTTCTCGGCCATATTTTTTAACGAATTAAAATATATATCCTCGGAGATAGGCACATAAGCCTATTCGTAATCAT	AATAAATATTTACCGTTTCCATCGCTGGCTGAAGGCGGGCCAGAGTCCAGAACGTTCTCGGCCATATTTTTTAACGAATTAAAATATATATCCTCGGAGATAGGCACATAAGCCTATTCGTAATCATCGATTTT
miseq25	1	215	J01	miseq25_1_339_1	ep300a	1	12:20057442-20057720:1	DINDEL	crispr	crRNA:12:20057512-20057534:1	12	20057523	TAGGCC	T	947	26348	0.0359420069834523	20057465	AATAAATATTTACCGTTTCCATCGCTGGCTGAGGCGGAGAGAGCCGGGGATGAGAGTTTAGGCCTCTTGGCTGAAGGCGGGCCAGAGTCCAGAACGTTCTCGGCCATATTTTTTAACGAATTAAAATATATA	AATAAATATTTACCGTTTCCATCGCTGGCTGAGGCGGAGAGAGCCGGGGATGAGAGTTTTCTTGGCTGAAGGCGGGCCAGAGTCCAGAACGTTCTCGGCCATATTTTTTAACGAATTAAAATATATATC
miseq25	1	215	J01	miseq25_1_339_1	ep300a	1	12:20057442-20057720:1	CIGAR	crispr	crRNA:12:20057512-20057534:1	12	20057529	TCTTGGC	TTAGTCGATGGCGA	714	26348	0.0270988310308183	20057442	TCGATACCCTTACAATTAATGAAAATAAATATTTACCGTTTCCATCGCTGGCTGAGGCGGAGAGAGCCGGGGATGAGAGTTTAGGCCTCTTGGCTGAAGGCGGGCCAGAGTCCAGAACGTTCTCGGCCATATTTTTTA	GAGAGAAAAAGAAAAGAAAAGAAAATAAATATTTACCGTTTCCATCGCTGGCTGAGGCGGAGAGAGCCGGGGATGAGAGTTTAGGCCTTAGTCGATGGCGATGACCGGCAGGCGGGCCAGAGTCCAGAACGTTCTCGGCCATATTTTTTAA
miseq25	1	215	J01	miseq25_1_339_1	ep300a	1	12:20057442-20057720:1	DINDEL	crispr	crRNA:12:20057512-20057534:1	12	20057527	CCTCTTGG	C	677	26348	0.0256945498709579	20057465	AATAAATATTTACCGTTTCCATCGCTGGCTGAGGCGGAGAGAGCCGGGGATGAGAGTTTAGGCCTCTTGGCTGAAGGCGGGCCAGAGTCCAGAACGTTCTCGGCCATATTTTTTAACGAATTAAAATATATATC	AATAAATATTTACCGTTTCCATCGCTGGCTGAGGCGGAGAGAGCCGGGGATGAGAGTTTAGGCCTGAAGGCGGGCCAGAGTCCAGAACGTTCTCGGCCATATTTTTTAACGAATTAAAATATATATCC
miseq25	1	215	J01	miseq25_1_339_1	ep300a	1	12:20057442-20057720:1	DINDEL	crispr	crRNA:12:20057512-20057534:1	12	20057525	GGCC	G	573	26348	0.0217473812054046	20057464	AAATAAATATTTACCGTTTCCATCGCTGGCTGAGGCGGAGAGAGCCGGGGATGAGAGTTTAGGCCTCTTGGCTGAAGGCGGGCCAGAGTCCAGAACGTTCTCGGCCATATTTTTTAACGAATTAAAATATA	AAATAAATATTTACCGTTTCCATCGCTGGCTGAGGCGGAGAGAGCCGGGGATGAGAGTTTAGTCTTGGCTGAAGGCGGGCCAGAGTCCAGAACGTTCTCGGCCATATTTTTTAACGAATTAAAATATAT
miseq25	1	215	J01	miseq25_1_339_1	ep300a	1	12:20057442-20057720:1	DINDEL	crispr	crRNA:12:20057512-20057534:1	12	20057528	CTCT	C	572	26348	0.0217094276605435	20057465	AATAAATATTTACCGTTTCCATCGCTGGCTGAGGCGGAGAGAGCCGGGGATGAGAGTTTAGGCCTCTTGGCTGAAGGCGGGCCAGAGTCCAGAACGTTCTCGGCCATATTTTTTAACGAATTAAAATAT	AATAAATATTTACCGTTTCCATCGCTGGCTGAGGCGGAGAGAGCCGGGGATGAGAGTTTAGGCCTGGCTGAAGGCGGGCCAGAGTCCAGAACGTTCTCGGCCATATTTTTTAACGAATTAAAATATAT
miseq25	1	215	J01	miseq25_1_339_1	ep300a	1	12:20057442-20057720:1	DINDEL	crispr	crRNA:12:20057512-20057534:1	12	20057526	GCCTCTTGGCTGAAGGCGGGCCAGAGT	G	505	26348	0.0191665401548505	20057465	AATAAATATTTACCGTTTCCATCGCTGGCTGAGGCGGAGAGAGCCGGGGATGAGAGTTTAGGCCTCTTGGCTGAAGGCGGGCCAGAGTCCAGAACGTTCTCGGCCATATTTTTTAACGAATTAAAATATATATCCTCGGAGATAGGCACATAA	AATAAATATTTACCGTTTCCATCGCTGGCTGAGGCGGAGAGAGCCGGGGATGAGAGTTTAGGCCAGAACGTTCTCGGCCATATTTTTTAACGAATTAAAATATATATCCTCGGAGATAGGCACATAAG
miseq25	1	215	J01	miseq25_1_339_1	ep300a	1	12:20057442-20057720:1	DINDEL	crispr	crRNA:12:20057512-20057534:1	12	20057527	CCT	C	444	26348	0.016851373918324	20057465	AATAAATATTTACCGTTTCCATCGCTGGCTGAGGCGGAGAGAGCCGGGGATGAGAGTTTAGGCCTCTTGGCTGAAGGCGGGCCAGAGTCCAGAACGTTCTCGGCCATATTTTTTAACGAATTAAAATAT	AATAAATATTTACCGTTTCCATCGCTGGCTGAGGCGGAGAGAGCCGGGGATGAGAGTTTAGGCCTTGGCTGAAGGCGGGCCAGAGTCCAGAACGTTCTCGGCCATATTTTTTAACGAATTAAAATATA
miseq25	1	215	J01	miseq25_1_339_1	ep300a	1	12:20057442-20057720:1	DINDEL	crispr	crRNA:12:20057512-20057534:1	12	20057522	TTAGGCCTC	T	396	26348	0.0150296037649917	20057465	AATAAATATTTACCGTTTCCATCGCTGGCTGAGGCGGAGAGAGCCGGGGATGAGAGTTTAGGCCTCTTGGCTGAAGGCGGGCCAGAGTCCAGAACGTTCTCGGCCATATTTTTTAACGAATTAAAATATATATCC	AATAAATATTTACCGTTTCCATCGCTGGCTGAGGCGGAGAGAGCCGGGGATGAGAGTTTTGGCTGAAGGCGGGCCAGAGTCCAGAACGTTCTCGGCCATATTTTTTAACGAATTAAAATATATATCCT
miseq25	1	215	J01	miseq25_1_339_1	ep300a	1	12:20057442-20057720:1	DINDEL	crispr	crRNA:12:20057512-20057534:1	12	20057528	CTCTTGGCT	C	304	26348	0.0115378776377714	20057465	AATAAATATTTACCGTTTCCATCGCTGGCTGAGGCGGAGAGAGCCGGGGATGAGAGTTTAGGCCTCTTGGCTGAAGGCGGGCCAGAGTCCAGAACGTTCTCGGCCATATTTTTTAACGAATTAAAATATATATCC	AATAAATATTTACCGTTTCCATCGCTGGCTGAGGCGGAGAGAGCCGGGGATGAGAGTTTAGGCCGAAGGCGGGCCAGAGTCCAGAACGTTCTCGGCCATATTTTTTAACGAATTAAAATATATATCCTC
miseq25	1	215	J01	miseq25_1_339_1	ep300a	1	12:20057442-20057720:1	DINDEL	crispr	crRNA:12:20057512-20057534:1	12	20057520	GTTTAGGCC	G	300	26348	0.011386063458327	20057465	AATAAATATTTACCGTTTCCATCGCTGGCTGAGGCGGAGAGAGCCGGGGATGAGAGTTTAGGCCTCTTGGCTGAAGGCGGGCCAGAGTCCAGAACGTTCTCGGCCATATTTTTTAACGAATTAAAATATATATCC	AATAAATATTTACCGTTTCCATCGCTGGCTGAGGCGGAGAGAGCCGGGGATGAGAGTCTTGGCTGAAGGCGGGCCAGAGTCCAGAACGTTCTCGGCCATATTTTTTAACGAATTAAAATATATATCCTC
miseq25	1	215	J02	miseq25_1_339_2	ep300a	1	12:20057442-20057720:1	DINDEL	crispr	crRNA:12:20057512-20057534:1	12	20057524	AGGCCTCTT	A	925	23828	0.0388198757763975	20057442	TCGATACCCTTACAATTAATGAAAATAAATATTTACCGTTTCCATCGCTGGCTGAGGCGGAGAGAGCCGGGGATGAGAGTTTAGGCCTCTTGGCTGAAGGCGGGCCAGAGTCCAGAACGTTCTCGGCCATATTTTTTAACGAATTAAAATATATATCC	TCTCTCCCCTTCCAATTAATTAAAATAAATATTTACCGTTTCCATCGCTGGCTGAGGCGGAGAGAGCCGGGGATGAGAGTTTAGGCTGAAGGCGGGCCAGAGTCCAGAACGTTCTCGGCCATATTTTTTAACGAATTAAAATATATATCCT
miseq25	1	215	J02	miseq25_1_339_2	ep300a	1	12:20057442-20057720:1	DINDEL	crispr	crRNA:12:20057512-20057534:1	12	20057526	GCCT	G	469	23828	0.0196827262044653	20057465	AATAAATATTTACCGTTTCCATCGCTGGCTGAGGCGGAGAGAGCCGGGGATGAGAGTTTAGGCCTCTTGGCTGAAGGCGGGCCAGAGTCCAGAACGTTCTCGGCCATATTTTTTAACGAATTAAAATATA	AATAAATATTTACCGTTTCCATCGCTGGCTGAGGCGGAGAGAGCCGGGGATGAGAGTTTAGGCTTGGCTGAAGGCGGGCCAGAGTCCAGAACGTTCTCGGCCATATTTTTTAACGAATTAAAATATAT
miseq25	1	215	J03	miseq25_1_339_3	ep300a	1	12:20057442-20057720:1	DINDEL	crispr	crRNA:12:20057512-20057534:1	12	20057524	AGGCCTCTT	A	2649	34821	0.076074782458861	20057442	TCGATACCCTTACAATTAATGAAAATAAATATTTACCGTTTCCATCGCTGGCTGAGGCGGAGAGAGCCGGGGATGAGAGTTTAGGCCTCTTGGCTGAAGGCGGGCCAGAGTCCAGAACGTTCTCGGCCATATTTTTTAACGAATTAAAATATAT	KMGAKAMCMWWAMMMKWMMWKMMAATAAATATTTACCGTTTCCATCGCTGGCTGAGGCGGAGAGAGCCGGGGATGAGAGTTTAGGCTGAAGGCGGGCCAGAGTCCAGAACGTTCTCGGCCATATTTTTTAACGAATTAAAATATATATCCTCG
miseq25	1	215	J03	miseq25_1_339_3	ep300a	1	12:20057442-20057720:1	DINDEL	crispr	crRNA:12:20057512-20057534:1	12	20057501	GAGAGAGCCGGGGATGAGAGTTTAGGCCTCTTGGCTGAAGGCGGGC	G	2136	34821	0.0613422934436116	20057442	TCGATACCCTTACAATTAATGAAAATAAATATTTACCGTTTCCATCGCTGGCTGAGGCGGAGAGAGCCGGGGATGAGAGTTTAGGCCTCTTGGCTGAAGGCGGGCCAGAGTCCAGAACGTTCTCGGCCATATTTTTTAACGAATTAAAATATATATCCTCGGAGATAGGCACATAAGCCTATTCGTAATCATCGA	TCKMTMCMMTTMMMAWKAAWKAAAATAAATATTTACCGTTTCCATCGCTGGCTGAGGCGGCTGAGTCCAGAACGTTCTCGGCCATATTTTTTAACGAATTAAAATATATATCCTCGGAGATAGGCACATAAGCCTATTCGTAATCATCGATTT
miseq25	1	215	J03	miseq25_1_339_3	ep300a	1	12:20057442-20057720:1	DINDEL	crispr	crRNA:12:20057512-20057534:1	12	20057527	CCTCTTGG	C	1720	34821	0.0493954797392378	20057442	TCGATACCCTTACAATTAATGAAAATAAATATTTACCGTTTCCATCGCTGGCTGAGGCGGAGAGAGCCGGGGATGAGAGTTTAGGCCTCTTGGCTGAAGGCGGGCCAGAGTCCAGAACGTTCTCGGCCATATTTTTTAACGAATTAAAATATATATC	TCGATACACAGACAAATAATGAAAATAAATATTTACCGTTTCCATCGCTGGCTGAGGCGGAGAGAGCCGGGGATGAGAGTTTAGGCCTGAAGGCGGGCCAGAGTCCAGAACGTTCTCGGCCATATTTTTTAACGAATTAAAATATATATCCT
miseq25	1	215	J03	miseq25_1_339_3	ep300a	1	12:20057442-20057720:1	DINDEL	crispr	crRNA:12:20057512-20057534:1	12	20057527	CCT	C	1667	34821	0.0478734097240171	20057442	TCGATACCCTTACAATTAATGAAAATAAATATTTACCGTTTCCATCGCTGGCTGAGGCGGAGAGAGCCGGGGATGAGAGTTTAGGCCTCTTGGCTGAAGGCGGGCCAGAGTCCAGAACGTTCTCGGCCATATTTTTTAACGAATTAAAATA	TCTCTCCCCTTCCCCTTCCTTCCAATAAATATTTACCGTTTCCATCGCTGGCTGAGGCGGAGAGAGCCGGGGATGAGAGTTTAGGCCTTGGCTGAAGGCGGGCCAGAGTCCAGAACGTTCTCGGCCATATTTTTTAACGAATTAAAATATA
miseq25	1	215	J03	miseq25_1_339_3	ep300a	1	12:20057442-20057720:1	DINDEL	crispr	crRNA:12:20057512-20057534:1	12	20057489	CTGGCTGAGGCGGAGAGAGCCGGGGATGAGAGTTTAGGCCTCT	C	1100	34821	0.031590132391373	20057465	AATAAATATTTACCGTTTCCATCGCTGGCTGAGGCGGAGAGAGCCGGGGATGAGAGTTTAGGCCTCTTGGCTGAAGGCGGGCCAGAGTCCAGAACGTTCTCGGCCATATTTTTTAACGAATTAAAATATATATCCTCGGAGATAGGCACATAAGCCTATTCGTAATCAT	AATAAATATTTACCGTTTCCATCGCTGGCTGAAGGCGGGCCAGAGTCCAGAACGTTCTCGGCCATATTTTTTAACGAATTAAAATATATATCCTCGGAGATAGGCACATAAGCCTATTCGTAATCATC
miseq25	1	215	J03	miseq25_1_339_3	ep300a	1	12:20057442-20057720:1	DINDEL	crispr	crRNA:12:20057512-20057534:1	12	20057526	GCC	G	771	34821	0.0221418109761351	20057465	AATAAATATTTACCGTTTCCATCGCTGGCTGAGGCGGAGAGAGCCGGGGATGAGAGTTTAGGCCTCTTGGCTGAAGGCGGGCCAGAGTCCAGAACGTTCTCGGCCATATTTTTTAACGAATTAAAATATA	AATAAATATTTACCGTTTCCATCGCTGGCTGAGGCGGAGAGAGCCGGGGATGAGAGTTTAGGTCTTGGCTGAAGGCGGGCCAGAGTCCAGAACGTTCTCGGCCATATTTTTTAACGAATTAAAATATA
miseq25	1	215	J03	miseq25_1_339_3	ep300a	1	12:20057442-20057720:1	DINDEL	crispr	crRNA:12:20057512-20057534:1	12	20057520	GTTTAGGCC	G	601	34821	0.0172596996065593	20057465	AATAAATATTTACCGTTTCCATCGCTGGCTGAGGCGGAGAGAGCCGGGGATGAGAGTTTAGGCCTCTTGGCTGAAGGCGGGCCAGAGTCCAGAACGTTCTCGGCCATATTTTTTAACGAATTAAAATATATATCC	AATAAATATTTACCGTTTCCATCGCTGGCTGAGGCGGAGAGAGCCGGGGATGAGAGTCTTGGCTGAAGGCGGGCCAGAGTCCAGAACGTTCTCGGCCATATTTTTTAACGAATTAAAATATATATCCT
miseq25	1	215	J03	miseq25_1_339_3	ep300a	1	12:20057442-20057720:1	DINDEL	crispr	crRNA:12:20057512-20057534:1	12	20057522	TTAGGCCTC	T	558	34821	0.0160248126130783	20057465	AATAAATATTTACCGTTTCCATCGCTGGCTGAGGCGGAGAGAGCCGGGGATGAGAGTTTAGGCCTCTTGGCTGAAGGCGGGCCAGAGTCCAGAACGTTCTCGGCCATATTTTTTAACGAATTAAAATATATATCC	AATAAATATTTACCGTTTCCATCGCTGGCTGAGGCGGAGAGAGCCGGGGATGAGAGTTTTGGCTGAAGGCGGGCCAGAGTCCAGAACGTTCTCGGCCATATTTTTTAACGAATTAAAATATATATCCT
miseq25	1	215	J03	miseq25_1_339_3	ep300a	1	12:20057442-20057720:1	DINDEL	crispr	crRNA:12:20057512-20057534:1	12	20057521	TTTAGGCC	T	377	34821	0.0108267999195888	20057465	AATAAATATTTACCGTTTCCATCGCTGGCTGAGGCGGAGAGAGCCGGGGATGAGAGTTTAGGCCTCTTGGCTGAAGGCGGGCCAGAGTCCAGAACGTTCTCGGCCATATTTTTTAACGAATTAAAATATATATC	AATAAATATTTACCGTTTCCATCGCTGGCTGAGGCGGAGAGAGCCGGGGATGAGAGTTCTTGGCTGAAGGCGGGCCAGAGTCCAGAACGTTCTCGGCCATATTTTTTAACGAATTAAAATATATATCC
miseq25	1	215	J03	miseq25_1_339_3	ep300a	1	12:20057442-20057720:1	DINDEL	crispr	crRNA:12:20057512-20057534:1	12	20057523	TAGGCCTC	T	361	34821	0.0103673070848051	20057465	AATAAATATTTACCGTTTCCATCGCTGGCTGAGGCGGAGAGAGCCGGGGATGAGAGTTTAGGCCTCTTGGCTGAAGGCGGGCCAGAGTCCAGAACGTTCTCGGCCATATTTTTTAACGAATTAAAATATATATC	AATAAATATTTACCGTTTCCATCGCTGGCTGAGGCGGAGAGAGCCGGGGATGAGAGTTTTTGGCTGAAGGCGGGCCAGAGTCCAGAACGTTCTCGGCCATATTTTTTAACGAATTAAAATATATATCCT
miseq25	1	215	J03	miseq25_1_339_3	ep300a	1	12:20057442-20057720:1	DINDEL	crispr	crRNA:12:20057512-20057534:1	12	20057527	CCTCT	C	349	34821	0.0100226874587174	20057465	AATAAATATTTACCGTTTCCATCGCTGGCTGAGGCGGAGAGAGCCGGGGATGAGAGTTTAGGCCTCTTGGCTGAAGGCGGGCCAGAGTCCAGAACGTTCTCGGCCATATTTTTTAACGAATTAAAATATAT	AATAAATATTTACCGTTTCCATCGCTGGCTGAGGCGGAGAGAGCCGGGGATGAGAGTTTAGGCTGGCTGAAGGCGGGCCAGAGTCCAGAACGTTCTCGGCCATATTTTTTAACGAATTAAAATATATAT
miseq25	1	215	J04	miseq25_1_339_4	ep300a	1	12:20057442-20057720:1	DINDEL	crispr	crRNA:12:20057512-20057534:1	12	20057524	AGGCCTCTT	A	2017	13698	0.147247773397576	20057464	AAATAAATATTTACCGTTTCCATCGCTGGCTGAGGCGGAGAGAGCCGGGGATGAGAGTTTAGGCCTCTTGGCTGAAGGCGGGCCAGAGTCCAGAACGTTCTCGGCCATATTTTTTAACGAATTAAAATATATATCC	AAATAAATATTTACCGTTTCCATCGCTGGCTGAGGCGGAGAGAGCCGGGGATGAGAGTTTAGGCTGAAGGCGGGCCAGAGTCCAGAACGTTCTCGGCCATATTTTTTAACGAATTAAAATATATATCCTC
miseq25	1	215	J04	miseq25_1_339_4	ep300a	1	12:20057442-20057720:1	DINDEL	crispr	crRNA:12:20057512-20057534:1	12	20057524	AGGCCTCTTGGCTGAAGGCG	A	500	13698	0.0365016790772376	20057465	AATAAATATTTACCGTTTCCATCGCTGGCTGAGGCGGAGAGAGCCGGGGATGAGAGTTTAGGCCTCTTGGCTGAAGGCGGGCCAGAGTCCAGAACGTTCTCGGCCATATTTTTTAACGAATTAAAATATATATCCTCGGAGATAGG	AATAAATATTTACCGTTTCCATCGCTGGCTGAGGCGGAGAGAGCCGGGGATGAGAGTTTAGGCCAGAGTCCAGAACGTTCTCGGCCATATTTTTTAACGAATTAAAATATATATCCTCGGAGATAGGCA
miseq25	1	215	J04	miseq25_1_339_4	ep300a	1	12:20057442-20057720:1	DINDEL	crispr	crRNA:12:20057512-20057534:1	12	20057528	C	CACCTAAACCT	407	13698	0.0297123667688714	20057442	TCGATACCCTTACAATTAATGAAAATAAATATTTACCGTTTCCATCGCTGGCTGAGGCGGAGAGAGCCGGGGATGAGAGTTTAGGCCTCTTGGCTGAAGGCGGGCCAGAGTCCAGAACGTTCTCGGCCATATTTTTTAAC	TCGCTCCCCCCCCCCCTAATGAAAATAAATATTTACCGTTTCCATCGCTGGCTGAGGCGGAGAGAGCCGGGGATGAGAGTTTAGGCCACCTAAACCTTCTTGGCTGAAGGCGGGCCAGAGTCCAGAACGTTCTCGGCCATATTTTTTAACG
miseq25	1	215	J04	miseq25_1_339_4	ep300a	1	12:20057442-20057720:1	DINDEL	crispr	crRNA:12:20057512-20057534:1	12	20057527	CCT	C	341	13698	0.024894145130676	20057465	AATAAATATTTACCGTTTCCATCGCTGGCTGAGGCGGAGAGAGCCGGGGATGAGAGTTTAGGCCTCTTGGCTGAAGGCGGGCCAGAGTCCAGAACGTTCTCGGCCATATTTTTTAACGAATTAAAATAT	AATAAATATTTACCGTTTCCATCGCTGGCTGAGGCGGAGAGAGCCGGGGATGAGAGTTTAGGCCTTGGCTGAAGGCGGGCCAGAGTCCAGAACGTTCTCGGCCATATTTTTTAACGAATTAAAATATA
miseq25	1	215	J04	miseq25_1_339_4	ep300a	1	12:20057442-20057720:1	DINDEL	crispr	crRNA:12:20057512-20057534:1	12	20057526	GCCT	G	325	13698	0.0237260914002044	20057465	AATAAATATTTACCGTTTCCATCGCTGGCTGAGGCGGAGAGAGCCGGGGATGAGAGTTTAGGCCTCTTGGCTGAAGGCGGGCCAGAGTCCAGAACGTTCTCGGCCATATTTTTTAACGAATTAAAATATAT	AATAAATATTTACCGTTTCCATCGCTGGCTGAGGCGGAGAGAGCCGGGGATGAGAGTTTAGGCTTGGCTGAAGGCGGGCCAGAGTCCAGAACGTTCTCGGCCATATTTTTTAACGAATTAAAATATAT
miseq25	1	215	J04	miseq25_1_339_4	ep300a	1	12:20057442-20057720:1	DINDEL	crispr	crRNA:12:20057512-20057534:1	12	20057489	CTGGCTGAGGCGGAGAGAGCCGGGGATGAGAGTTTAGGCCTCT	C	256	13698	0.0186888596875456	20057465	AATAAATATTTACCGTTTCCATCGCTGGCTGAGGCGGAGAGAGCCGGGGATGAGAGTTTAGGCCTCTTGGCTGAAGGCGGGCCAGAGTCCAGAACGTTCTCGGCCATATTTTTTAACGAATTAAAATATATATCCTCGGAGATAGGCACATAAGCCTATTCGTAATCAT	AATAAATATTTACCGTTTCCATCGCTGGCTGAAGGCGGGCCAGAGTCCAGAACGTTCTCGGCCATATTTTTTAACGAATTAAAATATATATCCTCGGAGATAGGCACATAAGCCTATTCGTAATCATC
miseq25	1	215	J04	miseq25_1_339_4	ep300a	1	12:20057442-20057720:1	DINDEL	crispr	crRNA:12:20057512-20057534:1	12	20057520	GTTTAGGCC	G	214	13698	0.0156227186450577	20057465	AATAAATATTTACCGTTTCCATCGCTGGCTGAGGCGGAGAGAGCCGGGGATGAGAGTTTAGGCCTCTTGGCTGAAGGCGGGCCAGAGTCCAGAACGTTCTCGGCCATATTTTTTAACGAATTAAAATATATATCC	AATAAATATTTACCGTTTCCATCGCTGGCTGAGGCGGAGAGAGCCGGGGATGAGAGTCTTGGCTGAAGGCGGGCCAGAGTCCAGAACGTTCTCGGCCATATTTTTTAACGAATTAAAATATATATCCT
miseq25	1	215	J04	miseq25_1_339_4	ep300a	1	12:20057442-20057720:1	DINDEL	crispr	crRNA:12:20057512-20057534:1	12	20057495	GAGGCGGAGAGAGCCGGGGATGAGAGTTTAGGCCTCTTGGCTGA	G	154	13698	0.0112425171557892	20057465	AATAAATATTTACCGTTTCCATCGCTGGCTGAGGCGGAGAGAGCCGGGGATGAGAGTTTAGGCCTCTTGGCTGAAGGCGGGCCAGAGTCCAGAACGTTCTCGGCCATATTTTTTAACGAATTAAAATATATATCCTCGGAGATAGGCACATAAGCCTATTCGTAATCATC	AATAAATATTTACCGTTTCCATCGCTGGCTGAGGCGGGCCAGAGTCCAGAACGTTCTCGGCCATATTTTTTAACGAATTAAAATATATATCCTCGGAGATAGGCACATAAGCCTATTCGTAATCATC
miseq25	1	215	J05	miseq25_1_339_5	ep300a	1	12:20057442-20057720:1	DINDEL	crispr	crRNA:12:20057512-20057534:1	12	20057528	C	CT	2321	18738	0.123865940868823	20057442	TCGATACCCTTACAATTAATGAAAATAAATATTTACCGTTTCCATCGCTGGCTGAGGCGGAGAGAGCCGGGGATGAGAGTTTAGGCCTCTTGGCTGAAGGCGGGCCAGAGTCCAGAACGTTCTCGGCCATATTTTTTAACGAATTAAAA	TCTCTCCCCTTCCCCTTCATTACAATAAATATTTACCGTTTCCATCGCTGGCTGAGGCGGAGAGAGCCGGGGATGAGAGTTTAGGCCTTCTTGGCTGAAGGCGGGCCAGAGTCCAGAACGTTCTCGGCCATATTTTTTAACGAATTAAAATA
miseq25	1	215	J05	miseq25_1_339_5	ep300a	1	12:20057442-20057720:1	DINDEL	crispr	crRNA:12:20057512-20057534:1	12	20057520	GTTTAGGCC	G	1357	18738	0.0724196819297684	20057442	TCGATACCCTTACAATTAATGAAAATAAATATTTACCGTTTCCATCGCTGGCTGAGGCGGAGAGAGCCGGGGATGAGAGTTTAGGCCTCTTGGCTGAAGGCGGGCCAGAGTCCAGAACGTTCTCGGCCATATTTTTTAACGAATTAAAATATATATCC	TCKMTMCMMTTMMAMKWAAWKAAAATAAATATTTACCGTTTCCATCGCTGGCTGAGGCGGAGAGAGCCGGGGATGAGAGTCTTGGCTGAAGGCGGGCCAGAGTCCAGAACGTTCTCGGCCATATTTTTTAACGAATTAAAATATATATCCTC
miseq25	1	215	J05	miseq25_1_339_5	ep300a	1	12:20057442-20057720:1	DINDEL	crispr	crRNA:12:20057512-20057534:1	12	20057524	AGGCCTCTT	A	1201	18738	0.0640943537197139	20057442	TCGATACCCTTACAATTAATGAAAATAAATATTTACCGTTTCCATCGCTGGCTGAGGCGGAGAGAGCCGGGGATGAGAGTTTAGGCCTCTTGGCTGAAGGCGGGCCAGAGTCCAGAACGTTCTCGGCCATATTTTTTAACGAATTAAAATATATATCC	TCKMTMCMMTTMSMMWWMMWKMMAATAAATATTTACCGTTTCCATCGCTGGCTGAGGCGGAGAGAGCCGGGGATGAGAGTTTAGGCTGAAGGCGGGCCAGAGTCCAGAACGTTCTCGGCCATATTTTTTAACGAATTAAAATATATATCCT
miseq25	1	215	J05	miseq25_1_339_5	ep300a	1	12:20057442-20057720:1	DINDEL	crispr	crRNA:12:20057512-20057534:1	12	20057526	GCCT	G	576	18738	0.0307396733909702	20057465	AATAAATATTTACCGTTTCCATCGCTGGCTGAGGCGGAGAGAGCCGGGGATGAGAGTTTAGGCCTCTTGGCTGAAGGCGGGCCAGAGTCCAGAACGTTCTCGGCCATATTTTTTAACGAATTAAAATATA	AATAAATATTTACCGTTTCCATCGCTGGCTGAGGCGGAGAGAGCCGGGGATGAGAGTTTAGGCTTGGCTGAAGGCGGGCCAGAGTCCAGAACGTTCTCGGCCATATTTTTTAACGAATTAAAATATAT
miseq25	1	215	J05	miseq25_1_339_5	ep300a	1	12:20057442-20057720:1	DINDEL	crispr	crRNA:12:20057512-20057534:1	12	20057528	CTCT	C	382	18738	0.0203863806169282	20057465	AATAAATATTTACCGTTTCCATCGCTGGCTGAGGCGGAGAGAGCCGGGGATGAGAGTTTAGGCCTCTTGGCTGAAGGCGGGCCAGAGTCCAGAACGTTCTCGGCCATATTTTTTAACGAATTAAAATATA	AATAAATATTTACCGTTTCCATCGCTGGCTGAGGCGGAGAGAGCCGGGGATGAGAGTTTAGGCCTGGCTGAAGGCGGGCCAGAGTCCAGAACGTTCTCGGCCATATTTTTTAACGAATTAAAATATAT
miseq25	1	215	J05	miseq25_1_339_5	ep300a	1	12:20057442-20057720:1	DINDEL	crispr	crRNA:12:20057512-20057534:1	12	20057495	GAGGCGGAGAGAGCCGGGGATGAGAGTTTAGGCCTCTTGGCTGA	G	331	18738	0.0176646387021027	20057442	TCGATACCCTTACAATTAATGAAAATAAATATTTACCGTTTCCATCGCTGGCTGAGGCGGAGAGAGCCGGGGATGAGAGTTTAGGCCTCTTGGCTGAAGGCGGGCCAGAGTCCAGAACGTTCTCGGCCATATTTTTTAACGAATTAAAATATATATCCTCGGAGATAGGCACATAAGCCTATTCGTAATCAT	TCGATACCCTTACCCTTACTTCCAATAAATATTTACCGTTTCCATCGCTGGCTGAGGCGGGCCAGAGTCCAGAACGTTCTCGGCCATATTTTTTAACGAATTAAAATATATATCCTCGGAGATAGGCACATAAGCCTATTCGTAATCATCGA
miseq25	1	215	J05	miseq25_1_339_5	ep300a	1	12:20057442-20057720:1	DINDEL	crispr	crRNA:12:20057512-20057534:1	12	20057527	CCTCTTGG	C	248	18738	0.0132351371544455	20057465	AATAAATATTTACCGTTTCCATCGCTGGCTGAGGCGGAGAGAGCCGGGGATGAGAGTTTAGGCCTCTTGGCTGAAGGCGGGCCAGAGTCCAGAACGTTCTCGGCCATATTTTTTAACGAATTAAAATATATATC	AATAAATATTTACCGTTTCCATCGCTGGCTGAGGCGGAGAGAGCCGGGGATGAGAGTTTAGGCCTGAAGGCGGGCCAGAGTCCAGAACGTTCTCGGCCATATTTTTTAACGAATTAAAATATATATCC
miseq25	1	215	J05	miseq25_1_339_5	ep300a	1	12:20057442-20057720:1	DINDEL	crispr	crRNA:12:20057512-20057534:1	12	20057527	CCT	C	191	18738	0.0101931903084641	20057465	AATAAATATTTACCGTTTCCATCGCTGGCTGAGGCGGAGAGAGCCGGGGATGAGAGTTTAGGCCTCTTGGCTGAAGGCGGGCCAGAGTCCAGAACGTTCTCGGCCATATTTTTTAACGAATTAAAATAT	AATAAATATTTACCGTTTCCATCGCTGGCTGAGGCGGAGAGAGCCGGGGATGAGAGTTTAGGCCTTGGCTGAAGGCGGGCCAGAGTCCAGAACGTTCTCGGCCATATTTTTTAACGAATTAAAATAT
miseq25	1	215	J06	miseq25_1_339_6	ep300a	1	12:20057442-20057720:1	DINDEL	crispr	crRNA:12:20057512-20057534:1	12	20057527	CCT	C	2	24	0.0833333333333333	20057465	AATAAATATTTACCGTTTCCATCGCTGGCTGAGGCGGAGAGAGCCGGGGATGAGAGTTTAGGCCTCTTGGCTGAAGGCGGGCCAGAGTCCAGAACGTTCTCGGCCATATTTTTTAACGAATTAAAATAT	AATAAATATTTACCGTTTCCATCGCTGGCTGAGGCGGAGAGAGCCGGGGATGAGAGTTTAGGCCTTGGCTAAAGGCGGGCCAGAGTCCAGAACGTTCTCGGCCATATTTTTTAACGAATTAAAATAT
miseq25	1	215	J06	miseq25_1_339_6	ep300a	1	12:20057442-20057720:1	CIGAR	crispr	crRNA:12:20057512-20057534:1	12	20057521	TTTAGGCC	T	1	24	0.0416666666666667	20057465	AATAAATATTTACCGTTTCCATCGCTGGCTGAGGCGGAGAGAGCCGGGGATGAGAGTTTAGGCCTCTTGGCTGAAGGCGGGCCAGAGTCCAGAACGTTCTCGGCCATATTTTTTAACGAATTAAAATATATATC	AATAAATATTTACCGTTTCCATCGCTGGCTGAGGCGGAGAGAGCCGGGGATGAGAGTTCTTGGCTGAAGGCGGGCCAGAGTCCAGAACGTTCTCGGCCATATTTTTTAACGAATTAAAATATATATC
miseq25	1	215	J06	miseq25_1_339_6	ep300a	1	12:20057442-20057720:1	CIGAR	crispr	crRNA:12:20057512-20057534:1	12	20057526	GCC	G	1	24	0.0416666666666667	20057465	AATAAATATTTACCGTTTCCATCGCTGGCTGAGGCGGAGAGAGCCGGGGATGAGAGTTTAGGCCTCTTGGCTGAAGGCGGGCCAGAGTCCAGAACGTTCTCGGCCATATTTTTTAACGAATTAAAATAT	AATAAATATTTACCGTTTCCATCGCTGGCTGAGGCGGAGAGAGCCGGGGATGAGAGTTTAGGTCTTGGCTGAAGGCGGGCCAGAGTCCAGAACGTTCTCGGCCATATTTTTTAACGAATTAAAATAT
miseq25	1	215	J06	miseq25_1_339_6	ep300a	1	12:20057442-20057720:1	CIGAR	crispr	crRNA:12:20057512-20057534:1	12	20057528	CT	CCGC	1	24	0.0416666666666667	20057465	AATAAATATTTACCGTTTCCATCGCTGGCTGAGGCGGAGAGAGCCGGGGATGAGAGTTTAGGCCTCTTGGCTGAAGGCGGGCCAGAGTCCAGAACGTTCTCGGCCATATTTTTTAACGAATTAAA	AATAAATATTTACCGTTTCCATCGCTGGCTGAGGCGGAGAGAGCCGGGGATGAGAGTTTAGGCCCGCCTTGGCTGAAGGCGGGCCAGAGTACAGAACGTTCTCGGCCATATTTTTTAACGAATTAAA
miseq25	1	215	J06	miseq25_1_339_6	ep300a	1	12:20057442-20057720:1	CIGAR	crispr	crRNA:12:20057512-20057534:1	12	20057528	CTCTTGGCTGA	CAG	1	24	0.0416666666666667	20057465	AATAAATATTTACCGTTTCCATCGCTGGCTGAGGCGGAGAGAGCCGGGGATGAGAGTTTAGGCCTCTTGGCTGAAGGCGGGCCAGAGTCCAGAACGTTCTCGGCCATATTTTTTAACGAATTAAAATATATATCC	AATAAATATTTACCGTTTCCATCGCTGGCTGAGGCGGAGAGAGCCGGGGATGAGAGTTTAGGCCAGAGGCGGGCCAGAGTCCAGAACGTTCTCGGCCATATTTTTTAACGAATTAAAATATATATCC
miseq25	1	215	J06	miseq25_1_339_6	ep300a	1	12:20057442-20057720:1	DINDEL	crispr	crRNA:12:20057512-20057534:1	12	20057495	GAGGCGGAGAGAGCCGGGGATGAGAGTTTAGGCCTCTTGGCTGA	G	1	24	0.0416666666666667	20057465	AATAAATATTTACCGTTTCCATCGCTGGCTGAGGCGGAGAGAGCCGGGGATGAGAGTTTAGGCCTCTTGGCTGAAGGCGGGCCAGAGTCCAGAACGTTCTCGGCCATATTTTTTAACGAATTAAAATATATATCCTCGGAGATAGGCACATAAGCCTATTCGTAATCATC	AATAAATATTTACCGTTTCCATCGCTGGCTGAGGCGGGCCAGAGTCCAGAACGTTCTCGGCCATATTTTTTAACGAATTAAAATATATATCCTCGGAGATAGGCACATAAGCCTATTCGTAATCATC
miseq25	1	215	J06	miseq25_1_339_6	ep300a	1	12:20057442-20057720:1	DINDEL	crispr	crRNA:12:20057512-20057534:1	12	20057514	ATGAGAGTTTAGGCCTCTTGGC	A	1	24	0.0416666666666667	20057465	AATAAATATTTACCGTTTCCATCGCTGGCTGAGGCGGAGAGAGCCGGGGATGAGAGTTTAGGCCTCTTGGCTGAAGGCGGGCCAGAGTCCAGAACGTTCTCGGCCATATTTTTTAACGAATTAAAATATATATCCTCGGAGATAGGCA	AATAAATATTTACCGTTTCCATCGCTGGCTGAGGCGGAGAGAGCCGGGGATGAAGGCGGGCCAGAGTCCAGAACGTTCTCGGCCATATTTTTTAACGAATTTAAATATATATCCTCGGAGATAGGCA
miseq25	1	215	J07	miseq25_1_339_7	ep300a	1	12:20057442-20057720:1	DINDEL	crispr	crRNA:12:20057512-20057534:1	12	20057524	AGGCCTCTT	A	512	14909	0.0343416728150781	20057465	AATAAATATTTACCGTTTCCATCGCTGGCTGAGGCGGAGAGAGCCGGGGATGAGAGTTTAGGCCTCTTGGCTGAAGGCGGGCCAGAGTCCAGAACGTTCTCGGCCATATTTTTTAACGAATTAAAATATATATCC	AATAAATATTTACCGTTTCCATCGCTGGCTGAGGCGGAGAGAGCCGGGGATGAGAGTTTAGGCTGAAGGCGGGCCAGAGTCCAGAACGTTCTCGGCCATATTTTTTAACGAATTAAAATATATATCCTCG
miseq25	1	215	J07	miseq25_1_339_7	ep300a	1	12:20057442-20057720:1	DINDEL	crispr	crRNA:12:20057512-20057534:1	12	20057525	GGCC	G	266	14909	0.0178415722047086	20057465	AATAAATATTTACCGTTTCCATCGCTGGCTGAGGCGGAGAGAGCCGGGGATGAGAGTTTAGGCCTCTTGGCTGAAGGCGGGCCAGAGTCCAGAACGTTCTCGGCCATATTTTTTAACGAATTAAAATATA	AATAAATATTTACCGTTTCCATCGCTGGCTGAGGCGGAGAGAGCCGGGGATGAGAGYTTAGTCTTGGCTGAAGGCGGGCCAGAGTCCAGAACGTTCTCGGCCATATTTTTTAACGAATTAAAATATAT
miseq25	1	215	J08	miseq25_1_339_8	ep300a	1	12:20057442-20057720:1	CIGAR	crispr	crRNA:12:20057512-20057534:1	12	20057528	C	CGA	20648	32455	0.636203974734247	20057420	AGCAATAAGCCATATAAATATATCGATACCCTTACAATTAATGAAAATAAATATTTACCGTTTCCATCGCTGGCTGAGGCGGAGAGAGCCGGGGATGAGAGTTTAGGCCTCTTGGCTGAAGGCGG	CYTCMCGRCCCYCYTCCMGTCTTCGATWCCCTTWCAATTMATGAAAATAAATATTTACCGTTTCCATCGCTGGCTGAGGCGGAGAGAGCCGGGGATGAGAGTTTAGGCCGAGTTTAGACGAAGGGGGGGRAARGSCCCGTGGACAAAAT
miseq25	1	215	J08	miseq25_1_339_8	ep300a	1	12:20057442-20057720:1	DINDEL	crispr	crRNA:12:20057512-20057534:1	12	20057524	AGGCCTCTT	A	1210	32455	0.0372823910029271	20057442	TCGATACCCTTACAATTAATGAAAATAAATATTTACCGTTTCCATCGCTGGCTGAGGCGGAGAGAGCCGGGGATGAGAGTTTAGGCCTCTTGGCTGAAGGCGGGCCAGAGTCCAGAACGTTCTCGGCCATATTTTTTAACGAATTAAAATATATATCC	TCTCTCCCCTTCCCCTTCCCCCCAATAAATATTTACCGTTTCCATCGCTGGCTGAGGCGGAGAGAGCCGGGGATGAGAGTTTAGGCTGAAGGCGGGCCAGAGTCCAGAACGTTCTCGGCCATATTTTTTAACGAATTAAAATATATATCCT
miseq25	1	215	J08	miseq25_1_339_8	ep300a	1	12:20057442-20057720:1	DINDEL	crispr	crRNA:12:20057512-20057534:1	12	20057527	CCT	C	1131	32455	0.0348482514250501	20057465	AATAAATATTTACCGTTTCCATCGCTGGCTGAGGCGGAGAGAGCCGGGGATGAGAGTTTAGGCCTCTTGGCTGAAGGCGG	AATAAATATTTACCGTTTCCATCGCTGGCTGAGGCGGAGAGAGCCGGGGATGAGAGTTTAGGCCTTGGCTGAAGGCGGGCCAGAGTCCAGAACGTTCTCGGCCATATTTTTTAACGAATTAAAATATA
miseq25	1	215	J08	miseq25_1_339_8	ep300a	1	12:20057442-20057720:1	DINDEL	crispr	crRNA:12:20057512-20057534:1	12	20057528	CTCTTGGCTGAAGGCGGGCCAGAGTCCAGAACGTTCTCGGCCATATTTTTTAACGAATTAAAATATATATCCTCGGAGATAGGCACATAAGCCTATTCGTAATCATCGATTTTAAAAATATCGCCT	C	708	32455	0.021814820520721	20057465	AATAAATATTTACCGTTTCCATCGCTGGCTGAGGCGGAGAGAGCCGGGGATGAGAGTTTAGGCCTCTTGGCTGAAGGCGGGCCAGAGTCCAGAACGTTCTCGGCCATATTTTTTAACGAATTAAAATATATATCCTCGGAGATAGGCACATAAGCCTATTCGTAATCATCGATTTTAAAAATATCGCCTTAAAAATTTTGACTTTTCCCCCTCCTTTTTAGGGACGAAGGGGG	AATAAATATTTACCGTTTCCATCGCTGGCTGAGGCGGAGAGAGCCGGGGATGAGAGTTTAGGCCTAAAAATTTTGACTTTTCCCCCTCCTTTTTAGGGACGAAGGGGGGGAAARWMCCGMGYAMAAA
miseq25	1	215	J08	miseq25_1_339_8	ep300a	1	12:20057442-20057720:1	DINDEL	crispr	crRNA:12:20057512-20057534:1	12	20057489	CTGGCTGAGGCGGAGAGAGCCGGGGATGAGAGTTTAGGCCTCT	C	702	32455	0.0216299491603759	20057442	TCGATACCCTTACAATTAATGAAAATAAATATTTACCGTTTCCATCGCTGGCTGAGGCGGAGAGAGCCGGGGATGAGAGTTTAGGCCTCTTGGCTGAAGGCGGGCCAGAGTCCAGAACGTTCTCGGCCATATTTTTTAACGAATTAAAATATATATCCTCGGAGATAGGCACATAAGCCTATTCGTAATCAT	TCTCTCCCCTTCCAATTAATTAAAATAAATATTTACCGTTTCCATCGCTGGCTGAAGGCGGGCCAGAGTCCAGAACGTTCTCGGCCATATTTTTTAACGAATTAAAATATATATCCTCGGAGATAGGCACATAAGCCTATTCGTAATCATC
miseq25	1	215	J09	miseq25_1_339_9	ep300a	1	12:20057442-20057720:1	DINDEL	crispr	crRNA:12:20057512-20057534:1	12	20057520	GTTTAGGCCTCTTGGCTGAAGGCGGGCCAGAGTCCAGAACGTTCTCGGCCATATTTTTTAACGAATTAAAATATATATCCTCGGAGATAGGCACATAAGCCTATTCGTAATCATCGATTTTAAAAATATCGCCTTAAAAATTTTGACTTTTCCCCCTCC	G	3464	27641	0.125321081002858	20057442	TCGATACCCTTACAATTAATGAAAATAAATATTTACCGTTTCCATCGCTGGCTGAGGCGGAGAGAGCCGGGGATGAGAGTTTAGGCCTCTTGGCTGAAGGCGGGCCAGAGTCCAGAACGTTCTCGGCCATATTTTTTAACGAATTAAAATATATATCCTCGGAGATAGGCACATAAGCCTATTCGTAATCATCGATTTTAAAAATATCGCCTTAAAAATTTTGACTTTTCCCCCTCCTTTTTAGGGACGAAGGGGG	GAGAAACCCTTACAATTAATGAAAATAAATATTTACCGTTTCCATCGCTGGCTGAGGCGGAGAGAGCCGGGGATGAGAGTTTTTAGGGACGAAGGGGGGGAAWGTCYCGTGTACAAAATAC
miseq25	1	215	J09	miseq25_1_339_9	ep300a	1	12:20057442-20057720:1	DINDEL	crispr	crRNA:12:20057512-20057534:1	12	20057524	AGGCCTCTT	A	1403	27641	0.0507579320574509	20057442	TCGATACCCTTACAATTAATGAAAATAAATATTTACCGTTTCCATCGCTGGCTGAGGCGGAGAGAGCCGGGGATGAGAGTTTAGGCCTCTTGGCTGAAGGCGGGCCAGAGTCCAGAACGTTCTCGGCCATATTTTTTAACGAATTAAAATATATATCC	TCSMTMCCCTTCCCCTTCCYYCMAATAAATATTTACCGTTTCCATCGCTGGCTGAGGCGGAGAGAGCCGGGGATGAGAGTTTAGGCTGAAGGCGGGCCAGAGTCCAGAACGTTCTCGGCCATATTTTTTAACGAATTAAAATATATATCCTC
miseq25	1	215	J09	miseq25_1_339_9	ep300a	1	12:20057442-20057720:1	DINDEL	crispr	crRNA:12:20057512-20057534:1	12	20057527	CCTCT	C	599	27641	0.021670706559097	20057465	AATAAATATTTACCGTTTCCATCGCTGGCTGAGGCGGAGAGAGCCGGGGATGAGAGTTTAGGCCTCTTGGCTGAAGGCGGGCCAGAGTCCAGAACGTTCTCGGCCATATTTTTTAACGAATTAAAATATAT	AATAAATATTTACCGTTTCCATCGCTGGCTGAGGCGGAGAGAGCCGGGGATGAGAGTTTAGGCTGGCTGAAGGCGGGCCAGAGTCCAGAACGTTCTCGGCCATATTTTTTAACGAATTAAAATATATAT
miseq25	1	215	J09	miseq25_1_339_9	ep300a	1	12:20057442-20057720:1	DINDEL	crispr	crRNA:12:20057512-20057534:1	12	20057527	CCT	C	329	27641	0.0119026084439781	20057465	AATAAATATTTACCGTTTCCATCGCTGGCTGAGGCGGAGAGAGCCGGGGATGAGAGTTTAGGCCTCTTGGCTGAAGGCGGGCCAGAGTCCAGAACGTTCTCGGCCATATTTTTTAACGAATTAAAATA	AATAAATATTTACCGTTTCCATCGCTGGCTGAGGCGGAGAGAGCCGGGGATGAGAGTTTAGGCCTTGGCTGAAGGCGGGCCAGAGTCCAGAACGTTCTCGGCCATATTTTTTAACGAATTAAAATATAT
miseq25	1	215	J10	miseq25_1_339_10	ep300a	1	12:20057442-20057720:1	DINDEL	crispr	crRNA:12:20057512-20057534:1	12	20057524	AGGCCTCTT	A	3811	23246	0.16394218360148	20057442	TCGATACCCTTACAATTAATGAAAATAAATATTTACCGTTTCCATCGCTGGCTGAGGCGGAGAGAGCCGGGGATGAGAGTTTAGGCCTCTTGGCTGAAGGCGGGCCAGAGTCCAGAACGTTCTCGGCCATATTTTTTAACGAATTAAAATATATATCC	WMKMWMMMMWWAMAAKWMAWGMMAATAAATATTTACCGTTTCCATCGCTGGCTGAGGCGGAGAGAGCCGGGGATGAGAGTTTAGGCTGAAGGCGGGCCAGAGTCCAGAACGTTCTCGGCCATATTTTTTAACGAATTAAAATATATATCCTC
miseq25	1	215	J10	miseq25_1_339_10	ep300a	1	12:20057442-20057720:1	DINDEL	crispr	crRNA:12:20057512-20057534:1	12	20057526	G	GC	614	23246	0.0264131463477588	20057465	AATAAATATTTACCGTTTCCATCGCTGGCTGAGGCGGAGAGAGCCGGGGATGAGAGTTTAGGCCTCTTGGCTGAAGGCGGGCCAGAGTCCAGAACGTTCTCGGCCATATTTTTTAACGAATTAAAA	AATAAATATTTACCGTTTCCATCGCTGGCTGAGGCGGAGAGAGCCGGGGATGAGAGTTTAGGCCCTCTTGGCTGAAGGCGGGCCAGAGTCCAGAACGTTCTCGGCCATATTTTTTAACGAATTAAAATA
miseq25	1	215	J10	miseq25_1_339_10	ep300a	1	12:20057442-20057720:1	DINDEL	crispr	crRNA:12:20057512-20057534:1	12	20057527	CCT	C	381	23246	0.0163899165447819	20057465	AATAAATATTTACCGTTTCCATCGCTGGCTGAGGCGGAGAGAGCCGGGGATGAGAGTTTAGGCCTCTTGGCTGAAGGCGGGCCAGAGTCCAGAACGTTCTCGGCCATATTTTTTAACGAATTAAAATAT	AATAAATATTTACCGTTTCCATCGCTGGCTGAGGCGGAGAGAGCCGGGGATGAGAGTTTAGGCCTTGGCTGAAGGCGGGCCAGAGTCCAGAACGTTCTCGGCCATATTTTTTAACGAATTAAAATATAT
miseq25	1	215	J10	miseq25_1_339_10	ep300a	1	12:20057442-20057720:1	DINDEL	crispr	crRNA:12:20057512-20057534:1	12	20057526	GCCT	G	292	23246	0.0125613008689667	20057465	AATAAATATTTACCGTTTCCATCGCTGGCTGAGGCGGAGAGAGCCGGGGATGAGAGTTTAGGCCTCTTGGCTGAAGGCGGGCCAGAGTCCAGAACGTTCTCGGCCATATTTTTTAACGAATTAAAATATA	AATAAATATTTACCGTTTCCATCGCTGGCTGAGGCGGAGAGAGCCGGGGATGAGAGTTTAGGCTTGGCTGAAGGCGGGCCAGAGTCCAGAACGTTCTCGGCCATATTTTTTAACGAATTAAAATATAT
miseq25	1	215	J10	miseq25_1_339_10	ep300a	1	12:20057442-20057720:1	DINDEL	crispr	crRNA:12:20057512-20057534:1	12	20057528	CTCTTGGCT	C	248	23246	0.0106685021078895	20057465	AATAAATATTTACCGTTTCCATCGCTGGCTGAGGCGGAGAGAGCCGGGGATGAGAGTTTAGGCCTCTTGGCTGAAGGCGGGCCAGAGTCCAGAACGTTCTCGGCCATATTTTTTAACGAATTAAAATATATATCC	AATAAATATTTACCGTTTCCATCGCTGGCTGAGGCGGAGAGAGCCGGGGATGAGAGTTTAGGCCGAAGGCGGGCCAGAGTCCAGAACGTTCTCGGCCATATTTTTTAACGAATTAAAATATATATCCT
miseq25	1	215	J11	miseq25_1_339_11	ep300a	1	12:20057442-20057720:1	DINDEL	crispr	crRNA:12:20057512-20057534:1	12	20057524	AGGCCTCTT	A	1567	39367	0.0398049127441766	20057442	TCGATACCCTTACAATTAATGAAAATAAATATTTACCGTTTCCATCGCTGGCTGAGGCGGAGAGAGCCGGGGATGAGAGTTTAGGCCTCTTGGCTGAAGGCGGGCCAGAGTCCAGAACGTTCTCGGCCATATTTTTTAACGAATTAAAATATATATCC	TCGAGAAAAAGAAAAAAAAGGAAAATAAATATTTACCGTTTCCATCGCTGGCTGAGGCGGAGAGAGCCGGGGATGAGAGTTTAGGCTGAAGGCGGGCCAGAGTCCAGAACGTTCTCGGCCATATTTTTTAACGAATTAAAATATATATCCT
miseq25	1	215	J11	miseq25_1_339_11	ep300a	1	12:20057442-20057720:1	DINDEL	crispr	crRNA:12:20057512-20057534:1	12	20057521	TTTAGGCCTC	T	908	39367	0.023065003683288	20057465	AATAAATATTTACCGTTTCCATCGCTGGCTGAGGCGGAGAGAGCCGGGGATGAGAGTTTAGGCCTCTTGGCTGAAGGCGGGCCAGAGTCCAGAACGTTCTCGGCCATATTTTTTAACGAATTAAAATATATATCCT	AATAAATATTTACCGTTTCCATCGCTGGCTGAGGCGGAGAGAGCCGGGGATGAGAGTTTGGCTGAAGGCGGGCCAGAGTCCAGAACGTTCTCGGCCATATTTTTTAACGAATTAAAATATATATCCTC
miseq25	1	215	J11	miseq25_1_339_11	ep300a	1	12:20057442-20057720:1	DINDEL	crispr	crRNA:12:20057512-20057534:1	12	20057527	CCT	C	492	39367	0.0124977773261869	20057465	AATAAATATTTACCGTTTCCATCGCTGGCTGAGGCGGAGAGAGCCGGGGATGAGAGTTTAGGCCTCTTGGCTGAAGGCGGGCCAGAGTCCAGAACGTTCTCGGCCATATTTTTTAACGAATTAAAATA	AATAAATATTTACCGTTTCCATCGCTGGCTGAGGCGGAGAGAGCCGGGGATGAGAGTTTAGGCCTTGGCTGAAGGCGGGCCAGAGTCCAGAACGTTCTCGGCCATATTTTTTAACGAATTAAAATATAT
miseq25	1	215	J12	miseq25_1_339_12	ep300a	1	12:20057442-20057720:1	DINDEL	crispr	crRNA:12:20057512-20057534:1	12	20057524	AGGCCTCTT	A	1316	27924	0.0471279186362985	20057442	TCGATACCCTTACAATTAATGAAAATAAATATTTACCGTTTCCATCGCTGGCTGAGGCGGAGAGAGCCGGGGATGAGAGTTTAGGCCTCTTGGCTGAAGGCGGGCCAGAGTCCAGAACGTTCTCGGCCATATTTTTTAACGAATTAAAATATATATCC	KMSMYMMMMKKAMAAWWAAWGAAAATAAATATTTACCGTTTCCATCGCTGGCTGAGGCGGAGAGAGCCGGGGATGAGAGTTTAGGCTGAAGGCGGGCCAGAGTCCAGAACGTTCTCGGCCATATTTTTTAACGAATTAAAATATATATCCT
miseq25	1	215	J12	miseq25_1_339_12	ep300a	1	12:20057442-20057720:1	CIGAR	crispr	crRNA:12:20057512-20057534:1	12	20057527	CCT	C	1026	27924	0.0367425870219166	20057465	AATAAATATTTACCGTTTCCATCGCTGGCTGAGGCGGAGAGAGCCGGGGATGAGAGTTTAGGCCTCTTGGCTGAAGG	AATAAATATTTACCGTTTCCATCGCTGGCTGAGGCGGAGAGAGCCGGGGATGAGAGTTTAGGCCAGGGCAGGGGGGGG
miseq25	1	215	J12	miseq25_1_339_12	ep300a	1	12:20057442-20057720:1	DINDEL	crispr	crRNA:12:20057512-20057534:1	12	20057520	GTTTAGGCCTCTTGGCTGAAGGCGGGCCAGAGTCCAGAACGTTCTCGGCCATATTTTTTAACGAATTAAAATATATATCCTCGGAGATAGGCACATAAGCCTATTCGTAATCATCGATTTTAAAAATATCGCCTTAAAAAT	G	324	27924	0.0116029222174474	20057465	AATAAATATTTACCGTTTCCATCGCTGGCTGAGGCGGAGAGAGCCGGGGATGAGAGTTTAGGCCTCTTGGCTGAAGGCGGGCCAGAGTCCAGAACGTTCTCGGCCATATTTTTTAACGAATTAAAATATATATCCTCGGAGATAGGCACATAAGCCTATTCGTAATCATCGATTTTAAAAATATCGCCTTAAAAATTTTGACTTTTCCCCCTCCTTTTTAGGGACGAAGGGGG	AATAAATATTTACCGTTTCCATCGCTGGCTGAGGCGGAGAGAGCCGGGGATGAGAGTTTGACTTTTCCCCCTCCTTTTTAGGGACGAAGGGGG
miseq25	1	215	J13	miseq25_1_339_13	ep300a	1	12:20057442-20057720:1	DINDEL	crispr	crRNA:12:20057512-20057534:1	12	20057524	AGGCCTCTT	A	672	16165	0.0415712960098979	20057465	AATAAATATTTACCGTTTCCATCGCTGGCTGAGGCGGAGAGAGCCGGGGATGAGAGTTTAGGCCTCTTGGCTGAAGGCGGGCCAGAGTCCAGAACGTTCTCGGCCATATTTTTTAACGAATTAAAATATATATCC	AATAAATATTTACCGTTTCCATCGCTGGCTGAGGCGGAGAGAGCCGGGGATGAGAGTTTAGGCTGAAGGCGGGCCAGAGTCCAGAACGTTCTCGGCCATATTTTTTAACGAATTAAAATATATATCCT
miseq25	1	215	J14	miseq25_1_339_14	ep300a	1	12:20057442-20057720:1	NA	NA	crRNA:12:20057512-20057534:1	NA	NA	NA	NA	0	72	0	NA	NA	NA
miseq25	1	215	J15	miseq25_1_339_15	ep300a	1	12:20057442-20057720:1	DINDEL	crispr	crRNA:12:20057512-20057534:1	12	20057524	AGGCCTCTT	A	6266	48552	0.129057505355083	20057442	TCGATACCCTTACAATTAATGAAAATAAATATTTACCGTTTCCATCGCTGGCTGAGGCGGAGAGAGCCGGGGATGAGAGTTTAGGCCTCTTGGCTGAAGGCGGGCCAGAGTCCAGAACGTTCTCGGCCATATTTTTTAACGAATTAAAATATATATCC	KMKMKMSMCTTACAATTAATKAAAATAAATATTTACCGTTTCCATCGCTGGCTGAGGCGGAGAGAGCCGGGGATGAGAGTTTAGGCTGAAGGCGGGCCAGAGTCCAGAACGTTCTCGGCCATATTTTTTAACGAATTAAAATATATATCCTCGG
miseq25	1	215	J15	miseq25_1_339_15	ep300a	1	12:20057442-20057720:1	DINDEL	crispr	crRNA:12:20057512-20057534:1	12	20057528	C	CT	2256	48552	0.046465645081562	20057442	TCGATACCCTTACAATTAATGAAAATAAATATTTACCGTTTCCATCGCTGGCTGAGGCGGAGAGAGCCGGGGATGAGAGTTTAGGCCTCTTGGCTGAAGGCGGGCCAGAGTCCAGAACGTTCTCGGCCATATTTTTTAACGAATTAAAA	TCTCTCCCCTTCCCATTAATTAAAATAAATATTTACCGTTTCCATCGCTGGCTGAGGCGGAGAGAGCCGGGGATGAGAGTTTAGGCCTTCTTGGCTGAAGGCGGGCCAGAGTCCAGAACGTTCTCGGCCATATTTTTTAACGAATTAAAATATA
miseq25	1	215	J15	miseq25_1_339_15	ep300a	1	12:20057442-20057720:1	DINDEL	crispr	crRNA:12:20057512-20057534:1	12	20057512	GGATGAGAGTTTAGGCCTCTTGGCT	G	1971	48552	0.0405956500247158	20057465	AATAAATATTTACCGTTTCCATCGCTGGCTGAGGCGGAGAGAGCCGGGGATGAGAGTTTAGGCCTCTTGGCTGAAGGCGGGCCAGAGTCCAGAACGTTCTCGGCCATATTTTTTAACGAATTAAAATATATATCCTCGGAGATAGGCACAT	AATAAATATTTACCGTTTCCATCGCTGGCTGAGGCGGAGAGAGCCGGGGAAGGCGGGCCAGAGTCCAGAACGTTCTCGGCCATATTTTTTAACGAATTAAAATATATATCCTCGGAGATAGGCACATAA
miseq25	1	215	J15	miseq25_1_339_15	ep300a	1	12:20057442-20057720:1	DINDEL	crispr	crRNA:12:20057512-20057534:1	12	20057520	GTTTAGGCC	G	1771	48552	0.0364763552479815	20057465	AATAAATATTTACCGTTTCCATCGCTGGCTGAGGCGGAGAGAGCCGGGGATGAGAGTTTAGGCCTCTTGGCTGAAGGCGGGCCAGAGTCCAGAACGTTCTCGGCCATATTTTTTAACGAATTAAAATATATATCC	AATAAATATTTACCGTTTCCATCGCTGGCTGAGGCGGAGAGAGCCGGGGATGAGAGTCTTGGCTGAAGGCGGGCCAGAGTCCAGAACGTTCTCGGCCATATTTTTTAACGAATTAAAATATATATCCTC
miseq25	1	215	J15	miseq25_1_339_15	ep300a	1	12:20057442-20057720:1	CIGAR	crispr	crRNA:12:20057512-20057534:1	12	20057527	CCTCTTGG	C	1230	48552	0.0253336628769155	20057465	AATAAATATTTACCGTTTCCATCGCTGGCTGAGGCGGAGAGAGCCGGGGATGAGAGTTTAGGCCTCTTGGCTGAAGGCGGGCCAGAGTCCAGAACGTTCTCGGCCATATTTTTTAACGAATTAAAATATATATC	AATAAATATTTACCGTTTCCATCGCTGGCTGAGGCGGAGAGAGCCGGGGATGAGAGTTTAGGCCAGAAGGCGGGCCAGAGTCCAGAACGTTCTCGGCCATATTTTTTAACGAATTAAAATATATATCCT
miseq25	1	215	J15	miseq25_1_339_15	ep300a	1	12:20057442-20057720:1	DINDEL	crispr	crRNA:12:20057512-20057534:1	12	20057527	CCT	C	769	48552	0.0158386884165431	20057465	AATAAATATTTACCGTTTCCATCGCTGGCTGAGGCGGAGAGAGCCGGGGATGAGAGTTTAGGCCTCTTGGCTGAAGGCGGGCCAGAGTCCAGAACGTTCTCGGCCATATTTTTTAACGAATTAAAATAT	AATAAATATTTACCGTTTCCATCGCTGGCTGAGGCGGAGAGAGCCGGGGATGAGAGTTTAGGCCTTGGCTGAAGGCGGGCCAGAGTCCAGAACGTTCTCGGCCATATTTTTTAACGAATTAAAATATA
miseq25	1	215	J15	miseq25_1_339_15	ep300a	1	12:20057442-20057720:1	DINDEL	crispr	crRNA:12:20057512-20057534:1	12	20057522	TTAGGCCTC	T	727	48552	0.0149736365134289	20057465	AATAAATATTTACCGTTTCCATCGCTGGCTGAGGCGGAGAGAGCCGGGGATGAGAGTTTAGGCCTCTTGGCTGAAGGCGGGCCAGAGTCCAGAACGTTCTCGGCCATATTTTTTAACGAATTAAAATATATATCC	AATAAATATTTACCGTTTCCATCGCTGGCTGAGGCGGAGAGAGCCGGGGATGAGAGTTTTGGCTGAAGGCGGGCCAGAGTCCAGAACGTTCTCGGCCATATTTTTTAACGAATTAAAATATATATCCTC
miseq25	1	215	J15	miseq25_1_339_15	ep300a	1	12:20057442-20057720:1	DINDEL	crispr	crRNA:12:20057512-20057534:1	12	20057489	CTGGCTGAGGCGGAGAGAGCCGGGGATGAGAGTTTAGGCCTCT	C	658	48552	0.0135524798154556	20057465	AATAAATATTTACCGTTTCCATCGCTGGCTGAGGCGGAGAGAGCCGGGGATGAGAGTTTAGGCCTCTTGGCTGAAGGCGGGCCAGAGTCCAGAACGTTCTCGGCCATATTTTTTAACGAATTAAAATATATATCCTCGGAGATAGGCACATAAGCCTATTCGTAATCAT	AATAAATATTTACCGTTTCCATCGCTGGCTGAAGGCGGGCCAGAGTCCAGAACGTTCTCGGCCATATTTTTTAACGAATTAAAATATATATCCTCGGAGATAGGCACATAAGCCTATTCGTAATCATCG
miseq25	1	215	J15	miseq25_1_339_15	ep300a	1	12:20057442-20057720:1	DINDEL	crispr	crRNA:12:20057512-20057534:1	12	20057524	AGGCCTCTTG	A	602	48552	0.01239907727797	20057465	AATAAATATTTACCGTTTCCATCGCTGGCTGAGGCGGAGAGAGCCGGGGATGAGAGTTTAGGCCTCTTGGCTGAAGGCGGGCCAGAGTCCAGAACGTTCTCGGCCATATTTTTTAACGAATTAAAATATATATCC	AATAAATATTTACCGTTTCCATCGCTGGCTGAGGCGGAGAGAGCCGGGGATGAGAGTTTAGCTGAAGGCGGGCCAGAGTCCAGAACGTTCTCGGCCATATTTTTTAACGAATTAAAATATATATCCTC
miseq25	1	215	J15	miseq25_1_339_15	ep300a	1	12:20057442-20057720:1	DINDEL	crispr	crRNA:12:20057512-20057534:1	12	20057521	TTTAGGCCTC	T	533	48552	0.0109779205799967	20057465	AATAAATATTTACCGTTTCCATCGCTGGCTGAGGCGGAGAGAGCCGGGGATGAGAGTTTAGGCCTCTTGGCTGAAGGCGGGCCAGAGTCCAGAACGTTCTCGGCCATATTTTTTAACGAATTAAAATATATATCCT	AATAAATATTTACCGTTTCCATCGCTGGCTGAGGCGGAGAGAGCCGGGGATGAGAGTTTGGCTGAAGGCGGGCCAGAGTCCAGAACGTTCTCGGCCATATTTTTTAACGAATTAAAATATATATCCTC
miseq25	1	215	J16	miseq25_1_339_16	ep300a	1	12:20057442-20057720:1	DINDEL	crispr	crRNA:12:20057512-20057534:1	12	20057524	AGGCCTCTT	A	2312	21639	0.106844124035307	20057442	TCGATACCCTTACAATTAATGAAAATAAATATTTACCGTTTCCATCGCTGGCTGAGGCGGAGAGAGCCGGGGATGAGAGTTTAGGCCTCTTGGCTGAAGGCGGGCCAGAGTCCAGAACGTTCTCGGCCATATTTTTTAACGAATTAAAATATATATCC	KMKMYMCMMTTMMMMWWMMWKMMAATAAATATTTACCGTTTCCATCGCTGGCTGAGGCGGAGAGAGCCGGGGATGAGAGTTTAGGCTGAAGGCGGGCCAGAGTCCAGAACGTTCTCGGCCATATTTTTTAACGAATTAAAATATATATCCTC
miseq25	1	215	J16	miseq25_1_339_16	ep300a	1	12:20057442-20057720:1	DINDEL	crispr	crRNA:12:20057512-20057534:1	12	20057526	GCCTCTTGGCTGAAGGCGGGCCAGAGTCCAGAACGTTCTCGGCCATATTTTTTAACGAATTAAAATATATATCCTCGGAGATAGGCACATAAGCCTATTCGTAATCATCGATTTTAAAAATATCGCCTTAAAAATTTTGACTTTT	G	407	21639	0.0188086325615786	20057465	AATAAATATTTACCGTTTCCATCGCTGGCTGAGGCGGAGAGAGCCGGGGATGAGAGTTTAGGCCTCTTGGCTGAAGGCGGGCCAGAGTCCAGAACGTTCTCGGCCATATTTTTTAACGAATTAAAATATATATCCTCGGAGATAGGCACATAAGCCTATTCGTAATCATCGATTTTAAAAATATCGCCTTAAAAATTTTGACTTTTCCCCCTCCTTTTTAGGGACGAAGGGGG	AATAAATATTTACCGTTTCCATCGCTGGCTGAGGCGGAGAGAGCCGGGGATGAGAGTTTAGGCCCCCTCCTTTTTAGGGACGAAGGGGG
miseq25	1	215	J16	miseq25_1_339_16	ep300a	1	12:20057442-20057720:1	DINDEL	crispr	crRNA:12:20057512-20057534:1	12	20057524	AGGCCTCTTGGCTGAAGGCG	A	363	21639	0.0167752668792458	20057465	AATAAATATTTACCGTTTCCATCGCTGGCTGAGGCGGAGAGAGCCGGGGATGAGAGTTTAGGCCTCTTGGCTGAAGGCGGGCCAGAGTCCAGAACGTTCTCGGCCATATTTTTTAACGAATTAAAATATATATCCTCGGAGATAGG	AATAAATATTTACCGTTTCCATCGCTGGCTGAGGCGGAGAGAGCCGGGGATGAGAGTTTAGGCCAGAGTCCAGAACGTTCTCGGCCATATTTTTTAACGAATTAAAATATATATCCTCGGAGATAGGC
miseq25	1	215	J16	miseq25_1_339_16	ep300a	1	12:20057442-20057720:1	DINDEL	crispr	crRNA:12:20057512-20057534:1	12	20057521	TTTAGGCCTC	T	281	21639	0.0129858126530801	20057465	AATAAATATTTACCGTTTCCATCGCTGGCTGAGGCGGAGAGAGCCGGGGATGAGAGTTTAGGCCTCTTGGCTGAAGGCGGGCCAGAGTCCAGAACGTTCTCGGCCATATTTTTTAACGAATTAAAATATATATCCT	AATAAATATTTACCGTTTCCATCGCTGGCTGAGGCGGAGAGAGCCGGGGATGAGAGTTTGGCTGAAGGCGGGCCAGAGTCCAGAACGTTCTCGGCCATATTTTTTAACGAATTAAAATATATATCCTC
miseq25	1	215	J16	miseq25_1_339_16	ep300a	1	12:20057442-20057720:1	DINDEL	crispr	crRNA:12:20057512-20057534:1	12	20057489	CTGGCTGAGGCGGAGAGAGCCGGGGATGAGAGTTTAGGCCTCT	C	272	21639	0.0125698969453302	20057465	AATAAATATTTACCGTTTCCATCGCTGGCTGAGGCGGAGAGAGCCGGGGATGAGAGTTTAGGCCTCTTGGCTGAAGGCGGGCCAGAGTCCAGAACGTTCTCGGCCATATTTTTTAACGAATTAAAATATATATCCTCGGAGATAGGCACATAAGCCTATTCGTAATCAT	AATAAATATTTACCGTTTCCATCGCTGGCTGAAGGCGGGCCAGAGTCCAGAACGTTCTCGGCCATATTTTTTAACGAATTAAAATATATATCCTCGGAGATAGGCACATAAGCCTATTCGTAATCATC
miseq25	1	215	J16	miseq25_1_339_16	ep300a	1	12:20057442-20057720:1	DINDEL	crispr	crRNA:12:20057512-20057534:1	12	20057520	GTTTAGGCC	G	258	21639	0.011922916955497	20057465	AATAAATATTTACCGTTTCCATCGCTGGCTGAGGCGGAGAGAGCCGGGGATGAGAGTTTAGGCCTCTTGGCTGAAGGCGGGCCAGAGTCCAGAACGTTCTCGGCCATATTTTTTAACGAATTAAAATATATATCC	AATAAATATTTACCGTTTCCATCGCTGGCTGAGGCGGAGAGAGCCGGGGATGAGAGTCTTGGCTGAAGGCGGGCCAGAGTCCAGAACGTTCTCGGCCATATTTTTTAACGAATTAAAATATATATCCT
miseq25	1	215	J16	miseq25_1_339_16	ep300a	1	12:20057442-20057720:1	DINDEL	crispr	crRNA:12:20057512-20057534:1	12	20057527	CCT	C	256	21639	0.0118304912426637	20057442	TCGATACCCTTACAATTAATGAAAATAAATATTTACCGTTTCCATCGCTGGCTGAGGCGGAGAGAGCCGGGGATGAGAGTTTAGGCCTCTTGGCTGAAGGCGGGCCAGAGTCCAGAACGTTCTCGGCCATATTTTTTAACGAATTAAAATAT	TCGATACCCTTACCCTTCCTTCCAATAAATATTTACCGTTTCCATCGCTGGCTGAGGCGGAGAGAGCCGGGGATGAGAGTTTAGGCCTTGGCTGAAGGCGGGCCAGAGTCCAGAACGTTCTCGGCCATATTTTTTAACGAATTAAAATATA
miseq25	1	215	J17	miseq25_1_339_17	ep300a	1	12:20057442-20057720:1	DINDEL	crispr	crRNA:12:20057512-20057534:1	12	20057524	AGGCCTCTT	A	3558	31116	0.114346317007327	20057434	TAAATATATCGATACCCTTACAATTAATGAAAATAAATATTTACCGTTTCCATCGCTGGCTGAGGCGGAGAGAGCCGGGGATGAGAGTTTAGGCCTCTTGGCTGAAGGCGGGCCAGAGTCCAGAACGTTCTCGGCCATATTTTTTAACGAATTAAAAT	TCGATACCCCGATACCCTTACAATTAATGAAAATAAATATTTACCGTTTCCATCGCTGGCTGAGGCGGAGAGAGCCGGGGATGAGAGTTTAGGCTGAAGGCGGGCCAGAGTCCAGAACGTTCTCGGCCATATTTTTTAACGAATTAAAATATATATCCTCGGA
miseq25	1	215	J17	miseq25_1_339_17	ep300a	1	12:20057442-20057720:1	DINDEL	crispr	crRNA:12:20057512-20057534:1	12	20057527	CCT	C	502	31116	0.0161331790718601	20057442	TCGATACCCTTACAATTAATGAAAATAAATATTTACCGTTTCCATCGCTGGCTGAGGCGGAGAGAGCCGGGGATGAGAGTTTAGGCCTCTTGGCTGAAGGCGGGCCAGAGTCCAGAACGTTCTCGGCCATATTTTTTAACGAATTAAAATA	AAGAAAAAAAAAAAAGAAAAGAAAATAAATATTTACCGTTTCCATCGCTGGCTGAGGCGGAGAGAGCCGGGGATGAGAGTTTAGGCCTTGGCTGAAGGCGGGCCAGAGTCCAGAACGTTCTCGGCCATATTTTTTAACGAATTAAAATATA
miseq25	1	215	J17	miseq25_1_339_17	ep300a	1	12:20057442-20057720:1	DINDEL	crispr	crRNA:12:20057512-20057534:1	12	20057489	CTGGCTGAGGCGGAGAGAGCCGGGGATGAGAGTTTAGGCCTCT	C	433	31116	0.0139156703946523	20057465	AATAAATATTTACCGTTTCCATCGCTGGCTGAGGCGGAGAGAGCCGGGGATGAGAGTTTAGGCCTCTTGGCTGAAGGCGGGCCAGAGTCCAGAACGTTCTCGGCCATATTTTTTAACGAATTAAAATATATATCCTCGGAGATAGGCACATAAGCCTATTCGTAATCAT	AATAAATATTTACCGTTTCCATCGCTGGCTGAAGGCGGGCCAGAGTCCAGAACGTTCTCGGCCATATTTTTTAACGAATTAAAATATATATCCTCGGAGATAGGCACATAAGCCTATTCGTAATCATCG
miseq25	1	215	J17	miseq25_1_339_17	ep300a	1	12:20057442-20057720:1	DINDEL	crispr	crRNA:12:20057512-20057534:1	12	20057520	GTTTAGGCC	G	349	31116	0.0112160946137036	20057465	AATAAATATTTACCGTTTCCATCGCTGGCTGAGGCGGAGAGAGCCGGGGATGAGAGTTTAGGCCTCTTGGCTGAAGGCGGGCCAGAGTCCAGAACGTTCTCGGCCATATTTTTTAACGAATTAAAATATATATCC	AATAAATATTTACCGTTTCCATCGCTGGCTGAGGCGGAGAGAGCCGGGGATGAGAGTCTTGGCTGAAGGCGGGCCAGAGTCCAGAACGTTCTCGGCCATATTTTTTAACGAATTAAAATATATATCCTC
miseq25	1	215	J17	miseq25_1_339_17	ep300a	1	12:20057442-20057720:1	DINDEL	crispr	crRNA:12:20057512-20057534:1	12	20057526	GCCTCTTGGCTGAAGGCGGGCCAGAGTCCAGAACGTTCTCGGCCATATTTTTTAACGAATTAAAATATATATCCTCGGAGATAGGCACATAAGCCTATTCGTAATCATCGATTTTAAAAATATCGCCTTAAAAATTTTGACTTTTC	G	324	31116	0.0104126494408022	20057465	AATAAATATTTACCGTTTCCATCGCTGGCTGAGGCGGAGAGAGCCGGGGATGAGAGTTTAGGCCTCTTGGCTGAAGGCGGGCCAGAGTCCAGAACGTTCTCGGCCATATTTTTTAACGAATTAAAATATATATCCTCGGAGATAGGCACATAAGCCTATTCGTAATCATCGATTTTAAAAATATCGCCTTAAAAATTTTGACTTTTCCCCCTCCTTTTTAGGGACGAAGGGGG	AATAAATATTTACCGTTTCCATCGCTGGCTGAGGCGGAGAGAGCCGGGGATGAGAGTTTAGGCCCCTCCTTTTTAGGGACGAAGGGGGGGAAAGTCC
miseq25	1	215	J18	miseq25_1_339_18	ep300a	1	12:20057442-20057720:1	DINDEL	crispr	crRNA:12:20057512-20057534:1	12	20057524	AGGCCTCTT	A	4991	37539	0.13295506007086	20057442	TCGATACCCTTACAATTAATGAAAATAAATATTTACCGTTTCCATCGCTGGCTGAGGCGGAGAGAGCCGGGGATGAGAGTTTAGGCCTCTTGGCTGAAGGCGGGCCAGAGTCCAGAACGTTCTCGGCCATATTTTTTAACGAATTAAAATATATATCC	WRGAWACCCTTACAATTAATGAAAATAAATATTTACCGTTTCCATCGCTGGCTGAGGCGGAGAGAGCCGGGGATGAGAGTTTAGGCTGAAGGCGGGCCAGAGTCCAGAACGTTCTCGGCCATATTTTTTAACGAATTAAAATATATATCCTC
miseq25	1	215	J18	miseq25_1_339_18	ep300a	1	12:20057442-20057720:1	DINDEL	crispr	crRNA:12:20057512-20057534:1	12	20057527	CCT	C	866	37539	0.0230693412184661	20057465	AATAAATATTTACCGTTTCCATCGCTGGCTGAGGCGGAGAGAGCCGGGGATGAGAGTTTAGGCCTCTTGGCTGAAGGCGGGCCAGAGTCCAGAACGTTCTCGGCCATATTTTTTAACGAATTAAAATAT	AATAAATATTTACCGTTTCCATCGCTGGCTGAGGCGGAGAGAGCCGGGGATGAGAGTTTAGGCCTTGGCTGAAGGCGGGCCAGAGTCCAGAACGTTCTCGGCCATATTTTTTAACGAATTAAAATATATA
miseq25	1	215	J18	miseq25_1_339_18	ep300a	1	12:20057442-20057720:1	DINDEL	crispr	crRNA:12:20057512-20057534:1	12	20057521	TTTAGGCC	T	720	37539	0.019180052745145	20057465	AATAAATATTTACCGTTTCCATCGCTGGCTGAGGCGGAGAGAGCCGGGGATGAGAGTTTAGGCCTCTTGGCTGAAGGCGGGCCAGAGTCCAGAACGTTCTCGGCCATATTTTTTAACGAATTAAAATATATATC	AATAAATATTTACCGTTTCCATCGCTGGCTGAGGCGGAGAGAGCCGGGGATGAGAGTTCTTGGCTGAAGGCGGGCCAGAGTCCAGAACGTTCTCGGCCATATTTTTTAACGAATTAAAATATATATCC
miseq25	1	215	J18	miseq25_1_339_18	ep300a	1	12:20057442-20057720:1	DINDEL	crispr	crRNA:12:20057512-20057534:1	12	20057520	GTTTAGGCC	G	666	37539	0.0177415487892592	20057464	AAATAAATATTTACCGTTTCCATCGCTGGCTGAGGCGGAGAGAGCCGGGGATGAGAGTTTAGGCCTCTTGGCTGAAGGCGGGCCAGAGTCCAGAACGTTCTCGGCCATATTTTTTAACGAATTAAAATATATATCC	AAATAAATATTTACCGTTTCCATCGCTGGCTGAGGCGGAGAGAGCCGGGGATGAGAGTCTTGGCTGAAGGCGGGCCAGAGTCCAGAACGTTCTCGGCCATATTTTTTAACGAATTAAAATATATATCCTC
miseq25	1	215	J18	miseq25_1_339_18	ep300a	1	12:20057442-20057720:1	DINDEL	crispr	crRNA:12:20057512-20057534:1	12	20057528	CTCTTGGCT	C	583	37539	0.0155305149311383	20057445	ATACCCTTACAATTAATGAAAATAAATATTTACCGTTTCCATCGCTGGCTGAGGCGGAGAGAGCCGGGGATGAGAGTTTAGGCCTCTTGGCTGAAGGCGGGCCAGAGTCCAGAACGTTCTCGGCCATATTTTTTAACGAATTAAAATATATATCCTCG	TCGTACTTACAATTAATGAAAATAAATATTTACCGTTTCCATCGCTGGCTGAGGCGGAGAGAGCCGGGGATGAGAGTTTAGGCCGAAGGCGGGCCAGAGTCCAGAACGTTCTCGGCCATATTTTTTAACGAATTAAAATATATATCCTCG
miseq25	1	215	J18	miseq25_1_339_18	ep300a	1	12:20057442-20057720:1	DINDEL	crispr	crRNA:12:20057512-20057534:1	12	20057521	TTTAGGCCTC	T	555	37539	0.0147846239910493	20057465	AATAAATATTTACCGTTTCCATCGCTGGCTGAGGCGGAGAGAGCCGGGGATGAGAGTTTAGGCCTCTTGGCTGAAGGCGGGCCAGAGTCCAGAACGTTCTCGGCCATATTTTTTAACGAATTAAAATATATATCCT	AATAAATATTTACCGTTTCCATCGCTGGCTGAGGCGGAGAGAGCCGGGGATGAGAGTTTGGCTGAAGGCGGGCCAGAGTCCAGAACGTTCTCGGCCATATTTTTTAACGAATTAAAATATATATCCTC
miseq25	1	215	J18	miseq25_1_339_18	ep300a	1	12:20057442-20057720:1	DINDEL	crispr	crRNA:12:20057512-20057534:1	12	20057522	TTAGGCC	T	498	37539	0.0132662031487253	20057465	AATAAATATTTACCGTTTCCATCGCTGGCTGAGGCGGAGAGAGCCGGGGATGAGAGTTTAGGCCTCTTGGCTGAAGGCGGGCCAGAGTCCAGAACGTTCTCGGCCATATTTTTTAACGAATTAAAATATATAT	AATAAATATTTACCGTTTCCATCGCTGGCTGAGGCGGAGAGAGCCGGGGATGAGAGTTTCTTGGCTGAAGGCGGGCCAGAGTCCAGAACGTTCTCGGCCATATTTTTTAACGAATTAAAATATATATC
miseq25	1	215	J19	miseq25_1_339_19	ep300a	1	12:20057442-20057720:1	DINDEL	crispr	crRNA:12:20057512-20057534:1	12	20057524	AGGCCTCTT	A	8628	51966	0.166031636069738	20057442	TCGATACCCTTACAATTAATGAAAATAAATATTTACCGTTTCCATCGCTGGCTGAGGCGGAGAGAGCCGGGGATGAGAGTTTAGGCCTCTTGGCTGAAGGCGGGCCAGAGTCCAGAACGTTCTCGGCCATATTTTTTAACGAATTAAAATATATATCC	TCKMTMSMCTTMCMMTTMMTKMAAATAAATATTTACCGTTTCCATCGCTGGCTGAGGCGGAGAGAGCCGGGGATGAGAGTTTAGGCTGAAGGCGGGCCAGAGTCCAGAACGTTCTCGGCCATATTTTTTAACGAATTAAAATATATATCCTCGGA
miseq25	1	215	J19	miseq25_1_339_19	ep300a	1	12:20057442-20057720:1	DINDEL	crispr	crRNA:12:20057512-20057534:1	12	20057523	TAGGCCTCTTGGCTGA	T	7094	51966	0.136512334988262	20057442	TCGATACCCTTACAATTAATGAAAATAAATATTTACCGTTTCCATCGCTGGCTGAGGCGGAGAGAGCCGGGGATGAGAGTTTAGGCCTCTTGGCTGAAGGCGGGCCAGAGTCCAGAACGTTCTCGGCCATATTTTTTAACGAATTAAAATATATATCCTCGGAGA	KMKMWMMMMWWMMMAWWAAWKAAAATAAATATTTACCGTTTCCATCGCTGGCTGAGGCGGAGAGAGCCGGGGATGAGAGTTTAGGCGGGCCAGAGTCCAGAACGTTCTCGGCCATATTTTTTAACGAATTAAAATATATATCCTCGGAGATAGGC
miseq25	1	215	J19	miseq25_1_339_19	ep300a	1	12:20057442-20057720:1	DINDEL	crispr	crRNA:12:20057512-20057534:1	12	20057514	ATGAGAGTTTAGGCCTCTTGGC	A	5113	51966	0.0983912558211138	20057464	AAATAAATATTTACCGTTTCCATCGCTGGCTGAGGCGGAGAGAGCCGGGGATGAGAGTTTAGGCCTCTTGGCTGAAGGCGGGCCAGAGTCCAGAACGTTCTCGGCCATATTTTTTAACGAATTAAAATATATATCCTCGGAGATAGGCA	AAATAAATATTTACCGTTTCCATCGCTGGCTGAGGCGGAGAGAGCCGGGGATGAAGGCGGGCCAGAGTCCAGAACGTTCTCGGCCATATTTTTTAACGAATTAAAATATATATCCTCGGAGATAGGCACATAAGCCT
miseq25	1	215	J19	miseq25_1_339_19	ep300a	1	12:20057442-20057720:1	DINDEL	crispr	crRNA:12:20057512-20057534:1	12	20057528	CTCTTGGCT	C	1620	51966	0.0311742293037755	20057442	TCGATACCCTTACAATTAATGAAAATAAATATTTACCGTTTCCATCGCTGGCTGAGGCGGAGAGAGCCGGGGATGAGAGTTTAGGCCTCTTGGCTGAAGGCGGGCCAGAGTCCAGAACGTTCTCGGCCATATTTTTTAACGAATTAAAATATATATCC	TCKMTMCMMKKAMAAWKAAWGAAAATAAATATTTACCGTTTCCATCGCTGGCTGAGGCGGAGAGAGCCGGGGATGAGAGTTTAGGCCGAAGGCGGGCCAGAGTCCAGAACGTTCTCGGCCATATTTTTTAACGAATTAAAATATATATCCTCG
miseq25	1	215	J20	miseq25_1_339_20	ep300a	1	12:20057442-20057720:1	NA	NA	crRNA:12:20057512-20057534:1	NA	NA	NA	NA	0	57352	0	NA	NA	NA
miseq25	1	215	J21	miseq25_1_339_21	ep300a	1	12:20057442-20057720:1	DINDEL	crispr	crRNA:12:20057512-20057534:1	12	20057489	CTGGCTGAGGCGGAGAGAGCCGGGGATGAGAGTTTAGGCCTCTTGGCTGAAGGCGGGCCAGAGTCCAGAACGTTCTCGGCCATATTTTTTAACGAATTAAAATATATATCCTCGGAGATAGGCACATAAGCCTATTCGTAATCATCGATTTTAAAAATATCGCCTTAAAA	C	10916	48595	0.22463216380286	20057442	TCGATACCCTTACAATTAATGAAAATAAATATTTACCGTTTCCATCGCTGGCTGAGGCGGAGAGAGCCGGGGATGAGAGTTTAGGCCTCTTGGCTGAAGGCGGGCCAGAGTCCAGAACGTTCTCGGCCATATTTTTTAACGAATTAAAATATATATCCTCGGAGATAGGCACATAAGCCTATTCGTAATCATCGATTTTAAAAATATCGCCTTAAAAATTTTGACTTTTCCCCCTCCTTTTTAGGGACGAAGGGGG	TCGATTCCCTCGCCATCCATGAAAATAAATATTTACCGTTTCCATTCCATTTTGACTTTTCCCCCTCCTTTTTAGGGACGAAGGGGGGGAAAGTYCCGTRTMMAAAWTMC
miseq25	1	215	J21	miseq25_1_339_21	ep300a	1	12:20057442-20057720:1	DINDEL	crispr	crRNA:12:20057512-20057534:1	12	20057524	AGGCCTCTT	A	5073	48595	0.104393456116884	20057442	TCGATACCCTTACAATTAATGAAAATAAATATTTACCGTTTCCATCGCTGGCTGAGGCGGAGAGAGCCGGGGATGAGAGTTTAGGCCTCTTGGCTGAAGGCGGGCCAGAGTCCAGAACGTTCTCGGCCATATTTTTTAACGAATTAAAATATATATCC	TAGAGAAAAAAAGAAAAAAAGAAAATAAATATTTACCGTTTCCATCGCTGGCTGAGGCGGAGAGAGCCGGGGATGAGAGTTTAGGCTGAAGGCGGGCCAGAGTCCAGAACGTTCTCGGCCATATTTTTTAACGAATTAAAATATATATCCTC
miseq25	1	215	J21	miseq25_1_339_21	ep300a	1	12:20057442-20057720:1	DINDEL	crispr	crRNA:12:20057512-20057534:1	12	20057526	GCC	G	1207	48595	0.0248379462907707	20057442	TCGATACCCTTACAATTAATGAAAATAAATATTTACCGTTTCCATCGCTGGCTGAGGCGGAGAGAGCCGGGGATGAGAGTTTAGGCCTCTTGGCTGAAGGCGGGCCAGAGTCCAGAACGTTCTCGGCCATATTTTTTAACGAATTAAAATAT	TCKAKMMMMWWACAAKYAATSAAAATAAATATTTACCGTTTCCATCGCTGGCTGAGGCGGAGAGAGCCGGGGATGAGAGTTTAGGTCTTGGCTGAAGGCGGGCCAGAGTCCAGAACGTTCTCGGCCATATTTTTTAACGAATTAAAATATAT
miseq25	1	215	J21	miseq25_1_339_21	ep300a	1	12:20057442-20057720:1	DINDEL	crispr	crRNA:12:20057512-20057534:1	12	20057520	GTTTAGGCC	G	1070	48595	0.0220187262063998	20057465	AATAAATATTTACCGTTTCCATCGCTGGCTGAGGCGGAGAGAGCCGGGGATGAGAGTTTAGGCCTCTTGGCTGAAGGCGGGCCAGAGTCCAGAACGTTCTCGGCCATATTTTTTAACGAATTAAAATATATATCC	AATAAATATTTACCGTTTCCATCGCTGGCTGAGGCGGAGAGAGCCGGGGATGAGAGTCTTGGCTGAAGGCGGGCCAGAGTCCAGAACGTTCTCGGCCATATTTTTTAACGAATTAAAATATATATCCTC
miseq25	1	215	J21	miseq25_1_339_21	ep300a	1	12:20057442-20057720:1	DINDEL	crispr	crRNA:12:20057512-20057534:1	12	20057526	GCCTCTTGGCTGAAGGCGGGCCAGAGTCCAGAACGTTCTCGGCCATATTTTTTAACGAATTAAAATATATAT	G	1005	48595	0.020681140034983	20057465	AATAAATATTTACCGTTTCCATCGCTGGCTGAGGCGGAGAGAGCCGGGGATGAGAGTTTAGGCCTCTTGGCTGAAGGCGGGCCAGAGTCCAGAACGTTCTCGGCCATATTTTTTAACGAATTAAAATATATATCCTCGGAGATAGGCACATAAGCCTATTCGTAATCATCGATTTTAAAAATATCGCCTTAAAAATTT	AATAAATATTTACCGTTTCCATCGCTGGCTGAGGCGGAGAGAGCCGGGGATGAGAGTTTAGGCCTCGGAGATAGGCACATAAGCCTATTCGTAATCATCGATTTTAAAAATATCGCCTTAAAAATTTTGACTTTTCCCCCTCCTTTTTAGGGACGAAGGGGG
miseq25	1	215	J21	miseq25_1_339_21	ep300a	1	12:20057442-20057720:1	DINDEL	crispr	crRNA:12:20057512-20057534:1	12	20057527	CCT	C	615	48595	0.0126556230064821	20057442	TCGATACCCTTACAATTAATGAAAATAAATATTTACCGTTTCCATCGCTGGCTGAGGCGGAGAGAGCCGGGGATGAGAGTTTAGGCCTCTTGGCTGAAGGCGGGCCAGAGTCCAGAACGTTCTCGGCCATATTTTTTAACGAATTAAAATAT	TMGATACCMTTAMAATTWATGWWAATAAATATTTACCGTTTCCATCGCTGGCTGAGGCGGAGAGAGCCGGGGATGAGAGTTTAGGCCTTGGCTGAAGGCGGGCCAGAGTCCAGAACGTTCTCGGCCATATTTTTTAACGAATTAAAATATA
miseq25	1	215	J21	miseq25_1_339_21	ep300a	1	12:20057442-20057720:1	DINDEL	crispr	crRNA:12:20057512-20057534:1	12	20057527	CCTCTTGG	C	525	48595	0.0108035806152896	20057442	TCGATACCCTTACAATTAATGAAAATAAATATTTACCGTTTCCATCGCTGGCTGAGGCGGAGAGAGCCGGGGATGAGAGTTTAGGCCTCTTGGCTGAAGGCGGGCCAGAGTCCAGAACGTTCTCGGCCATATTTTTTAACGAATTAAAATATATATC	CCTCTCCCCTTCCCCCCCCTCCAAATAAATATTTACCGTTTCCATCGCTGGCTGAGGCGGAGAGAGCCGGGGATGAGAGTTTAGGCCTGAAGGCGGGCCAGAGTCCAGAACGTTCTCGGCCATATTTTTTAACGAATTAAAATATATATCC
miseq25	1	215	J22	miseq25_1_339_22	ep300a	1	12:20057442-20057720:1	DINDEL	crispr	crRNA:12:20057512-20057534:1	12	20057520	GTTTAGGCCTCTTGGCTGAAGGCGGGCCAGAGTCCAGAACGTTCTCGGCCATATTTTTTAACGAATTAAAATATATATCCTCGGAGATAGGCACATAAGCCTATTCGTAATCATCGATTTTAAAAATATCGCCTTAAAAATTTTGACTTTTCCCCCTCCTT	G	8	8	1	20057465	AATAAATATTTACCGTTTCCATCGCTGGCTGAGGCGGAGAGAGCCGGGGATGAGAGTTTAGGCCTCTTGGCTGAAGGCGGGCCAGAGTCCAGAACGTTCTCGGCCATATTTTTTAACGAATTAAAATATATATCCTCGGAGATAGGCACATAAGCCTATTCGTAATCATCGATTTTAAAAATATCGCCTTAAAAATTTTGACTTTTCCCCCTCCTTTTTAGGGACGAAGGGGG	AATAAATATTTACCGTTTCCATCGCTGGCTGAGGCGGAGAGAGCCGGGGATGAGAGTTTAGGGACGAAGGGGG
miseq25	1	215	J23	miseq25_1_339_23	ep300a	1	12:20057442-20057720:1	NA	NA	crRNA:12:20057512-20057534:1	NA	NA	NA	NA	0	58773	0	NA	NA	NA
miseq25	1	215	J24	miseq25_1_339_24	ep300a	1	12:20057442-20057720:1	NA	NA	crRNA:12:20057512-20057534:1	NA	NA	NA	NA	0	8	0	NA	NA	NA
miseq25	1	217	L01	miseq25_1_315_1	jade1	1	17:26673352-26673601:1	DINDEL	crispr	crRNA:17:26673502-26673524:-1	17	26673507	TCCTGG	T	3204	46487	0.068922494460817	26673445	AGGACATGTCTTGCATGTCATATCATGTTTTTTTTCCCTCAATTCTTTTAGGTAATTCCACATCCTGGTCTCAGCACTCCAACTCCAAGCACAGGAAACAGAGTGGGAAAAGACCATCTGAGGTACACAAAACTCA	AGGACATGTCTTGCATGTCATATCATGTTTTTTTTCCCTCAATTCTTTTAGGTAATTCCACATTCTCAGCACTCCAACTCCAAGCACAGGAAACAGAGTGGGAAAAGACCATCTGAGGTACACAAAACTCACTCGCMCTCACATMCGYCTAK
miseq25	1	217	L01	miseq25_1_315_1	jade1	1	17:26673352-26673601:1	DINDEL	crispr	crRNA:17:26673502-26673524:-1	17	26673500	TTCCACA	T	2952	46487	0.0635016241099662	26673444	CAGGACATGTCTTGCATGTCATATCATGTTTTTTTTCCCTCAATTCTTTTAGGTAATTCCACATCCTGGTCTCAGCACTCCAACTCCAAGCACAGGAAACAGAGTGGGAAAAGACCATCTGAGGTACACAAAACTCA	CAGGACATGTCTTGCATGTCATATCATGTTTTTTTTCCCTCAATTCTTTTAGGTAATTCCTGGTCTCAGCACTCCAACTCCAAGCACAGGAAACAGAGTGGGAAAAGACCATCTGAGGTACACAAAACTCACTCGCACWCACATACGMCTAS
miseq25	1	217	L01	miseq25_1_315_1	jade1	1	17:26673352-26673601:1	CIGAR	crispr	crRNA:17:26673502-26673524:-1	17	26673513	TCTCA	T	2317	46487	0.0498418912814335	26673446	GGACATGTCTTGCATGTCATATCATGTTTTTTTTCCCTCAATTCTTTTAGGTAATTCCACATCCTGGTCTCAGCACTCCAACTCCAAGCACAGGAAACAGAGTGGGAAAAGACCATCTGAGGTACACAAAACTCA	GGACATGTCTTGCATGTCATATCATGTTTTTTTTCCCTCAATTCTTTTAGGTAATTCCACATGGTCATGCACTCCAACTCCAAGCACAGGAAACAGAGTGGGAAAAGACCATCTGAGGTACACAAAACTCACTCSCMCMCACAKWCKYCKAG
miseq25	1	217	L01	miseq25_1_315_1	jade1	1	17:26673352-26673601:1	DINDEL	crispr	crRNA:17:26673502-26673524:-1	17	26673505	CA	C	1943	46487	0.041796631316282	26673447	GACATGTCTTGCATGTCATATCATGTTTTTTTTCCCTCAATTCTTTTAGGTAATTCCACATCCTGGTCTCAGCACTCCAACTCCAAGCACAGGAAACAGAGTGGGAAAAGACCATCTGAGGTACACAAAACTCA	GACATGTCTTGCATGTCATATCATGTTTTTTTTCCCTCAATTCTTTTAGGTAATTCCACTCCTGGTCTCAGCACTCCAACTCCAAGCACAGGAAACAGAGTGGGAAAAGACCATCTGAGGTACACAAAACTCACTCGCRCRCACATACGMCTAG
miseq25	1	217	L01	miseq25_1_315_1	jade1	1	17:26673352-26673601:1	CIGAR	crispr	crRNA:17:26673502-26673524:-1	17	26673506	ATCC	A	1924	46487	0.04138791490094	26673447	GACATGTCTTGCATGTCATATCATGTTTTTTTTCCCTCAATTCTTTTAGGTAATTCCACATCCTGGTCTCAGCACTCCAACTCCAAGCACAGGAAACAGAGTGGGAAAAGACCATCTGAGGTACACAAAACTCA	GACATGTCTTGCATGTCATATCATGTTTTTTTTCCCTCAATTCTTTTAGGTAATTCCACATGGTCTCAGCACTCCAACTCCAAGCACAGGAAACAGAGTGGGAAAAGACCATCTGAGGTACACAAAACTCACTCGCRCWCACATACGWCTAG
miseq25	1	217	L01	miseq25_1_315_1	jade1	1	17:26673352-26673601:1	CIGAR	crispr	crRNA:17:26673502-26673524:-1	17	26673504	ACAT	A	951	46487	0.0204573321573773	26673446	GGACATGTCTTGCATGTCATATCATGTTTTTTTTCCCTCAATTCTTTTAGGTAATTCCACATCCTGGTCTCAGCACTCCAACTCCAAGCACAGGAAACAGAGTGGGAAAAGACCATCTGAGGTACACAAAACTCA	GGACATGTCTTGCATGTCATATCATGTTTTTTTTCCCTCAATTCTTTTAGGTAATTCCACCTGGTCTCAGCACTCCAACTCCAAGCACAGGAAACAGAGTGGGAAAAGACCATCTGAGGTACACAAAACTCACTCGCWMKCACATACGRMTAG
miseq25	1	217	L01	miseq25_1_315_1	jade1	2	17:26674315-26674593:1	DINDEL	crispr	crRNA:17:26674398-26674420:-1	17	26674400	TGTCA	T	804	6982	0.115153251217416	26674338	GAGGACTATTATGAGCTGGCCGATCCCTGGCGGCAGGAGTGGGAGAAAGGGGTTCAAGTTCCTGTCAGTCCAGAGTCTATACCGCAGTGTACAGTGCGGTATAATATGTTTTTCCTCTTCCCTATCAAACT	GAGGACTATTATGAGCTGGCCGATCCCTGGCGGCAGGAGTGGGAGAAAGGGGTTCAAGTTCCTGTCCAGAGTCTATACCGCAGTGTACAGTGCGGTATAATATGTTTTTCCTCTTCCCTATCAAACTA
miseq25	1	217	L01	miseq25_1_315_1	jade1	1	17:26673352-26673601:1	CIGAR	crispr	crRNA:17:26673502-26673524:-1	17	26673504	ACATCCTGGTCTCAGCACTCCAACTCCAAGCACAGGAAACA	AG	671	46487	0.0144341428786542	26673411	TAACATGATCTCTCTTTATCAGCATCTTCAGCACAGGACATGTCTTGCATGTCATATCATGTTTTTTTTCCCTCAATTCTTTTAGGTAATTCCACATCCTGGTCTCAGCACTCCAACTCCAAGCACAGGAAACAGAGTGGGAAAAGACCATCTGAGGTACACAAAACTCA	TAACATGATCTCTCTTTATCAGCATCTTCAGCACAGGACATGTCTTGCATGTCATATCATGTTTTTTTTCCCTCAATTCTTTTAGGTAATTCCAGGAGTGGGAAAAGACCATCTGAGGTACACAAAACTCACTCGCACACACCTTCGACTTT
miseq25	1	217	L01	miseq25_1_315_1	jade1	1	17:26673352-26673601:1	DINDEL	crispr	crRNA:17:26673502-26673524:-1	17	26673501	TCCACATC	T	543	46487	0.0116806849226666	26673443	ACAGGACATGTCTTGCATGTCATATCATGTTTTTTTTCCCTCAATTCTTTTAGGTAATTCCACATCCTGGTCTCAGCACTCCAACTCCAAGCACAGGAAACAGAGTGGGAAAAGACCATCTGAGGTACACAAAACTCA	ACAGGACATGTCTTGCATGTCATATCATGTTTTTTTTCCCTCAATTCTTTTAGGTAATTCTGGTCTCAGCACTCCAACTCCAAGCACAGGAAACAGAGTGGGAAAAGACCATCTGAGGTACACAAAACTCACTCGCACGCGCATACGCCTAG
miseq25	1	217	L01	miseq25_1_315_1	jade1	2	17:26674315-26674593:1	DINDEL	crispr	crRNA:17:26674398-26674420:-1	17	26674400	TGTCAGTCCAGA	T	542	6982	0.0776281867659696	26674338	GAGGACTATTATGAGCTGGCCGATCCCTGGCGGCAGGAGTGGGAGAAAGGGGTTCAAGTTCCTGTCAGTCCAGAGTCTATACCGCAGTGTACAGTGCGGTATAATATGTTTTTCCTCTTCCCTATCAAACTATTCTCC	GAGGACTATTATGAGCTGGCCGATCCCTGGCGGCAGGAGTGGGAGAAAGGGGTTCAAGTTCCTGTCTATACCGCAGTGTACAGTGCGGTATAATATGTTTTTCCTCTTCCCTATCAAACTATTCTCCT
miseq25	1	217	L01	miseq25_1_315_1	jade1	1	17:26673352-26673601:1	CIGAR	crispr	crRNA:17:26673502-26673524:-1	17	26673504	ACATC	A	540	46487	0.0116161507518231	26673446	GGACATGTCTTGCATGTCATATCATGTTTTTTTTCCCTCAATTCTTTTAGGTAATTCCACATCCTGGTCTCAGCACTCCAACTCCAAGCACAGGAAACAGAGTGGGAAAAGACCATCTGAGGTACACAAAACTCA	GGACATGTCTTGCATGTCATATCATGTTTTTTTTCCCTCAATTCTTTTAGGTAATTCCACTGGTCTCAGCACTCCAACTCCAAGCACAGGAAACAGAGTGGGAAAAGACCATCTGAGGTACACAAAACTCACTCGYACWCASATWCGWMWAG
miseq25	1	217	L01	miseq25_1_315_1	jade1	1	17:26673352-26673601:1	CIGAR	crispr	crRNA:17:26673502-26673524:-1	17	26673506	ATCCTGG	A	487	46487	0.0104760470669219	26673445	AGGACATGTCTTGCATGTCATATCATGTTTTTTTTCCCTCAATTCTTTTAGGTAATTCCACATCCTGGTCTCAGCACTCCAACTCCAAGCACAGGAAACAGAGTGGGAAAAGACCATCTGAGGTACACAAAACTCA	AGGACATGTCTTGCATGTCATATCATGTTTTTTTTCCCTCAATTCTTTTAGGTAATTCCACATCTCAGCACTCCAACTCCAAGCACAGGAAACAGAGTGGGAAAAGACCATCTGAGGTACACAAAACTCACTCCCACTCTCATACGACTAG
miseq25	1	217	L01	miseq25_1_315_1	jade1	2	17:26674315-26674593:1	DINDEL	crispr	crRNA:17:26674398-26674420:-1	17	26674397	TCCTGTCAGTCCAGAGTCTATACCGCAGTGTACAGTGCGGTATAATATGTTTTTCCTCTTCCCTATCAAACTATTCTCCTTAAGTAGTTCCCATTGATTCATTGTTCTTTTTCTTTTTTTTGCAGCA	T	132	6982	0.0189057576625609	26674338	GAGGACTATTATGAGCTGGCCGATCCCTGGCGGCAGGAGTGGGAGAAAGGGGTTCAAGTTCCTGTCAGTCCAGAGTCTATACCGCAGTGTACAGTGCGGTATAATATGTTTTTCCTCTTCCCTATCAAACTATTCTCCTTAAGTAGTTCCCATTGATTCATTGTTCTTTTTCTTTTTTTTGCAGCACTGTAGCTGAGAAAAGCACCGCTCCTCTGTTCATCAAGCCCAAGAAG	GAGGACTATTATGAGCTGGCCGATCCCTGGCGGCAGGAGTGGGAGAAAGGGGTTCAAGTTCTGTAGCTGAGAAAAGCACCGCTCCTCTGTTCATCAAGCCCAAGAAG
miseq25	1	217	L01	miseq25_1_315_1	jade1	2	17:26674315-26674593:1	DINDEL	crispr	crRNA:17:26674398-26674420:-1	17	26674403	C	CA	127	6982	0.018189630478373	26674338	GAGGACTATTATGAGCTGGCCGATCCCTGGCGGCAGGAGTGGGAGAAAGGGGTTCAAGTTCCTGTCAGTCCAGAGTCTATACCGCAGTGTACAGTGCGGTATAATATGTTTTTCCTCTTCCCTATC	GAGGACTATTATGAGCTGGCCGATCCCTGGCGGCAGGAGTGGGAGAAAGGGGTTCAAGTTCCTGTCAAGTCCAGAGTCTATACCGCAGTGTACAGTGCGGTATAATATGTTTTTCCTCTTCCCTATC
miseq25	1	217	L01	miseq25_1_315_1	jade1	2	17:26674315-26674593:1	DINDEL	crispr	crRNA:17:26674398-26674420:-1	17	26674396	TTCCTGTCAG	T	81	6982	0.0116012603838442	26674338	GAGGACTATTATGAGCTGGCCGATCCCTGGCGGCAGGAGTGGGAGAAAGGGGTTCAAGTTCCTGTCAGTCCAGAGTCTATACCGCAGTGTACAGTGCGGTATAATATGTTTTTCCTCTTCCCTATCAAACTATTC	GAGGACTATTATGAGCTGGCCGATCCCTGGCGGCAGGAGTGGGAGAAAGGGGTTCAAGTTCCAGAGTCTATACCGCAGTGTACAGTGCGGTATAATATGTTTTTCCTCTTCCCTATCAAACTATTCT
miseq25	1	217	L02	miseq25_1_315_2	jade1	1	17:26673352-26673601:1	CIGAR	crispr	crRNA:17:26673502-26673524:-1	17	26673384	GTTTTCTGAAACTATTACAGCTGCTAATAACATGATCTCTCTTTATCAGCATCTTCAGCACAGGACATGTCTTGCATGTCATATCATGTTTTTTTTCCCTCAATTCTTTTAGGTAATTCCACATCCTGGTCTCAGCACTCCAACTCCAAGCACAGGAAACAGAGTGGGAAAAGACCATCTGAGGTACACAAAACTCACTCGCACACACATACGACTAGGGCTGTGCGATTAATTACAATCATATTGATTTTGGACATGCACGATTTCTAAATCACGTTACAGCACGATTTTCCCGCAGTATTCTATTTGAACCAATGAACAGGAGACTGAGCTTTATGACAAATAACCTGCATGATGAGTTCAGCACAGGAGAAAGTCAACAACTGTGGTGTGGGATTA…	G	2329	24647	0.0944942589361788	26673374	CAGTTCTGCCGTTTTCTGAAACTATTACAGCTGCTAATAACATGATCTCTCTTTATCAGCATCTTCAGCACAGGACATGTCTTGCATGTCATATCATGTTTTTTTTCCCTCAATTCTTTTAGGTAATTCCACATCCTGGTCTCAGCACTCCAACTCCAAGCACAGGAAACAGAGTGGGAAAAGACCATCTGAGGTACACAAAACTCA	WAGTTCTGCCGTTTTCTGAAATTCAGCACTCCAACTCCAAGCACAGGAAACAGAGTGGGAAAAGACCATCTGAGGTACACAAAACTCACCCKMACACACATATTACTAGAGA
miseq25	1	217	L02	miseq25_1_315_2	jade1	1	17:26673352-26673601:1	CIGAR	crispr	crRNA:17:26673502-26673524:-1	17	26673389	CTGAAACTATTACAGCTGCTAATAACATGATCTCTCTTTATCAGCATCTTCAGCACAGGACATGTCTTGCATGTCATATCATGTTTTTTTTCCCTCAATTCTTTTAGGTAATTCCACATCCTGGTCTCAGCACTCCAACTCCAAGCACAGGAAACAGAGTGGGAAAAGACCATCTGAGGTACACAAAACTCACTCGCACACACATACGACTAGGGCTGTGCGATTAATTACAATCATATTGATTTTGGACATGCACGATTTCTAAATCACGTTACAGCACGATTTTCCCGCAGTATTCTATTTGAACCAATGAACAGGAGACTGAGCTTTATGACAAATAACCTGCATGATGAGTTCAGCACAGGAGAAAGTCAACAACTGTGGTGTGGGATTACTTTG…	C	1301	24647	0.0527853288432669	26673447	GACATGTCTTGCATGTCATATCATGTTTTTTTTCCCTCAATTCTTTTAGGTAATTCCACATCCTGGTCTCAGCACTCCAACTCCAAGCACAGGAAACAGAGTGGGAAAAGACCATCTGAGGTACACAAAACTCA	GACATGTCTTGCATGTCATATCATGTTTTTTTTYCCTCAATTCTTTTAGGTAATTCCACATGGTCTCAGCACTCCAACTCCAAGCACAGGAAACAGAGTGGGAAAAGACCATCTGAGGTACACAAAACTCACTCGCRCWCMCATACGTCTAK
miseq25	1	217	L02	miseq25_1_315_2	jade1	1	17:26673352-26673601:1	CIGAR	crispr	crRNA:17:26673502-26673524:-1	17	26673500	TTCCACA	T	942	24647	0.0382196616221041	26673444	CAGGACATGTCTTGCATGTCATATCATGTTTTTTTTCCCTCAATTCTTTTAGGTAATTCCACATCCTGGTCTCAGCACTCCAACTCCAAGCACAGGAAACAGAGTGGGAAAAGACCATCTGAGGTACACAAAACTCA	CAGGACATGTCTTGCATGTCATATCATGTTTTTTTTCCCTCAATTCTTTTAGGTAATTCCTGGTCTCAGCACTCCAACTCCAAGCACAGGAAACAGAGTGGGAAAAGACCATCTGAGGTACACAAAACTCACTCYYACWCMYATACGWMTWG
miseq25	1	217	L02	miseq25_1_315_2	jade1	1	17:26673352-26673601:1	DINDEL	crispr	crRNA:17:26673502-26673524:-1	17	26673469	ATGTTTTTTTTCCCTCAATTCTTTTAGGTAATTCCACATCC	A	411	24647	0.0166754574593257	26673375	AGTTCTGCCGTTTTCTGAAACTATTACAGCTGCTAATAACATGATCTCTCTTTATCAGCATCTTCAGCACAGGACATGTCTTGCATGTCATATCATGTTTTTTTTCCCTCAATTCTTTTAGGTAATTCCACATCCTGGTCTCAGCACTCCAACTCCAAGCACAGGAA	AGTTCTGCCGTTTTCTGAAACTATTACAGCTGCTAATAACATGATCTCTCTTTATCAGCATCTTCAGCACAGGACATGTCTTGCATGTCATATCATGGTCTCAGCACTCCAACTCCAAGCACAGGAAACAGAGTGGGAAAAGACCATCTGAGGTACACAAAACTCACTCGCACGCACATACAATTAG
miseq25	1	217	L02	miseq25_1_315_2	jade1	1	17:26673352-26673601:1	DINDEL	crispr	crRNA:17:26673502-26673524:-1	17	26673507	T	TCA	269	24647	0.0109141071935733	26673453	TCTTGCATGTCATATCATGTTTTTTTTCCCTCAATTCTTTTAGGTAATTCCACATCCTGGTCTCAGCACTCCAACTCCAAGCACAGGAAACAGAGTGGGAAAAGACCATCTGAGGTACACAAAACTCA	TCTTGCATGTCATATCATGTTTTTTTTCCCTCAATTCTTTTAGGTAATTCCACATCACCTGGTCTCAGCACTCCAACTCCAAGCACAGGAAACAGAGTGGGAAAAGACCATCTGAGGTACACAAAACTCA
miseq25	1	217	L02	miseq25_1_315_2	jade1	1	17:26673352-26673601:1	DINDEL	crispr	crRNA:17:26673502-26673524:-1	17	26673508	C	CA	253	24647	0.0102649409664462	26673451	TGTCTTGCATGTCATATCATGTTTTTTTTCCCTCAATTCTTTTAGGTAATTCCACATCCTGGTCTCAGCACTCCAACTCCAAGCACAGGAAACAGAGTGGGAAAAGACCATCTGAGGTACACAAAACTCA	TGTCTTGCATGTCATATCATGTTTTTTTTCCCTCAATTCTTTTAGGTAATTCCACATCACACATCTCAGCACTCCAACTCCAAGCACAGGAAACAGAGTGGGAAAAGACCATCTGAGGTACACAAAACTCA
miseq25	1	217	L02	miseq25_1_315_2	jade1	2	17:26674315-26674593:1	DINDEL	crispr_pair	crRNA:17:26674398-26674420:-1	17	26673384	GTTTTCTGAAACTATTACAGCTGCTAATAACATGATCTCTCTTTATCAGCATCTTCAGCACAGGACATGTCTTGCATGTCATATCATGTTTTTTTTCCCTCAATTCTTTTAGGTAATTCCACATCCTGGTCTCAGCACTCCAACTCCAAGCACAGGAAACAGAGTGGGAAAAGACCATCTGAGGTACACAAAACTCACTCGCACACACATACGACTAGGGCTGTGCGATTAATTACAATCATATTGATTTTGGACATGCACGATTTCTAAATCACGTTACAGCACGATTTTCCCGCAGTATTCTATTTGAACCAATGAACAGGAGACTGAGCTTTATGACAAATAACCTGCATGATGAGTTCAGCACAGGAGAAAGTCAACAACTGTGGTGTGGGATTA…	G	53	415	0.127710843373494	26673375	AGTTCTGCCGTTTTCTGAAACTATTACAGCTGCTAATAACATGATCTCTCTTTATCAGCATCTTCAGCACAGGACATGTCTTGCATGTCATATCATGTTTTTTTTCCCTCAATTCTTTTAGGTAATTCCACATCCTGGTCTCAGCACTCCAACTCCAAGCACAGGAAACAGAGTGGGAAAAGACCATCTGAGGTACACAAAACTCACTCGCACACACATACGACTAGGGCTGTGCGATTAATTACAATCATATTGATTTTGGACATGCACGATTTCTAAATCACGTTACAGCACGATTTTCCCGCAGTATTCTATTTGAACCAATGAACAGGAGACTGAGCTTTATGACAAATAACCTGCATGATGAGTTCAGCACAGGAGAAAGTCAACAACTGTGGT…	AGTTCTGCCGTTTTCTTTTTTTTGCAGCACTGTAGCTGAGAAAAGCACCGCTCCTCTGTTCATCAAGCCCAAGAAG
miseq25	1	217	L02	miseq25_1_315_2	jade1	2	17:26674315-26674593:1	DINDEL	crispr	crRNA:17:26674398-26674420:-1	17	26674400	TGTCA	T	9	415	0.0216867469879518	26674338	GAGGACTATTATGAGCTGGCCGATCCCTGGCGGCAGGAGTGGGAGAAAGGGGTTCAAGTTCCTGTCAGTCCAGAGTCTATACCGCAGTGTACAGTGCGGTATAATATGTTTTTCCTCTTCCCTATCAAACT	GAGGACTATTATGAGCTGGCCGATCCCTGGCGGCAGGAGTGGGAGAAAGGGGTTCAAGTTCCTGTCCAGAGTCTATACCGCAGTGTACAGTGCGGTATAATATGTTTTTCCTCTTCCCTATCAAACT
miseq25	1	217	L02	miseq25_1_315_2	jade1	2	17:26674315-26674593:1	DINDEL	crispr_pair	crRNA:17:26674398-26674420:-1	17	26673389	CTGAAACTATTACAGCTGCTAATAACATGATCTCTCTTTATCAGCATCTTCAGCACAGGACATGTCTTGCATGTCATATCATGTTTTTTTTCCCTCAATTCTTTTAGGTAATTCCACATCCTGGTCTCAGCACTCCAACTCCAAGCACAGGAAACAGAGTGGGAAAAGACCATCTGAGGTACACAAAACTCACTCGCACACACATACGACTAGGGCTGTGCGATTAATTACAATCATATTGATTTTGGACATGCACGATTTCTAAATCACGTTACAGCACGATTTTCCCGCAGTATTCTATTTGAACCAATGAACAGGAGACTGAGCTTTATGACAAATAACCTGCATGATGAGTTCAGCACAGGAGAAAGTCAACAACTGTGGTGTGGGATTACTTTG…	C	8	415	0.0192771084337349	26673375	AGTTCTGCCGTTTTCTGAAACTATTACAGCTGCTAATAACATGATCTCTCTTTATCAGCATCTTCAGCACAGGACATGTCTTGCATGTCATATCATGTTTTTTTTCCCTCAATTCTTTTAGGTAATTCCACATCCTGGTCTCAGCACTCCAACTCCAAGCACAGGAAACAGAGTGGGAAAAGACCATCTGAGGTACACAAAACTCACTCGCACACACATACGACTAGGGCTGTGCGATTAATTACAATCATATTGATTTTGGACATGCACGATTTCTAAATCACGTTACAGCACGATTTTCCCGCAGTATTCTATTTGAACCAATGAACAGGAGACTGAGCTTTATGACAAATAACCTGCATGATGAGTTCAGCACAGGAGAAAGTCAACAACTGTGGT…	AGTTCTGCCGTTTTCTTTTTTTGCAGCACTGTAGCTGAGAAAAGCACCGCTCCTCTGTTCATCAAGCCCAAGAAG
miseq25	1	217	L03	miseq25_1_315_3	jade1	1	17:26673352-26673601:1	DINDEL	crispr	crRNA:17:26673502-26673524:-1	17	26673484	CAATTCTTTTAGGTAATTCCACATCCTGGTCTCAGCACTCCAACTCCAAGCACAGGAAACAGAGTGGGAAAAGA	C	632	11796	0.053577483892845	26673375	AGTTCTGCCGTTTTCTGAAACTATTACAGCTGCTAATAACATGATCTCTCTTTATCAGCATCTTCAGCACAGGACATGTCTTGCATGTCATATCATGTTTTTTTTCCCTCAATTCTTTTAGGTAATTCCACATCCTGGTCTCAGCACTCCAACTCCAAGCACAGGAAACAGAGTGGGAAAAGACCATCTGAGGTACACAA	AGTTCTGCCGTTTTCTGAAACTATTACAGCTGCTAATAACATGATCTCTCTTTATCAGCATCTTCAGCACAGGACATGTCTTGCATGTCATATCATGTTTTTTTTCCCTCCCATCTGAGGTACACAAAACTCA
miseq25	1	217	L03	miseq25_1_315_3	jade1	1	17:26673352-26673601:1	DINDEL	crispr	crRNA:17:26673502-26673524:-1	17	26673500	TTCCACA	T	559	11796	0.0473889454052221	26673440	AGCACAGGACATGTCTTGCATGTCATATCATGTTTTTTTTCCCTCAATTCTTTTAGGTAATTCCACATCCTGGTCTCAGCACTCCAACTCCAAGCACAGGAAACAGAGTGGGAAAAGACCATCTGAGGTACACAAAACTCA	AGCACAGGACATGTCTTGCATGTCATATCATGTTTTTTTTYCCTCAATTCTTTTAGGTAATTCCTGGTCTCAGCACTCCAACTCCAAGCACAGGAAACAGAGTGGGAAAAGACCATCTGAGGTACACAAAACTCA
miseq25	1	217	L03	miseq25_1_315_3	jade1	1	17:26673352-26673601:1	DINDEL	crispr	crRNA:17:26673502-26673524:-1	17	26673506	ATCC	A	358	11796	0.0303492709393015	26673447	GACATGTCTTGCATGTCATATCATGTTTTTTTTCCCTCAATTCTTTTAGGTAATTCCACATCCTGGTCTCAGCACTCCAACTCCAAGCACAGGAAACAGAGTGGGAAAAGACCATCTGAGGTACACAAAACTCA	GACATGTCTTGCATGTCATATCATGTTTTTTTTCCCTCAATTCTTTTAGGTAATTCCACATGGTCTCAGCACTCCAACTCCAAGCACAGGAAACAGAGTGGGAAAAGACCATCTGAGGTACACAAAACTCACTCGCACCCACATTCGGCTAG
miseq25	1	217	L03	miseq25_1_315_3	jade1	1	17:26673352-26673601:1	DINDEL	crispr	crRNA:17:26673502-26673524:-1	17	26673506	ATCCTGG	A	289	11796	0.0244998304510003	26673444	CAGGACATGTCTTGCATGTCATATCATGTTTTTTTTCCCTCAATTCTTTTAGGTAATTCCACATCCTGGTCTCAGCACTCCAACTCCAAGCACAGGAAACAGAGTGGGAAAAGACCATCTGAGGTACACAAAACTCA	CAGGACATGTCTTGCATGTCATATCATGTTTTTTTTYCCTCAATTCTTTTAGGTAATTCCACATCTCAGCACTCCAACTCCAAGCACAGGAAACAGAGTGGGAAAAGACCATCTGAGGTACACAAAACTCA
miseq25	1	217	L03	miseq25_1_315_3	jade1	1	17:26673352-26673601:1	CIGAR	crispr	crRNA:17:26673502-26673524:-1	17	26673388	TCTGAAACTATTACAGCTGCTAATAACATGATCTCTCTTTATCAGCATCTTCAGCACAGGACATGTCTTGCATGTCATATCATGTTTTTTTTCCCTCAATTCTTTTAGGTAATTCCACATC	T	193	11796	0.016361478467277	26673375	AGTTCTGCCGTTTTCTGAAACTATTACAGCTGCTAATAACATGATCTCTCTTTATCAGCATCTTCAGCACAGGACATGTCTTGCATGTCATATCATGTTTTTTTTCCCTCAATTCTTTTAGGTAATTCCACATCCTGGTCTCAGCACTCCAACTCCAAGCACAGGAAACAGAGTGGGAAAAGACCATCTGAGGTACACAAAACTCA	AGTTCTGCCGTTTTCTGGTCTCAGCACTCCAACTCCAAGCACAGGAAACAGAGTGGGAAAAGACCATCTGAGGTACACAAAACTCA
miseq25	1	217	L03	miseq25_1_315_3	jade1	1	17:26673352-26673601:1	DINDEL	crispr	crRNA:17:26673502-26673524:-1	17	26673500	TTCCACATCCTGGTC	T	191	11796	0.0161919294676161	26673436	CTTCAGCACAGGACATGTCTTGCATGTCATATCATGTTTTTTTTCCCTCAATTCTTTTAGGTAATTCCACATCCTGGTCTCAGCACTCCAACTCCAAGCACAGGAAACAGAGTGGGAAAAGACCATCTGAGGTACACAAAACTCA	CTTCAGCACAGGACATGTCTTGCATGTCATATCATGTTTTTTTTYCCTCAATTCTTTTAGGTAATTCAGCACTCCAACTCCAAGCACAGGAAACAGAGTGGGAAAAGACCATCTGAGGTACACAAAACTCA
miseq25	1	217	L03	miseq25_1_315_3	jade1	1	17:26673352-26673601:1	CIGAR	crispr	crRNA:17:26673502-26673524:-1	17	26673507	T	TGG	175	11796	0.0148355374703289	26673453	TCTTGCATGTCATATCATGTTTTTTTTCCCTCAATTCTTTTAGGTAATTCCACATCCTGGTCTCAGCACTCCAACTCCAAGCACAGGAAACAGAGTGGGAAAAGACCATCTGAGGTACACAAAACTCA	TCTTGCATGTCATATCATGTTTTTTTTCCCTCAATTCTTTTAGGTAATTCCACTTGGAGTGGTCTCAGCACTCCAACTCCAAGCACAGGAAACAGAGTGGGAAAAGACCATCTGAGGTACACAAAACTCA
miseq25	1	217	L03	miseq25_1_315_3	jade1	1	17:26673352-26673601:1	DINDEL	crispr	crRNA:17:26673502-26673524:-1	17	26673504	ACATCCTGGTCT	A	158	11796	0.0133943709732113	26673440	AGCACAGGACATGTCTTGCATGTCATATCATGTTTTTTTTCCCTCAATTCTTTTAGGTAATTCCACATCCTGGTCTCAGCACTCCAACTCCAAGCACAGGAAACAGAGTGGGAAAAGACCATCTGAGGTACACAAAACTCA	AGCACAGGACATGTCTTGCATGTCATATCATGTTTTTTTTYCCTCAATTCTTTTAGGTAATTCCACAGCACTCCAACTCCAAGCACAGGAAACAGAGTGGGAAAAGACCATCTGAGGTACACAAAACTCA
miseq25	1	217	L03	miseq25_1_315_3	jade1	1	17:26673352-26673601:1	DINDEL	crispr	crRNA:17:26673502-26673524:-1	17	26673501	TCCACATC	T	155	11796	0.0131400474737199	26673443	ACAGGACATGTCTTGCATGTCATATCATGTTTTTTTTCCCTCAATTCTTTTAGGTAATTCCACATCCTGGTCTCAGCACTCCAACTCCAAGCACAGGAAACAGAGTGGGAAAAGACCATCTGAGGTACACAAAACTCA	ACAGGACATGTCTTGCATGTCATATCATGTTTTTTTTCCCTCAATTCTTTTAGGTAATTCTGGTCTCAGCACTCCAACTCCAAGCACAGGAAACAGAGTGGGAAAAGACCATCTGAGGTACACAAAACTCA
miseq25	1	217	L03	miseq25_1_315_3	jade1	1	17:26673352-26673601:1	CIGAR	crispr	crRNA:17:26673502-26673524:-1	17	26673406	GCTAATAACATGATCTCTCTTTATCAGCATCTTCAGCACAGGACATGTCTTGCATGTCATATCATGTTTTTTTTCCCTCAATTCTTTTAGGTAATTCCACATC	G	135	11796	0.0114445574771109	26673375	AGTTCTGCCGTTTTCTGAAACTATTACAGCTGCTAATAACATGATCTCTCTTTATCAGCATCTTCAGCACAGGACATGTCTTGCATGTCATATCATGTTTTTTTTCCCTCAATTCTTTTAGGTAATTCCACATCCTGGTCTCAGCACTCCAACTCCAAGCACAGGAAACAGAGTGGGAAAAGACCATCTGAGGTACACAAAACTCA	AGTTCTGCCGTTTTCTGAAACTATTACAGCTGCTGGTCTCAGCACTCCAACTCCAAGCACAGGAAACAGAGTGGGAAAAGACCATCTGAGGTACACAAAACTCA
miseq25	1	217	L03	miseq25_1_315_3	jade1	2	17:26674315-26674593:1	DINDEL	crispr	crRNA:17:26674398-26674420:-1	17	26674400	TGTCA	T	42	752	0.0558510638297872	26674338	GAGGACTATTATGAGCTGGCCGATCCCTGGCGGCAGGAGTGGGAGAAAGGGGTTCAAGTTCCTGTCAGTCCAGAGTCTATACCGCAGTGTACAGTGCGGTATAATATGTTTTTCCTCTTCCCTATCAAACT	GAGGACTATTATGAGCTGGCCGATCCCTGGCGGCAGGAGTGGGAGAAAGGGGTTCAAGTTCCTGTCCAGAGTCTATACCGCAGTGTACAGTGCGGTATAATATGTTTTTCCTCTTCCCTATCAAACT
miseq25	1	217	L03	miseq25_1_315_3	jade1	2	17:26674315-26674593:1	DINDEL	crispr	crRNA:17:26674398-26674420:-1	17	26674393	AAGTTCCTGTCAGTCCAGAGTCTATACCGCAGTGTACAGTGCGGTATAATATGTTTTTCCTCTTCCCTATCAAACTATTCTCCTTAAGTAGTTCCCATTGATTCATTGTTCTTTTTCTTTTTTTTGCAGCACTGTAGCTG	A	32	752	0.0425531914893617	26674338	GAGGACTATTATGAGCTGGCCGATCCCTGGCGGCAGGAGTGGGAGAAAGGGGTTCAAGTTCCTGTCAGTCCAGAGTCTATACCGCAGTGTACAGTGCGGTATAATATGTTTTTCCTCTTCCCTATCAAACTATTCTCCTTAAGTAGTTCCCATTGATTCATTGTTCTTTTTCTTTTTTTTGCAGCACTGTAGCTGAGAAAAGCACCGCTCCTCTGTTCATCAAGCCCAAGAAG	GAGGACTATTATGAGCTGGCCGATCCCTGGCGGCAGGAGTGGGAGAAAGGGGTTCAAGAAAAGCACCGCTCCTCTGTTCATCAAGCCCAAGAAG
miseq25	1	217	L04	miseq25_1_315_4	jade1	1	17:26673352-26673601:1	DINDEL	crispr	crRNA:17:26673502-26673524:-1	17	26673500	TTCCACA	T	1832	33916	0.0540158037504423	26673444	CAGGACATGTCTTGCATGTCATATCATGTTTTTTTTCCCTCAATTCTTTTAGGTAATTCCACATCCTGGTCTCAGCACTCCAACTCCAAGCACAGGAAACAGAGTGGGAAAAGACCATCTGAGGTACACAAAACTCA	CAGGACATGTCTTGCATGTCATATCATGTTTTTTTTCCCTCAATTCTTTTAGGTAATTCCTGGTCTCAGCACTCCAACTCCAAGCACAGGAAACAGAGTGGGAAAAGACCATCTGAGGTACACAAAACTCACTCGCWCRCCCAYMCGACTAG
miseq25	1	217	L04	miseq25_1_315_4	jade1	1	17:26673352-26673601:1	CIGAR	crispr	crRNA:17:26673502-26673524:-1	17	26673481	CCTCAATTCTTTTAGGTAATTCCACATCCTGGTCTCAGCACTCCAACTCCAAGCACAGGAAACAGAGTGGGAAAAGACCATCTGAGGTA	C	1253	33916	0.0369442151197075	26673364	TTTGCAAAACCAGTTCTGCCGTTTTCTGAAACTATTACAGCTGCTAATAACATGATCTCTCTTTATCAGCATCTTCAGCACAGGACATGTCTTGCATGTCATATCATGTTTTTTTTCCCTCAATTCTTTTAGGTAATTCCACATCCTGGTCTCAGCACTCCAACTCCAAGCACAGGAAACAGAGTGGGAAAAGACCATCTGAGGTACACAAAACTCA	TTTGCAAAACCAGTTCTGCCGTTTTCTGAAACTATTACAGCTGCTAATAACATGATCTCTCTTTATCAGCATCTTCAGCACAGGACATGTCTTGCATGTCATATCATGTTTTTTTTCCCACAAAACTCACTCGCACACACATCCGCCTAG
miseq25	1	217	L04	miseq25_1_315_4	jade1	1	17:26673352-26673601:1	DINDEL	crispr	crRNA:17:26673502-26673524:-1	17	26673506	ATCC	A	874	33916	0.0257695482957896	26673447	GACATGTCTTGCATGTCATATCATGTTTTTTTTCCCTCAATTCTTTTAGGTAATTCCACATCCTGGTCTCAGCACTCCAACTCCAAGCACAGGAAACAGAGTGGGAAAAGACCATCTGAGGTACACAAAACTCA	GACATGTCTTGCATGTCATATCATGTTTTTTTTCCCTCAATTCTTTTAGGTAATTCCACATGGTCTCAGCACTCCAACTCCAAGCACAGGAAACAGAGTGGGAAAAGACCATCTGAGGTACACAAAACTCACTCGCACGCGCAATCGACTAG
miseq25	1	217	L04	miseq25_1_315_4	jade1	1	17:26673352-26673601:1	DINDEL	crispr	crRNA:17:26673502-26673524:-1	17	26673504	ACATCCTGGTCTCAGCACTCCAACTCCAAGCACAGGAAACAGAGTGGGAAAAGAC	A	576	33916	0.0169831348036325	26673397	ATTACAGCTGCTAATAACATGATCTCTCTTTATCAGCATCTTCAGCACAGGACATGTCTTGCATGTCATATCATGTTTTTTTTCCCTCAATTCTTTTAGGTAATTCCACATCCTGGTCTCAGCACTCCAACTCCAAGCACAGGAAACAGAGTGGGAAAAGACCATCTGAGGTACACAAAACTCA	ATTACAGCTGCTAATAACATGATCTCTCTTTATCAGCATCTTCAGCACAGGACATGTCTTGCATGTCATATCATGTTTTTTTTCCCTCAATTCTTTTAGGTAATTCCACATCTGAGGTACACAAAACTCACTTGCACGCACCTACGACAAG
miseq25	1	217	L04	miseq25_1_315_4	jade1	1	17:26673352-26673601:1	DINDEL	crispr	crRNA:17:26673502-26673524:-1	17	26673502	CCACATCCTGGTCTCAG	C	540	33916	0.0159216888784055	26673434	ATCTTCAGCACAGGACATGTCTTGCATGTCATATCATGTTTTTTTTCCCTCAATTCTTTTAGGTAATTCCACATCCTGGTCTCAGCACTCCAACTCCAAGCACAGGAAACAGAGTGGGAAAAGACCATCTGAGGTACACAAAACTCA	ATCTTCAGCACAGGACATGTCTTGCATGTCATATCATGTTTTTTTTCCCTCAATTCTTTTAGGTAATTCCACTCCAACTCCAAGCACAGGAAACAGAGTGGGAAAAGACCATCTGAGGTACACAAAACTCA
miseq25	1	217	L04	miseq25_1_315_4	jade1	1	17:26673352-26673601:1	DINDEL	crispr	crRNA:17:26673502-26673524:-1	17	26673503	CACATCCTGGTCTCAGCACTCCAACTCCAAGCACAGGAAACAGAGTGGGAAAAG	C	473	33916	0.0139462200731218	26673396	TATTACAGCTGCTAATAACATGATCTCTCTTTATCAGCATCTTCAGCACAGGACATGTCTTGCATGTCATATCATGTTTTTTTTCCCTCAATTCTTTTAGGTAATTCCACATCCTGGTCTCAGCACTCCAACTCCAAGCACAGGAAACAGAGTGGGAAAAGACCATCTGAGGTACACAAAACTCA	TATTACAGCTGCTAATAACATGATCTCTCTTTATCAGCATCTTCAGCACAGGACATGTCTTGCATGTCATATCATGTTTTTTTTCCCTCAATTCTTTTAGGTAATTCCACCATCTGAGGTACACAAAACTCA
miseq25	1	217	L04	miseq25_1_315_4	jade1	1	17:26673352-26673601:1	DINDEL	crispr	crRNA:17:26673502-26673524:-1	17	26673504	ACATCCTGGTCT	A	422	33916	0.0124425050123835	26673439	CAGCACAGGACATGTCTTGCATGTCATATCATGTTTTTTTTCCCTCAATTCTTTTAGGTAATTCCACATCCTGGTCTCAGCACTCCAACTCCAAGCACAGGAAACAGAGTGGGAAAAGACCATCTGAGGTACACAAAACTCA	CAGCACAGGACATGTCTTGCATGTCATATCATGTTTTTTTTCCCTCAATTCTTTTAGGTAATTCCACAGCACTCCAACTCCAAGCACAGGAAACAGAGTGGGAAAAGACCATCTGAGGTACACAAAACTCA
miseq25	1	217	L04	miseq25_1_315_4	jade1	1	17:26673352-26673601:1	DINDEL	crispr	crRNA:17:26673502-26673524:-1	17	26673478	TTCCCTCAATTCTTTTAGGTAATTCCACA	T	355	33916	0.0104670362070999	26673375	AGTTCTGCCGTTTTCTGAAACTATTACAGCTGCTAATAACATGATCTCTCTTTATCAGCATCTTCAGCACAGGACATGTCTTGCATGTCATATCATGTTTTTTTTCCCTCAATTCTTTTAGGTAATTCCACATCCTGGTCTCAGCACTCCAACTC	AGTTCTGCCGTTTTCTGAAACTATTACAGCTGCTAATAACATGATCTCTCTTTATCAGCATCTTCAGCACAGGACATGTCTTGCATGTCATATCATGTTTTTTTTCCTGGTCTCAGCACTCCAACTCCAAGCACAGGAAACAGAGTGGGAAAAGACCATCTGAGGTACACAAAACTCA
miseq25	1	217	L04	miseq25_1_315_4	jade1	2	17:26674315-26674593:1	DINDEL	crispr	crRNA:17:26674398-26674420:-1	17	26674400	TGTCA	T	151	5341	0.0282718592023966	26674338	GAGGACTATTATGAGCTGGCCGATCCCTGGCGGCAGGAGTGGGAGAAAGGGGTTCAAGTTCCTGTCAGTCCAGAGTCTATACCGCAGTGTACAGTGCGGTATAATATGTTTTTCCTCTTCCCTATCAAACT	GAGGACTATTATGAGCTGGCCGATCCCTGGCGGCAGGAGTGGGAGAAAGGGGTTCAAGTTCCTGTCCAGAGTCTATACCGCAGTGTACAGTGCGGTATAATATGTTTTTCCTCTTCCCTATCAAACTA
miseq25	1	217	L05	miseq25_1_315_5	jade1	1	17:26673352-26673601:1	CIGAR	crispr	crRNA:17:26673502-26673524:-1	17	26673506	ATCC	A	3924	20387	0.19247559719429	26673446	GGACATGTCTTGCATGTCATATCATGTTTTTTTTCCCTCAATTCTTTTAGGTAATTCCACATCCTGGTCTCAGCACTCCAACTCCAAGCACAGGAAACAGAGTGGGAAAAGACCATCTGAGGTACACAAAACTCA	GGACATGTCTTGCATGTCATATCATGTTTTTTTTCCCTCAATTCTTTTAGGTAATTCCACATGGTCTCAGCACTCCAACTCCAAGCACAGGAAACAGAGTGGGAAAAGACCATCTGAGGTACACAAAACTCACTCGCWCACRCATACGACTAG
miseq25	1	217	L05	miseq25_1_315_5	jade1	1	17:26673352-26673601:1	CIGAR	crispr	crRNA:17:26673502-26673524:-1	17	26673506	A	AT	1785	20387	0.0875557953597881	26673450	ATGTCTTGCATGTCATATCATGTTTTTTTTCCCTCAATTCTTTTAGGTAATTCCACATCCTGGTCTCAGCACTCCAACTCCAAGCACAGGAAACAGAGTGGGAAAAGACCATCTGAGGTACACAAAACTCA	ATGTCTTGCATGTCATATCATGTTTTTTTTCCCTCAATTCTTTTAGGTAATTCCACATTACTGGTCTCAGCACTCCAACTCCAAGCACAGGAAACAGAGTGGGAAAAGACCATCTGAGGTACACAAAACTCACTCGCACGCACATACGACTAGCGACTAG
miseq25	1	217	L05	miseq25_1_315_5	jade1	1	17:26673352-26673601:1	DINDEL	crispr	crRNA:17:26673502-26673524:-1	17	26673501	TCCACATC	T	1084	20387	0.053171138470594	26673443	ACAGGACATGTCTTGCATGTCATATCATGTTTTTTTTCCCTCAATTCTTTTAGGTAATTCCACATCCTGGTCTCAGCACTCCAACTCCAAGCACAGGAAACAGAGTGGGAAAAGACCATCTGAGGTACACAAAACTCA	ACAGGACATGTCTTGCATGTCATATCATGTTTTTTTTCCCTCAATTCTTTTAGGTAATTCTGGTCTCAGCACTCCAACTCCAAGCACAGGAAACAGAGTGGGAAAAGACCATCTGAGGTACACAAAACTCACTCGCACACAAATACGGCTAC
miseq25	1	217	L05	miseq25_1_315_5	jade1	2	17:26674315-26674593:1	DINDEL	crispr	crRNA:17:26674398-26674420:-1	17	26674397	TCCTGTCAGTCCAGAGTCTATACCGCAGTGTACAGTGCGGTATAATATGTTTTTCCTCTTCCCTATCAAACTATTCTCCTTAAGTAGTTCCCATTGATTCATTGTTCTTTTTCTTTTTTTTGCAGCACTGTAGCTGAGAAAAGCA	T	985	2206	0.446509519492294	26674338	GAGGACTATTATGAGCTGGCCGATCCCTGGCGGCAGGAGTGGGAGAAAGGGGTTCAAGTTCCTGTCAGTCCAGAGTCTATACCGCAGTGTACAGTGCGGTATAATATGTTTTTCCTCTTCCCTATCAAACTATTCTCCTTAAGTAGTTCCCATTGATTCATTGTTCTTTTTCTTTTTTTTGCAGCACTGTAGCTGAGAAAAGCACCGCTCCTCTGTTCATCAAGCCCAAGAAG	GAGGACTATTATGAGCTGGCCGATCCCTGGCGGCAGGAGTGGGAGAAAGGGGTTCAAGTTCCGCTCCTCTGTTCATCAAGCCCAAGAAGCKGATTCGCTYASMTGMGTCATC
miseq25	1	217	L05	miseq25_1_315_5	jade1	1	17:26673352-26673601:1	DINDEL	crispr	crRNA:17:26673502-26673524:-1	17	26673500	TTCCACA	T	436	20387	0.0213861774660323	26673444	CAGGACATGTCTTGCATGTCATATCATGTTTTTTTTCCCTCAATTCTTTTAGGTAATTCCACATCCTGGTCTCAGCACTCCAACTCCAAGCACAGGAAACAGAGTGGGAAAAGACCATCTGAGGTACACAAAACTCA	CAGGACATGTCTTGCATGTCATATCATGTTTTTTTTCCCTCAATTCTTTTAGGTAATTCCTGGTCTCAGCACTCCAACTCCAAGCACAGGAAACAGAGTGGGAAAAGACCATCTGAGGTACACAAAACTCA
miseq25	1	217	L05	miseq25_1_315_5	jade1	1	17:26673352-26673601:1	CIGAR	crispr	crRNA:17:26673502-26673524:-1	17	26673507	TCC	T	244	20387	0.0119684112424584	26673449	CATGTCTTGCATGTCATATCATGTTTTTTTTCCCTCAATTCTTTTAGGTAATTCCACATCCTGGTCTCAGCACTCCAACTCCAAGCACAGGAAACAGAGTGGGAAAAGACCATCTGAGGTACACAAAACTCA	CATGTCTTGCATGTCATATCATGTTTTTTTTCCCTCAATTCTTTTAGGTAATTCCACATTGGTCTCAGCACTCCAACTCCAAGCACAGGAAACAGAGTGGGAAAAGACCATCTGAGGTACACAAAACTCA
miseq25	1	217	L05	miseq25_1_315_5	jade1	2	17:26674315-26674593:1	DINDEL	crispr	crRNA:17:26674398-26674420:-1	17	26674400	TGTCA	T	23	2206	0.0104261106074343	26674338	GAGGACTATTATGAGCTGGCCGATCCCTGGCGGCAGGAGTGGGAGAAAGGGGTTCAAGTTCCTGTCAGTCCAGAGTCTATACCGCAGTGTACAGTGCGGTATAATATGTTTTTCCTCTTCCCTATCAAACT	GAGGACTATTATGAGCTGGCCGATCCCTGGCGGCAGGAGTGGGAGAAAGGGGTTCAAGTTCCTGTCCAGAGTCTATACCGCAGTGTACAGTGCGGTATAATATGTTTTTCCTCTTCCCTATCAAACTA
miseq25	1	217	L06	miseq25_1_315_6	jade1	1	17:26673352-26673601:1	DINDEL	crispr	crRNA:17:26673502-26673524:-1	17	26673506	ATCC	A	1740	28539	0.0609692000420477	26673447	GACATGTCTTGCATGTCATATCATGTTTTTTTTCCCTCAATTCTTTTAGGTAATTCCACATCCTGGTCTCAGCACTCCAACTCCAAGCACAGGAAACAGAGTGGGAAAAGACCATCTGAGGTACACAAAACTCA	GACATGTCTTGCATGTCATATCATGTTTTTTTTCCCTCAATTCTTTTAGGTAATTCCACATGGTCTCAGCACTCCAACTCCAAGCACAGGAAACAGAGTGGGAAAAGACCATCTGAGGTACACAAAACTCACTCGMWCAYWCATACKACTWG
miseq25	1	217	L06	miseq25_1_315_6	jade1	1	17:26673352-26673601:1	DINDEL	crispr	crRNA:17:26673502-26673524:-1	17	26673500	TTCCACA	T	1693	28539	0.0593223308455097	26673444	CAGGACATGTCTTGCATGTCATATCATGTTTTTTTTCCCTCAATTCTTTTAGGTAATTCCACATCCTGGTCTCAGCACTCCAACTCCAAGCACAGGAAACAGAGTGGGAAAAGACCATCTGAGGTACACAAAACTCA	CAGGACATGTCTTGCATGTCATATCATGTTTTTTTTCCCTCAATTCTTTTAGGTAATTCCTGGTCTCAGCACTCCAACTCCAAGCACAGGAAACAGAGTGGGAAAAGACCATCTGAGGTACACAAAACTCACTCGCACWCACATWCGACTAG
miseq25	1	217	L06	miseq25_1_315_6	jade1	1	17:26673352-26673601:1	DINDEL	crispr	crRNA:17:26673502-26673524:-1	17	26673502	CCACATCCTGGTCT	C	1601	28539	0.0560986719927117	26673437	TTCAGCACAGGACATGTCTTGCATGTCATATCATGTTTTTTTTCCCTCAATTCTTTTAGGTAATTCCACATCCTGGTCTCAGCACTCCAACTCCAAGCACAGGAAACAGAGTGGGAAAAGACCATCTGAGGTACACAAAACTCA	TTCAGCACAGGACATGTCTTGCATGTCATATCATGTTTTTTTTCCCTCAATTCTTTTAGGTAATTCCAGCACTCCAACTCCAAGCACAGGAAACAGAGTGGGAAAAGACCATCTGAGGTACACAAAACTCACTCGCACRCACATACSACTAG
miseq25	1	217	L06	miseq25_1_315_6	jade1	1	17:26673352-26673601:1	CIGAR	crispr	crRNA:17:26673502-26673524:-1	17	26673432	GCATCTTCAGCACAGGACATGTCTTGCATGTCATATCATGTTTTTTTTCCCTCAATTCTTTTAGGTAATTCCACAT	G	1338	28539	0.0468832124461264	26673352	GATCCTTCTACCTTTGCAAAACCAGTTCTGCCGTTTTCTGAAACTATTACAGCTGCTAATAACATGATCTCTCTTTATCAGCATCTTCAGCACAGGACATGTCTTGCATGTCATATCATGTTTTTTTTCCCTCAATTCTTTTAGGTAATTCCACATCCTGGTCTCAGCACTCCAACTCCAAGCACAGGAAACAGAGTGGGAAAAGACCATCTGAGGTACACAAAA	GCTCCTTCTCCCCTCGCAAAACCAGTTCTGCCGTTTTCTGAAACTATTACAGCTGCTAATAACATGATCTCTCTTTATCAGTTTGGTCTCAGCACTCCAACTCCAAGCACAGGAAACAGAGTGGGAAAAGACCATCTGAGGTACACAAAACTCACTCGCACACGCATTCGCCTAG
miseq25	1	217	L06	miseq25_1_315_6	jade1	1	17:26673352-26673601:1	DINDEL	crispr	crRNA:17:26673502-26673524:-1	17	26673504	ACATCCTGGTCTCAGCACTCCAACTCCAAGCACAGGAAACAGAGTGGGAAAAGAC	A	993	28539	0.0347944917481341	26673396	TATTACAGCTGCTAATAACATGATCTCTCTTTATCAGCATCTTCAGCACAGGACATGTCTTGCATGTCATATCATGTTTTTTTTCCCTCAATTCTTTTAGGTAATTCCACATCCTGGTCTCAGCACTCCAACTCCAAGCACAGGAAACAGAGTGGGAAAAGACCATCTGAGGTACACAAAACTCA	TATTACAGCTGCTAATAACATGATCTCTCTTTATCAGCATCTTCAGCACAGGACATGTCTTGCATGTCATATCATGTTTTTTTTYCCTCAATTCTTTTAGGTAATTCCACATCTGAGGTACACAAAACTCAMTCGCACACCCAGACGACTTG
miseq25	1	217	L06	miseq25_1_315_6	jade1	1	17:26673352-26673601:1	DINDEL	crispr	crRNA:17:26673502-26673524:-1	17	26673455	TTGCATGTCATATCATGTTTTTTTTCCCTCAATTCTTTTAGGTAATTCCACATCC	T	905	28539	0.0317109919758926	26673375	AGTTCTGCCGTTTTCTGAAACTATTACAGCTGCTAATAACATGATCTCTCTTTATCAGCATCTTCAGCACAGGACATGTCTTGCATGTCATATCATGTTTTTTTTCCCTCAATTCTTTTAGGTAATTCCACATCCTGGTCTCAGCACTCCAACTCCAAGCACAGGAAACAGAGTGGGAAAA	AGTTCTGCCGTTTTCTGAAACTATTACAGCTGCTAATAACATGATCTCTCTTTATCAGCATCTTCAGCACAGGACATGTCTTGGTCTCAGCACTCCAACTCCAAGCACAGGAAACAGAGTGGGAAAAGACCATCTGAGGTACACAAAACTCA
miseq25	1	217	L06	miseq25_1_315_6	jade1	1	17:26673352-26673601:1	DINDEL	crispr	crRNA:17:26673502-26673524:-1	17	26673504	ACAT	A	879	28539	0.0307999579522758	26673447	GACATGTCTTGCATGTCATATCATGTTTTTTTTCCCTCAATTCTTTTAGGTAATTCCACATCCTGGTCTCAGCACTCCAACTCCAAGCACAGGAAACAGAGTGGGAAAAGACCATCTGAGGTACACAAAACTCA	GACATGTCTTGCATGTCATATCATGTTTTTTTTCCCTCAATTCTTTTAGGTAATTCCACCTGGTCTCAGCACTCCAACTCCAAGCACAGGAAACAGAGTGGGAAAAGACCATCTGAGGTACACAAAACTCACWCGCACACMCTWMCGACTAG
miseq25	1	217	L06	miseq25_1_315_6	jade1	1	17:26673352-26673601:1	DINDEL	crispr	crRNA:17:26673502-26673524:-1	17	26673506	A	ATTTAGGTAAT	623	28539	0.0218297767966642	26673461	GTCATATCATGTTTTTTTTCCCTCAATTCTTTTAGGTAATTCCACATCCTGGTCTCAGCACTCCAACTCCAAGCACAGGAAACAGAGTGGGAAAAGACCATCTGAGGTACACAAAACTCA	GTCATATCATGTTTTTTTTCCCTCAATTCTTTTAGGTAATTCCACATTTAGGTAATTCCTGGTCTCAGCACTCCAACTCCAAGCACAGGAAACAGAGTGGGAAAAGACCATCTGAGGTACACAAAACTCAATCGCACACACAAACGGCTAA
miseq25	1	217	L06	miseq25_1_315_6	jade1	1	17:26673352-26673601:1	DINDEL	crispr	crRNA:17:26673502-26673524:-1	17	26673504	ACATCCTGGTCT	A	536	28539	0.0187813167945618	26673439	CAGCACAGGACATGTCTTGCATGTCATATCATGTTTTTTTTCCCTCAATTCTTTTAGGTAATTCCACATCCTGGTCTCAGCACTCCAACTCCAAGCACAGGAAACAGAGTGGGAAAAGACCATCTGAGGTACACAAAACTCA	CAGCACAGGACATGTCTTGCATGTCATATCATGTTTTTTTTYCCTCAATTCTTTTAGGTAATTCCACAGCACTCCAACTCCAAGCACAGGAAACAGAGTGGGAAAAGACCATCTGAGGTACACAAAACTCACG
miseq25	1	217	L06	miseq25_1_315_6	jade1	1	17:26673352-26673601:1	DINDEL	crispr	crRNA:17:26673502-26673524:-1	17	26673492	TTAGGTAATTCCACATCCTGGTC	T	477	28539	0.0167139703563545	26673375	AGTTCTGCCGTTTTCTGAAACTATTACAGCTGCTAATAACATGATCTCTCTTTATCAGCATCTTCAGCACAGGACATGTCTTGCATGTCATATCATGTTTTTTTTCCCTCAATTCTTTTAGGTAATTCCACATCCTGGTCTCAGCACTC	AGTTCTGCCGTTTTCTGAAACTATTACAGCTGCTAATAACATGATCTCTCTTTATCAGCATCTTCAGCACAGGACATGTCTTGCATGTCATATCATGTTTTTTTTCCCTCAATTCTTTTCAGCACTCCAACTCCAAGCACAGGAAACAGAGTGGGAAAAGACCATCTGAGGTACACAAAACTCACTCTCACACACAAACGTCTAG
miseq25	1	217	L06	miseq25_1_315_6	jade1	1	17:26673352-26673601:1	CIGAR	crispr	crRNA:17:26673502-26673524:-1	17	26673508	CCTGGTCTCAGCACTCCAACTCCAAGCACAGGAAACAGAGTGGGAAA	C	389	28539	0.013630470584113	26673404	CTGCTAATAACATGATCTCTCTTTATCAGCATCTTCAGCACAGGACATGTCTTGCATGTCATATCATGTTTTTTTTCCCTCAATTCTTTTAGGTAATTCCACATCCTGGTCTCAGCACTCCAACTCCAAGCACAGGAAACAGAGTGGGAAAAGACCATCTGAGGTACACAAAACTCA	CTGCTAATAACATGATCTCTCTTTATCAGCATCTTCAGCACAGGACATGTCTTGCATGTCATATCATGTTTTTTTTYCCTCAATTCTTTTAGGTAATTCCACATCTGACCATCTGAGGTACACAAAACTCA
miseq25	1	217	L06	miseq25_1_315_6	jade1	2	17:26674315-26674593:1	NA	NA	crRNA:17:26674398-26674420:-1	NA	NA	NA	NA	0	5272	0	NA	NA	NA
miseq25	1	217	L07	miseq25_1_315_7	jade1	1	17:26673352-26673601:1	DINDEL	crispr	crRNA:17:26673502-26673524:-1	17	26673387	TTCTGAAACTATTACAGCTGCTAATAACATGATCTCTCTTTATCAGCATCTTCAGCACAGGACATGTCTTGCATGTCATATCATGTTTTTTTTCCCTCAATTCTTTTAGGTAATTCCACATCCTGGTCTCAGCACTCCAAC	T	13747	47208	0.291200643958651	26673352	GATCCTTCTACCTTTGCAAAACCAGTTCTGCCGTTTTCTGAAACTATTACAGCTGCTAATAACATGATCTCTCTTTATCAGCATCTTCAGCACAGGACATGTCTTGCATGTCATATCATGTTTTTTTTCCCTCAATTCTTTTAGGTAATTCCACATCCTGGTCTCAGCACTCCAACTCCAAGCACAGGAAACAGAGTGGGAAAAGACCATCTGAGGTACACAAAACTCA	KATCCKWCTWCCWYWKCMAAACCAGTTCTGCCGTTTTCCAAGCACAGGAAACAGAGTGGGAAAAGACCATCTGAGGTACACAAAACTCACKCGCACACACATWMGGCTGG
miseq25	1	217	L07	miseq25_1_315_7	jade1	1	17:26673352-26673601:1	DINDEL	crispr	crRNA:17:26673502-26673524:-1	17	26673500	TTCCACA	T	1243	47208	0.0263302830028809	26673444	CAGGACATGTCTTGCATGTCATATCATGTTTTTTTTCCCTCAATTCTTTTAGGTAATTCCACATCCTGGTCTCAGCACTCCAACTCCAAGCACAGGAAACAGAGTGGGAAAAGACCATCTGAGGTACACAAAACTCA	CAGGACATGTCTTGCATGTCATATCATGTTTTTTTTCCCTCAATTCTTTTAGGTAATTCCTGGTCTCAGCACTCCAACTCCAAGCACAGGAAACAGAGTGGGAAAAGACCATCTGAGGTACACAAAACTCAC
miseq25	1	217	L07	miseq25_1_315_7	jade1	1	17:26673352-26673601:1	DINDEL	crispr	crRNA:17:26673502-26673524:-1	17	26673481	CCTCAATTCTTTTAGGTAATTCCACATCCTGGTCTCAGCACTCCAACTCCAAG	C	951	47208	0.0201448906964921	26673375	AGTTCTGCCGTTTTCTGAAACTATTACAGCTGCTAATAACATGATCTCTCTTTATCAGCATCTTCAGCACAGGACATGTCTTGCATGTCATATCATGTTTTTTTTCCCTCAATTCTTTTAGGTAATTCCACATCCTGGTCTCAGCACTCCAACTCCAAGCACAGGAAACAGAGTGGGAA	AGTTCTGCCGTTTTCTGAAACTATTACAGCTGCTAATAACATGATCTCTCTTTATCAGCATCTTCAGCACAGGACATGTCTTGCATGTCATATCATGTTTTTTTTCCCACAGGAAACAGAGTGGGAAAAGACCATCTGAGGTACACAAAACTCAC
miseq25	1	217	L07	miseq25_1_315_7	jade1	1	17:26673352-26673601:1	CIGAR	crispr	crRNA:17:26673502-26673524:-1	17	26673490	TTTTAGGTAATTCCACATCC	T	916	47208	0.01940349093374	26673352	GATCCTTCTACCTTTGCAAAACCAGTTCTGCCGTTTTCTGAAACTATTACAGCTGCTAATAACATGATCTCTCTTTATCAGCATCTTCAGCACAGGACATGTCTTGCATGTCATATCATGTTTTTTTTCCCTCAATTCTTTTAGGTAATTCCACATCCTGGTCTCAGCA	TCTCCTTCTCCCTTTTCAAAACCAGTTCTGCCGTTTTCTGAAACTATTACAGCTGCTAATAACATGATCTCTCTTTATCAGCATCTTCAGCACAGGACATGTCTTGCATGTCATATCATGTTTTTTTTCCCTCAATTCTTGGTCTCAGCACTCCAACTCCAAGCACAGGAAACAGAGTGGGAAAAGACCATCTGAGGTACACAAAACTCA
miseq25	1	217	L07	miseq25_1_315_7	jade1	1	17:26673352-26673601:1	DINDEL	crispr	crRNA:17:26673502-26673524:-1	17	26673507	TCCTGGTCTCAGCACTCCAACTCCAAGCACAGGAAACAGAGTGGGAAAAGACCA	T	887	47208	0.018789188273174	26673398	TTACAGCTGCTAATAACATGATCTCTCTTTATCAGCATCTTCAGCACAGGACATGTCTTGCATGTCATATCATGTTTTTTTTCCCTCAATTCTTTTAGGTAATTCCACATCCTGGTCTCAGCACTCCAACTCCAAGCACAGGAAACAGAGTGGGAAAAGACCATCTGAGGTACACAAAACTCA	TTACAGCTGCTAATAACATGATCTCTCTTTATCAGCATCTTCAGCACAGGACATGTCTTGCATGTCATATCATGTTTTTTTTCCCTCAATTCTTTTAGGTAATTCCACATTCTGAGGTACACAAAACTCA
miseq25	1	217	L07	miseq25_1_315_7	jade1	1	17:26673352-26673601:1	DINDEL	crispr	crRNA:17:26673502-26673524:-1	17	26673506	ATCC	A	700	47208	0.0148279952550415	26673447	GACATGTCTTGCATGTCATATCATGTTTTTTTTCCCTCAATTCTTTTAGGTAATTCCACATCCTGGTCTCAGCACTCCAACTCCAAGCACAGGAAACAGAGTGGGAAAAGACCATCTGAGGTACACAAAACTCA	GACATGTCTTGCATGTCATATCATGTTTTTTTTCCCTCAATTCTTTTAGGTAATTCCACATGGTCTCAGCACTCCAACTCCAAGCACAGGAAACAGAGTGGGAAAAGACCATCTGAGGTACACAAAACTCACTCGSWCACRCATWCKRCTAG
miseq25	1	217	L07	miseq25_1_315_7	jade1	2	17:26674315-26674593:1	DINDEL	crispr	crRNA:17:26674398-26674420:-1	17	26674400	TGTCA	T	26	1427	0.0182200420462509	26674338	GAGGACTATTATGAGCTGGCCGATCCCTGGCGGCAGGAGTGGGAGAAAGGGGTTCAAGTTCCTGTCAGTCCAGAGTCTATACCGCAGTGTACAGTGCGGTATAATATGTTTTTCCTCTTCCCTATCAAAC	GAGGACTATTATGAGCTGGCCGATCCCTGGCGGCAGGAGTGGGAGAAAGGGGTTCAAGTTCCTGTCCAGAGTCTATACCGCAGTGTACAGTGCGGTATAATATGTTTTTCCTCTTCCCTATCAAACTA
miseq25	1	217	L08	miseq25_1_315_8	jade1	1	17:26673352-26673601:1	CIGAR	crispr	crRNA:17:26673502-26673524:-1	17	26673500	TTCCACA	T	2552	11685	0.218399657680787	26673439	CAGCACAGGACATGTCTTGCATGTCATATCATGTTTTTTTTCCCTCAATTCTTTTAGGTAATTCCACATCCTGGTCTCAGCACTCCAACTCCAAGCACAGGAAACAGAGTGGGAAAAGACCATCTGAGGTACACAAAACTCACTCGCACACACATA	CAGCACAGGACATGTCTTGCATGTCATATCATGTTTTTTTTCCCTCAATTCTTTTAGGTAATTCCTGGTCTCAGCACTCCAACTCCAAGCACAGGAAACAGAGTGGGAAAAGACCATCTGAGGTACACAAAACTCACTCGCWCMCMCRWRCGACTAG
miseq25	1	217	L08	miseq25_1_315_8	jade1	1	17:26673352-26673601:1	CIGAR	crispr	crRNA:17:26673502-26673524:-1	17	26673506	ATCC	A	663	11685	0.0567394094993581	26673445	AGGACATGTCTTGCATGTCATATCATGTTTTTTTTCCCTCAATTCTTTTAGGTAATTCCACATCCTGGTCTCAGCACTCCAACTCCAAGCACAGGAAACAGAGTGGGAAAAGACCATCTGAGGTACACAAAACTCA	AGGACATGTCTTGCATGTCATATCATGTTTTTTTTYCCTCAATTCTTTTAGGTAATTCCACATGGTCTCAGCACTCCAACTCCAAGCACAGGAAACAGAGTGGGAAAAGACCATCTGAGGTACACAAAACTCA
miseq25	1	217	L08	miseq25_1_315_8	jade1	1	17:26673352-26673601:1	CIGAR	crispr	crRNA:17:26673502-26673524:-1	17	26673504	ACAT	A	641	11685	0.0548566538296962	26673446	GGACATGTCTTGCATGTCATATCATGTTTTTTTTCCCTCAATTCTTTTAGGTAATTCCACATCCTGGTCTCAGCACTCCAACTCCAAGCACAGGAAACAGAGTGGGAAAAGACCATCTGAGGTACACAAAACTCA	GGACATGTCTTGCATGTCATATCATGTTTTTTTTYCCTCAATTCTTTTAGGTAATTCCACCTGGTCTCAGCACTCCAACTCCAAGCACAGGAAACAGAGTGGGAAAAGACCATCTGAGGTACACAAAACTCA
miseq25	1	217	L08	miseq25_1_315_8	jade1	2	17:26674315-26674593:1	DINDEL	crispr	crRNA:17:26674398-26674420:-1	17	26674400	TGTCA	T	35	591	0.0592216582064298	26674338	GAGGACTATTATGAGCTGGCCGATCCCTGGCGGCAGGAGTGGGAGAAAGGGGTTCAAGTTCCTGTCAGTCCAGAGTCTATACCGCAGTGTACAGTGCGGTATAATATGTTTTTCCTCTTCCCTATCAAACT	GAGGACTATTATGAGCTGGCCGATCCCTGGCGGCAGGAGTGGGAGAAAGGGGTTCAAGTTCCTGTCCAGAGTCTATACCGCAGTGTACAGTGCGGTATAATATGTTTTTCCTCTTCCCTATCAAACT
miseq25	1	217	L08	miseq25_1_315_8	jade1	2	17:26674315-26674593:1	DINDEL	crispr	crRNA:17:26674398-26674420:-1	17	26674402	TCAGTC	T	31	591	0.0524534686971235	26674338	GAGGACTATTATGAGCTGGCCGATCCCTGGCGGCAGGAGTGGGAGAAAGGGGTTCAAGTTCCTGTCAGTCCAGAGTCTATACCGCAGTGTACAGTGCGGTATAATATGTTTTTCCTCTTCCCTATCAAACTA	GAGGACTATTATGAGCTGGCCGATCCCTGGCGGCAGGAGTGGGAGAAAGGGGTTCAAGTTCCTGTCAGAGTCTATACCGCAGTGTACAGTGCGGTATAATATGTTTTTCCTCTTCCCTATCAAACTA
miseq25	1	217	L08	miseq25_1_315_8	jade1	2	17:26674315-26674593:1	DINDEL	crispr	crRNA:17:26674398-26674420:-1	17	26674403	C	CA	11	591	0.0186125211505922	26674338	GAGGACTATTATGAGCTGGCCGATCCCTGGCGGCAGGAGTGGGAGAAAGGGGTTCAAGTTCCTGTCAGTCCAGAGTCTATACCGCAGTGTACAGTGCGGTATAATATGTTTTTCCTCTTCCCTATC	GAGGACTATTATGAGCTGGCCGATCCCTGGCGGCAGGAGTGGGAGAAAGGGGTTCAAGTTCCTGTCAAGTCCAGAGTCTATACCGCAGTGTACAGTGCGGTATAATATGTTTTTCCTCTTCCCTATC
miseq25	1	217	L08	miseq25_1_315_8	jade1	2	17:26674315-26674593:1	DINDEL	crispr	crRNA:17:26674398-26674420:-1	17	26674401	GTCA	G	8	591	0.0135363790186125	26674338	GAGGACTATTATGAGCTGGCCGATCCCTGGCGGCAGGAGTGGGAGAAAGGGGTTCAAGTTCCTGTCAGTCCAGAGTCTATACCGCAGTGTACAGTGCGGTATAATATGTTTTTCCTCTTCCCTATCAAAC	GAGGACTATTATGAGCTGGCCGATCCCTGGCGGCAGGAGTGGGAGAAAGGGGTTCAAGTTCCAGGTCCAGAGTCTATACCGCAGTGTACAGTGCGGTATAATATGTTTTTCCTCTTCCCTATCAAAC
miseq25	1	217	L08	miseq25_1_315_8	jade1	2	17:26674315-26674593:1	DINDEL	crispr	crRNA:17:26674398-26674420:-1	17	26674400	TGTCAGTCCA	T	6	591	0.0101522842639594	26674338	GAGGACTATTATGAGCTGGCCGATCCCTGGCGGCAGGAGTGGGAGAAAGGGGTTCAAGTTCCTGTCAGTCCAGAGTCTATACCGCAGTGTACAGTGCGGTATAATATGTTTTTCCTCTTCCCTATCAAACTATTC	GAGGACTATTATGAGCTGGCCGATCCCTGGCGGCAGGAGTGGGAGAAAGGGGTTCAAGTTCCTGAGTCTATACCGCAGTGTACAGTGCGGTATAATATGTTTTTCCTCTTCCCTATCAAACTATTCT
miseq25	1	217	L09	miseq25_1_315_9	jade1	1	17:26673352-26673601:1	DINDEL	crispr	crRNA:17:26673502-26673524:-1	17	26673500	TTCCACA	T	3055	33155	0.0921429648620118	26673444	CAGGACATGTCTTGCATGTCATATCATGTTTTTTTTCCCTCAATTCTTTTAGGTAATTCCACATCCTGGTCTCAGCACTCCAACTCCAAGCACAGGAAACAGAGTGGGAAAAGACCATCTGAGGTACACAAAACTCA	CAGGACATGTCTTGCATGTCATATCATGTTTTTTTTCCCTCAATTCTTTTAGGTAATTCCTGGTCTCAGCACTCCAACTCCAAGCACAGGAAACAGAGTGGGAAAAGACCATCTGAGGTACACAAAACTCACTATCAAACACATCCGACGAG
miseq25	1	217	L09	miseq25_1_315_9	jade1	1	17:26673352-26673601:1	DINDEL	crispr	crRNA:17:26673502-26673524:-1	17	26673504	ACATCCTGGTCT	A	1135	33155	0.0342331473382597	26673439	CAGCACAGGACATGTCTTGCATGTCATATCATGTTTTTTTTCCCTCAATTCTTTTAGGTAATTCCACATCCTGGTCTCAGCACTCCAACTCCAAGCACAGGAAACAGAGTGGGAAAAGACCATCTGAGGTACACAAAACTCA	CAGCACAGGACATGTCTTGCATGTCATATCATGTTTTTTTTCCCTCAATTCTTTTAGGTAATTCCACAGCACTCCAACTCCAAGCACAGGAAACAGAGTGGGAAAAGACCATCTGAGGTACACAAAACTCAC
miseq25	1	217	L09	miseq25_1_315_9	jade1	1	17:26673352-26673601:1	DINDEL	crispr	crRNA:17:26673502-26673524:-1	17	26673506	ATCC	A	911	33155	0.0274770019604886	26673448	ACATGTCTTGCATGTCATATCATGTTTTTTTTCCCTCAATTCTTTTAGGTAATTCCACATCCTGGTCTCAGCACTCCAACTCCAAGCACAGGAAACAGAGTGGGAAAAGACCATCTGAGGTACACAAAACTCA	ACATGTCTTGCATGTCATATCATGTTTTTTTTCCCTCAATTCTTTTAGGTAATTCCACATGGTCTCAGCACTCCAACTCCAAGCACAGGAAACAGAGTGGGAAAAGACCATCTGAGGTACACAAAACTCACTCTCGCACACATACGTCTAG
miseq25	1	217	L09	miseq25_1_315_9	jade1	1	17:26673352-26673601:1	DINDEL	crispr	crRNA:17:26673502-26673524:-1	17	26673507	TCCTG	T	444	33155	0.0133916453023677	26673446	GGACATGTCTTGCATGTCATATCATGTTTTTTTTCCCTCAATTCTTTTAGGTAATTCCACATCCTGGTCTCAGCACTCCAACTCCAAGCACAGGAAACAGAGTGGGAAAAGACCATCTGAGGTACACAAAACTCA	GGACATGTCTTGCATGTCATATCATGTTTTTTTTCCCTCAATTCTTTTAGGTAATTCCACATGTACCAGCACTCCAACTCCAAGCACAGGAAACAGAGTGGGAAAAGACCATCTGAGGTACACAAAACTCA
miseq25	1	217	L09	miseq25_1_315_9	jade1	1	17:26673352-26673601:1	CIGAR	crispr	crRNA:17:26673502-26673524:-1	17	26673508	C	CAA	411	33155	0.0123963203136782	26673452	GTCTTGCATGTCATATCATGTTTTTTTTCCCTCAATTCTTTTAGGTAATTCCACATCCTGGTCTCAGCACTCCAACTCCAAGCACAGGAAACAGAGTGGGAAAAGACCATCTGAGGTACACAAAACTCA	GTCTTGCATGTCATATCATGTTTTTTTTCCCTCAATTCTTTTAGGTAATTCCACTCCAACTGGTCTCAGCACTCCAACTCCAAGCACAGGAAACAGAGTGGGAAAAGACCATCTGAGGTACACAAAACTCA
miseq25	1	217	L09	miseq25_1_315_9	jade1	2	17:26674315-26674593:1	DINDEL	crispr	crRNA:17:26674398-26674420:-1	17	26674400	TGTCA	T	17	1394	0.0121951219512195	26674338	GAGGACTATTATGAGCTGGCCGATCCCTGGCGGCAGGAGTGGGAGAAAGGGGTTCAAGTTCCTGTCAGTCCAGAGTCTATACCGCAGTGTACAGTGCGGTATAATATGTTTTTCCTCTTCCCTATCAAACT	GAGGACTATTATGAGCTGGCCGATCCCTGGCGGCAGGAGTGGGAGAAAGGGGTTCAAGTTCCTGTCCAGAGTCTATACCGCAGTGTACAGTGCGGTATAATATGTTTTTCCTCTTCCCTATCAAACT
miseq25	1	217	L10	miseq25_1_315_10	jade1	1	17:26673352-26673601:1	CIGAR	crispr	crRNA:17:26673502-26673524:-1	17	26673515	T	TC	7101	23497	0.302208792611823	26673509	CTGGTCTCAGCACTCCAACTCCAAGCACAGGAAACAGAGTGGGAAAAGACCATCTGAGGTACACAAAACTCA	WAGTTCTCCAGCACTCCAACTCCAAGCACAGGAAACAGAGTGGGAAAAGACCATCTGAGGTACACAAAACTCACYCGCACACACATACGACTAGSGCTGTGCGATTAATTACAATCATATTGATTTTG
miseq25	1	217	L10	miseq25_1_315_10	jade1	1	17:26673352-26673601:1	DINDEL	crispr	crRNA:17:26673502-26673524:-1	17	26673500	TTCCACA	T	1108	23497	0.0471549559518236	26673444	CAGGACATGTCTTGCATGTCATATCATGTTTTTTTTCCCTCAATTCTTTTAGGTAATTCCACATCCTGGTCTCAGCACTCCAACTCCAAGCACAGGAAACAGAGTGGGAAAAGACCATCTGAGGTACACAAAACTCA	CAGGACATGTCTTGCATGTCATATCATGTTTTTTTTCCCTCAATTCTTTTAGGTAATTCCTGGTCTCAGCACTCCAACTCCAAGCACAGGAAACAGAGTGGGAAAAGACCATCTGAGGTACACAAAACTCA
miseq25	1	217	L10	miseq25_1_315_10	jade1	1	17:26673352-26673601:1	DINDEL	crispr	crRNA:17:26673502-26673524:-1	17	26673506	ATCC	A	994	23497	0.0423032727582245	26673447	GACATGTCTTGCATGTCATATCATGTTTTTTTTCCCTCAATTCTTTTAGGTAATTCCACATCCTGGTCTCAGCACTCCAACTCCAAGCACAGGAAACAGAGTGGGAAAAGACCATCTGAGGTACACAAAACTCA	GACATGTCTTGCATGTCATATCATGTTTTTTTTCCCTCAATTCTTTTAGGTAATTCCACATGGTCTCAGCACTCCAACTCCAAGCACAGGAAACAGAGTGGGAAAAGACCATCTGAGGTACACAAAACTCACTMGCACACACATACGWCTAG
miseq25	1	217	L10	miseq25_1_315_10	jade1	1	17:26673352-26673601:1	DINDEL	crispr	crRNA:17:26673502-26673524:-1	17	26673507	T	TTA	600	23497	0.0255351747031536	26673452	GTCTTGCATGTCATATCATGTTTTTTTTCCCTCAATTCTTTTAGGTAATTCCACATCCTGGTCTCAGCACTCCAACTCCAAGCACAGGAAACAGAGTGGGAAAAGACCATCTGAGGTACACAAAACTCA	GTCTTGCATGTCATATCATGTTTTTTTTCCCTCAATTCTTTTAGGTAATTCCACATTACCTGGTCTCAGCACTCCAACTCCAAGCACAGGAAACAGAGTGGGAAAAGACCATCTGAGGTACACAAAACTCA
miseq25	1	217	L10	miseq25_1_315_10	jade1	1	17:26673352-26673601:1	CIGAR	crispr	crRNA:17:26673502-26673524:-1	17	26673504	ACAT	A	587	23497	0.0249819125845853	26673447	GACATGTCTTGCATGTCATATCATGTTTTTTTTCCCTCAATTCTTTTAGGTAATTCCACATCCTGGTCTCAGCACTCCAACTCCAAGCACAGGAAACAGAGTGGGAAAAGACCATCTGAGGTACACAAAACTCA	GACATGTCTTGCATGTCATATCATGTTTTTTTTCCCTCAATTCTTTTAGGTAATTCCACCTGGTCTCAGCACTCCAACTCCAAGCACAGGAAACAGAGTGGGAAAAGACCATCTGAGGTACACAAAACTCA
miseq25	1	217	L10	miseq25_1_315_10	jade1	1	17:26673352-26673601:1	CIGAR	crispr	crRNA:17:26673502-26673524:-1	17	26673506	A	AT	319	23497	0.0135762012171767	26673449	CATGTCTTGCATGTCATATCATGTTTTTTTTCCCTCAATTCTTTTAGGTAATTCCACATCCTGGTCTCAGCACTCCAACTCCAAGCACAGGAAACAGAGTGGGAAAAGACCATCTGAGGTACACAAAACTCA	CATGTCTTGCATGTCATATCATGTTTTTTTTCCCTCAATTCTTTTAGGTAATTCCACATTCCTGGTCTCAGCACTCCAACTCCAAGCACAGGAAACAGAGTGGGAAAAGACCATCTGAGGTACACAAAACTCA
miseq25	1	217	L10	miseq25_1_315_10	jade1	1	17:26673352-26673601:1	CIGAR	crispr	crRNA:17:26673502-26673524:-1	17	26673507	T	TTCCA	300	23497	0.0127675873515768	26673455	TTGCATGTCATATCATGTTTTTTTTCCCTCAATTCTTTTAGGTAATTCCACATCCTGGTCTCAGCACTCCAACTCCAAGCACAGGAAACAGAGTGGGAAAAGACCATCTGAGGTACACAAAACTCA	TTGCATGTCATATCATGTTTTTTTTCCCTCAATTCTTTTAGGTAATTCCACATTCCACCTGGTCTCAGCACTCCAACTCCAAGCACAGGAAACAGAGTGGGAAAAGACCATCTGAGGTACACAAAACTCA
miseq25	1	217	L10	miseq25_1_315_10	jade1	2	17:26674315-26674593:1	DINDEL	crispr	crRNA:17:26674398-26674420:-1	17	26674400	TGTCA	T	11	616	0.0178571428571429	26674338	GAGGACTATTATGAGCTGGCCGATCCCTGGCGGCAGGAGTGGGAGAAAGGGGTTCAAGTTCCTGTCAGTCCAGAGTCTATACCGCAGTGTACAGTGCGGTATAATATGTTTTTCCTCTTCCCTATCAAACT	GAGGACTATTATGAGCTGGCCGATCCCTGGCGGCAGGAGTGGGAGAAAGGGGTTCAAGTTCCTGTCCAGAGTCTATACCGCAGTGTACAGTGCGGTATAATATGTTTTTCCTCTTCCCTATCAAACT
miseq25	1	217	L10	miseq25_1_315_10	jade1	2	17:26674315-26674593:1	DINDEL	crispr	crRNA:17:26674398-26674420:-1	17	26674393	AAGTTCCTGTC	A	7	616	0.0113636363636364	26674338	GAGGACTATTATGAGCTGGCCGATCCCTGGCGGCAGGAGTGGGAGAAAGGGGTTCAAGTTCCTGTCAGTCCAGAGTCTATACCGCAGTGTACAGTGCGGTATAATATGTTTTTCCTCTTCCCTATCAAACTATTCTC	GAGGACTATTATGAGCTGGCCGATCCCTGGCGGCAGGAGTGGGAGAAAGGGGTTCAAGTCCAGAGTCTATACCGCAGTGTACAGTGCGGTATAATATGTTTTTCCTCTTCCCTATCAAACTATTCTC
miseq25	1	217	L10	miseq25_1_315_10	jade1	2	17:26674315-26674593:1	DINDEL	crispr	crRNA:17:26674398-26674420:-1	17	26674396	TTCCTGTCAG	T	7	616	0.0113636363636364	26674338	GAGGACTATTATGAGCTGGCCGATCCCTGGCGGCAGGAGTGGGAGAAAGGGGTTCAAGTTCCTGTCAGTCCAGAGTCTATACCGCAGTGTACAGTGCGGTATAATATGTTTTTCCTCTTCCCTATCAAACTATTCT	GAGGACTATTATGAGCTGGCCGATCCCTGGCGGCAGGAGTGGGAGAAAGGGGTTCAAGTTCCAGAGTCTATACCGCAGTGTACAGTGCGGTATAATATGTTTTTCCTCTTCCCTATCAAACTATTCT
miseq25	1	217	L10	miseq25_1_315_10	jade1	2	17:26674315-26674593:1	DINDEL	crispr	crRNA:17:26674398-26674420:-1	17	26674403	C	CA	7	616	0.0113636363636364	26674338	GAGGACTATTATGAGCTGGCCGATCCCTGGCGGCAGGAGTGGGAGAAAGGGGTTCAAGTTCCTGTCAGTCCAGAGTCTATACCGCAGTGTACAGTGCGGTATAATATGTTTTTCCTCTTCCCTATC	GAGGACTATTATGAGCTGGCCGATCCCTGGCGGCAGGAGTGGGAGAAAGGGGTTCAAGTTCCTGTCAAGTCCAGAGTCTATACCGCAGTGTACAGTGCGGTATAATATGTTTTTCCTCTTCCCTATC
miseq25	1	217	L11	miseq25_1_315_11	jade1	1	17:26673352-26673601:1	DINDEL	crispr	crRNA:17:26673502-26673524:-1	17	26673500	TTCCACA	T	5548	45911	0.120842499618828	26673440	AGCACAGGACATGTCTTGCATGTCATATCATGTTTTTTTTCCCTCAATTCTTTTAGGTAATTCCACATCCTGGTCTCAGCACTCCAACTCCAAGCACAGGAAACAGAGTGGGAAAAGACCATCTGAGGTACACAAAACTCA	AGCACAGGACATGTCTTGCATGTCATATCATGTTTTTTTTCCCTCAATTCTTTTAGGTAATTCCTGGTCTCAGCACTCCAACTCCAAGCACAGGAAACAGAGTGGGAAAAGACCATCTGAGGTACACAAAACTCACTCGCACACACATACGRCTAG
miseq25	1	217	L11	miseq25_1_315_11	jade1	1	17:26673352-26673601:1	DINDEL	crispr	crRNA:17:26673502-26673524:-1	17	26673504	ACATC	A	3103	45911	0.0675872884493912	26673446	GGACATGTCTTGCATGTCATATCATGTTTTTTTTCCCTCAATTCTTTTAGGTAATTCCACATCCTGGTCTCAGCACTCCAACTCCAAGCACAGGAAACAGAGTGGGAAAAGACCATCTGAGGTACACAAAACTCA	GGACATGTCTTGCATGTCATATCATGTTTTTTTTCCCTCAATTCTTTTAGGTAATTCCACTGGTCTCAGCACTCCAACTCCAAGCACAGGAAACAGAGTGGGAAAAGACCATCTGAGGTACACAAAACTCACTCGSRCRCRCATRCGKCTRG
miseq25	1	217	L11	miseq25_1_315_11	jade1	1	17:26673352-26673601:1	CIGAR	crispr	crRNA:17:26673502-26673524:-1	17	26673509	CTGGTCT	C	2918	45911	0.0635577530439328	26673444	CAGGACATGTCTTGCATGTCATATCATGTTTTTTTTCCCTCAATTCTTTTAGGTAATTCCACATCCTGGTCTCAGCACTCCAACTCCAAGCACAGGAAACAGAGTGGGAAAAGACCATCTGAGGTACACAAAACTCA	CAGGACATGTCTTGCATGTCATATCATGTTTTTTTTCCCTCAATTCTTTTAGGTAATTCCACATGCCAGCACTCCAACTCCAAGCACAGGAAACAGAGTGGGAAAAGACCATCTGAGGTACACAAAACTCACTYKCWYWYMCATMCGWYYMR
miseq25	1	217	L11	miseq25_1_315_11	jade1	2	17:26674315-26674593:1	DINDEL	crispr	crRNA:17:26674398-26674420:-1	17	26674402	TCAGTCCAGAGTCTATACCGCAGTGTACAGTGCGGTATAATATGTTTTTCCTCTTCCCTATCAAACTATTCTCCTTAAGTAGTTCCCATTGATTCATTGTTCTTTTTCTTTTTTTTGCAGCACTGTAGCTGAGAAAAG	T	1993	4908	0.406071719641402	26674307	GAAGCTGCATGATTCACACCAGCTTAATCCTGAGGACTATTATGAGCTGGCCGATCCCTGGCGGCAGGAGTGGGAGAAAGGGGTTCAAGTTCCTGTCAGTCCAGAGTCTATACCGCAGTGTACAGTGCGGTATAATATGTTTTTCCTCTTCCCTATCAAACTATTCTCCTTAAGTAGTTCCCATTGATTCATTGTTCTTTTTCTTTTTTTTGCAGCACTGTAGCTGAGAAAAGCACCGCTCCTCTGTTCATCAAGCCCAAGAAG	TCCGATCCTTTATTCCCCCCAGGTTAATTCTGAGGACTATTATGAGCTGGCCGATCCCTGGCGGCAGGAGTGGGAGAAAGGGGTTCAAGTTCCTGTCACCGCTCCTCTGTTCATCAAGCCCAAGAAG
miseq25	1	217	L11	miseq25_1_315_11	jade1	1	17:26673352-26673601:1	DINDEL	crispr	crRNA:17:26673502-26673524:-1	17	26673490	TTTTAGGTAATTCCACATCC	T	1387	45911	0.0302106249047069	26673352	GATCCTTCTACCTTTGCAAAACCAGTTCTGCCGTTTTCTGAAACTATTACAGCTGCTAATAACATGATCTCTCTTTATCAGCATCTTCAGCACAGGACATGTCTTGCATGTCATATCATGTTTTTTTTCCCTCAATTCTTTTAGGTAATTCCACATCCTGGTCTCAGCA	GAGAGAACAACGGAAGAAAAAAAAGTTCTGCCGTTTTCTGAAACTATTACAGCTGCTAATAACATGATCTCTCTTTATCAGCATCTTCAGCACAGGACATGTCTTGCATGTCATATCATGTTTTTTTTCCCTCAATTCTTGGTCTCAGCACTCCAACTCCAAGCACAGGAAACAGAGTGGGAAAAGACCATCTGAGGTACACAAAACTCAC
miseq25	1	217	L11	miseq25_1_315_11	jade1	1	17:26673352-26673601:1	CIGAR	crispr	crRNA:17:26673502-26673524:-1	17	26673507	T	TGATGTTCACCTGTTCA	1186	45911	0.0258325891398576	26673465	TATCATGTTTTTTTTCCCTCAATTCTTTTAGGTAATTCCACATCCTGGTCTCAGCACTCCAACTCCAAGCACAGGAAACAGAGTGGGAAAAGACCATCTGAGGTACACAAAACTCA	TATCATGTTTTTTTTCCCTCAATTCTTTTAGGTAATTCCACATGATGTTCACCTGTTCACCTGGTCTCAGCACTCCAACTCCAAGCACAGGAAACAGAGTGGGAAAAGACCATCTGAGGTACACAAAACTCAMT
miseq25	1	217	L11	miseq25_1_315_11	jade1	1	17:26673352-26673601:1	DINDEL	crispr	crRNA:17:26673502-26673524:-1	17	26673506	ATCC	A	910	45911	0.0198209579403629	26673446	GGACATGTCTTGCATGTCATATCATGTTTTTTTTCCCTCAATTCTTTTAGGTAATTCCACATCCTGGTCTCAGCACTCCAACTCCAAGCACAGGAAACAGAGTGGGAAAAGACCATCTGAGGTACACAAAACTCA	GGACATGTCTTGCATGTCATATCATGTTTTTTTTCCCTCAATTCTTTTAGGTAATTCCACATGGTCTCAGCACTCCAACTCCAAGCACAGGAAACAGAGTGGGAAAAGACCATCTGAGGTACACAAAACTCACKCGCRYACASATWCGWCTAG
miseq25	1	217	L11	miseq25_1_315_11	jade1	1	17:26673352-26673601:1	DINDEL	crispr	crRNA:17:26673502-26673524:-1	17	26673507	TCCTGGTCTCAGCACTCCAACTCCAAGCACAG	T	870	45911	0.0189497070418854	26673419	TCTCTCTTTATCAGCATCTTCAGCACAGGACATGTCTTGCATGTCATATCATGTTTTTTTTCCCTCAATTCTTTTAGGTAATTCCACATCCTGGTCTCAGCACTCCAACTCCAAGCACAGGAAACAGAGTGGGAAAAGACCATCTGAGGTACACAAAACTCA	TCTCTCTTTATCAGCATCTTCAGCACAGGACATGTCTTGCATGTCATATCATGTTTTTTTTCCCTCAATTCTTTTAGGTAATTCCACATGAAACAGAGTGGGAAAAGACCATCTGAGGTACACAAAACTCA
miseq25	1	217	L11	miseq25_1_315_11	jade1	1	17:26673352-26673601:1	CIGAR	crispr	crRNA:17:26673502-26673524:-1	17	26673504	ACAT	A	508	45911	0.0110648864106641	26673447	GACATGTCTTGCATGTCATATCATGTTTTTTTTCCCTCAATTCTTTTAGGTAATTCCACATCCTGGTCTCAGCACTCCAACTCCAAGCACAGGAAACAGAGTGGGAAAAGACCATCTGAGGTACACAAAACTCA	GACATGTCTTGCATGTCATATCATGTTTTTTTTCCCTCAATTCTTTTAGGTAATTCCACCTGGTCTCAGCACTCCAACTCCAAGCACAGGAAACAGAGTGGGAAAAGACCATCTGAGGTACACAAAACTCA
miseq25	1	217	L11	miseq25_1_315_11	jade1	2	17:26674315-26674593:1	DINDEL	crispr	crRNA:17:26674398-26674420:-1	17	26674400	TGTCA	T	116	4908	0.0236348818255909	26674315	ATGATTCACACCAGCTTAATCCTGAGGACTATTATGAGCTGGCCGATCCCTGGCGGCAGGAGTGGGAGAAAGGGGTTCAAGTTCCTGTCAGTCCAGAGTCTATACCGCAGTGTACAGTGCGGTATAATATGTTTTTCCTCTTCCCTATCAAACT	ATTCTTCCCCCCCTCTTAATCCTGAGGACTATTATGAGCTGGCCGATCCCTGGCGGCAGGAGTGGGAGAAAGGGGTTCAAGTTCCTGTCCAGAGTCTATACCGCAGTGTACAGTGCGGTATAATATGTTTTTCCTCTTCCCTATCAAACTAT
miseq25	1	217	L11	miseq25_1_315_11	jade1	2	17:26674315-26674593:1	DINDEL	crispr	crRNA:17:26674398-26674420:-1	17	26674403	C	CA	53	4908	0.01079869600652	26674338	GAGGACTATTATGAGCTGGCCGATCCCTGGCGGCAGGAGTGGGAGAAAGGGGTTCAAGTTCCTGTCAGTCCAGAGTCTATACCGCAGTGTACAGTGCGGTATAATATGTTTTTCCTCTTCCCTATC	GAGGACTATTATGAGCTGGCCGATCCCTGGCGGCAGGAGTGGGAGAAAGGGGTTCAAGTTCCTGTCAAGTCCAGAGTCTATACCGCAGTGTACAGTGCGGTATAATATGTTTTTCCTCTTCCCTATCAAACTACACAAAACTCA
miseq25	1	217	L12	miseq25_1_315_12	jade1	1	17:26673352-26673601:1	CIGAR	crispr	crRNA:17:26673502-26673524:-1	17	26673500	TTCCACA	T	609	44744	0.0136107634543179	26673442	CACAGGACATGTCTTGCATGTCATATCATGTTTTTTTTCCCTCAATTCTTTTAGGTAATTCCACATCCTGGTCTCAGCACTCCAACTCCAAGCACAGGAAACAGAGTGGGAAAAGACCATCTGAGGTACACAAAACTCACTCGCACACACATACGA	CACAGGACATGTCTTGCATGTCATATCATGTTTTTTTTCCCTCAATTCTTTTAGGTAATTCCTGGTCTCAGCACTCCAACTCCAAGCACAGGAAACAGAGTGGGAAAAGACCATCTGAGGTACACAAAACTCACTCGCACACACATATAG
miseq25	1	217	L12	miseq25_1_315_12	jade1	2	17:26674315-26674593:1	DINDEL	crispr	crRNA:17:26674398-26674420:-1	17	26674400	TGTCA	T	11	1096	0.010036496350365	26674338	GAGGACTATTATGAGCTGGCCGATCCCTGGCGGCAGGAGTGGGAGAAAGGGGTTCAAGTTCCTGTCAGTCCAGAGTCTATACCGCAGTGTACAGTGCGGTATAATATGTTTTTCCTCTTCCCTATCAAACT	GAGGACTATTATGAGCTGGCCGATCCCTGGCGGCAGGAGTGGGAGAAAGGGGTTCAAGTTCCTGTCCAGAGTCTATACCGCAGTGTACAGTGCGGTATAATATGTTTTTCCTCTTCCCTATCAAACT
miseq25	1	217	L13	miseq25_1_315_13	jade1	1	17:26673352-26673601:1	NA	NA	crRNA:17:26673502-26673524:-1	NA	NA	NA	NA	0	58764	0	NA	NA	NA
miseq25	1	217	L13	miseq25_1_315_13	jade1	2	17:26674315-26674593:1	NA	NA	crRNA:17:26674398-26674420:-1	NA	NA	NA	NA	0	1653	0	NA	NA	NA
miseq25	1	217	L14	miseq25_1_315_14	jade1	1	17:26673352-26673601:1	CIGAR	crispr	crRNA:17:26673502-26673524:-1	17	26673500	TTCCACA	T	1647	52722	0.0312393308296347	26673375	AGTTCTGCCGTTTTCTGAAACTATTACAGCTGCTAATAACATGATCTCTCTTTATCAGCATCTTCAGCACAGGACATGTCTTGCATGTCATATCATGTTTTTTTTCCCTCAATTCTTTTAGGTAATTCCACATCCTGGTCTCAGC	AGTTCTGCCGTTTTCTGAAACTATTACAGCTGCTAATAACACGATCTCTCTTTATCAGCATCTTCAGCACAGGACATGTCTTGCATGTCATATCATGTTTTTTTTCCCTCAATTCTTTTAGGTAATTCCTGGTCTCAGCACTCCAACTCCAAGCACAGGAAACAGAGTGGGAAAAGACCATCTGAGGTACACAAAACTCAC
miseq25	1	217	L14	miseq25_1_315_14	jade1	1	17:26673352-26673601:1	CIGAR	crispr	crRNA:17:26673502-26673524:-1	17	26673505	CATCCTGGTCTCAGCACTCCAACTCCAAGCACAGGAAACAGAGTGGGAAA	C	1548	52722	0.0293615568453397	26673399	TACAGCTGCTAATAACATGATCTCTCTTTATCAGCATCTTCAGCACAGGACATGTCTTGCATGTCATATCATGTTTTTTTTCCCTCAATTCTTTTAGGTAATTCCACATCCTGGTCTCAGCACTCCAACTCCAAGCACAGGAAACAGAGTGGGAAAAGACCATCTGAGGTACACAAAACTCA	TACAGCTGCTAATAACATGATCTCTCTTTATCAGCATCTTCAGCACAGGACATGTCTTGCATGTCATATCATGTTTTTTTTCCCTCAATTCTTTTAGGTAATTCCACAGGTAATTCCAGGTACACAAAACTCA
miseq25	1	217	L14	miseq25_1_315_14	jade1	1	17:26673352-26673601:1	CIGAR	crispr	crRNA:17:26673502-26673524:-1	17	26673506	ATCC	A	1370	52722	0.0259853571564053	26673448	ACATGTCTTGCATGTCATATCATGTTTTTTTTCCCTCAATTCTTTTAGGTAATTCCACATCCTGGTCTCAGCACTCCAACTCCAAGCACAGGAAACAGAGTGGGAAAAGACCATCTGAGGTACACAAAACTCA	ACATGTCTTGCATGTCATATCATGTTTTTTTTYCCTCAATTCTTTTAGGTAATTCCACATGGTCTCAGCACTCCAACTCCAAGCACAGGAAACAGAGTGGGAAAAGACCATCTGAGGTACACAAAACTCAYTCKCRCAYRCATACGACTAK
miseq25	1	217	L14	miseq25_1_315_14	jade1	1	17:26673352-26673601:1	CIGAR	crispr	crRNA:17:26673502-26673524:-1	17	26673506	ATCCTGG	A	587	52722	0.0111338720078904	26673445	AGGACATGTCTTGCATGTCATATCATGTTTTTTTTCCCTCAATTCTTTTAGGTAATTCCACATCCTGGTCTCAGCACTCCAACTCCAAGCACAGGAAACAGAGTGGGAAAAGACCATCTGAGGTACACAAAACTCA	AGGACATGTCTTGCATGTCATATCATGTTTTTTTTCCCTCAATTCTTTTAGGTAATTCCACATCTCAGCACTCCAACTCCAAGCACAGGAAACAGAGTGGGAAAAGACCATCTGAGGTACACAAAACTCA
miseq25	1	217	L14	miseq25_1_315_14	jade1	1	17:26673352-26673601:1	CIGAR	crispr	crRNA:17:26673502-26673524:-1	17	26673507	TCCTGGTCTCAGCACTCCAACTCCAAGCACAGGAAACAGAGTGGGAA	TACCT	557	52722	0.0105648495884071	26673408	TAATAACATGATCTCTCTTTATCAGCATCTTCAGCACAGGACATGTCTTGCATGTCATATCATGTTTTTTTTCCCTCAATTCTTTTAGGTAATTCCACATCCTGGTCTCAGCACTCCAACTCCAAGCACAGGAAACAGAGTGGGAAAAGACCATCTGAGGTACACAAAACTCA	TAATAACATGATCTCTCTTTATCAGCATCTTCAGCACAGGACATGTCTTGCATGTCATATCATGTTTTTTTTYCCTCAATTCTTTTAGGTAATTCCACATACCTATATATTTGTGAGGTACACAAAACTCA
miseq25	1	217	L14	miseq25_1_315_14	jade1	2	17:26674315-26674593:1	CIGAR	crispr_pair	crRNA:17:26674398-26674420:-1	17	26673504	ACATCCTGGTCTCAGCACTCCAACTCCAAGCACAGGAAACAGAGTGGGAAAAGACCATCTGAGGTACACAAAACTCACTCGCACACACATACGACTAGGGCTGTGCGATTAATTACAATCATATTGATTTTGGACATGCACGATTTCTAAATCACGTTACAGCACGATTTTCCCGCAGTATTCTATTTGAACCAATGAACAGGAGACTGAGCTTTATGACAAATAACCTGCATGATGAGTTCAGCACAGGAGAAAGTCAACAACTGTGGTGTGGGATTACTTTGGAAGGCTGATGTATCACAGAACCAGGTAATTTGTAAGTCAGTCATAGGTTGCAGCCAAAAATCTGTGGACATGTAGAAAAGCACACGCAACTACTTTTGATTTGGGGTCAAGCAG…	A	184	2566	0.0717069368667186	26673392	AAACTATTACAGCTGCTAATAACATGATCTCTCTTTATCAGCATCTTCAGCACAGGACATGTCTTGCATGTCATATCATGTTTTTTTTCCCTCAATTCTTTTAGGTAATTCCACATCCTGGTCTCAGCACTCCAACTCCAAGCACAGGAAACAGAGTGGGAAAAGACCATCTGAGGTACACAAAACTCACTCGCACACACATACGACTAGGGCTGTGCGATTAATTACAATCATATTGATTTTGGACATGCACGATTTCTAAATCACGTTACAGCACGATTTTCCCGCAGTATTCTATTTGAACCAATGAACAGGAGACTGAGCTTTATGACAAATAACCTGCATGATGAGTTCAGCACAGGAGAAAGTCAACAACTGTGGTGTGGGATTACTTTGGAA…	AAACTATTACAGCTGCTAATAACATGATCTCTCTTTATCAGCATCTTCAGCACAGGACATGTCTTGCATGTCATATCATGTTTTTTTTCCCTCAATTCTTTTAGGTAATTCCACATCAAGCCCAAGAAGCTGATTCGCGCATCGGAGTCGTC
miseq25	1	217	L14	miseq25_1_315_14	jade1	2	17:26674315-26674593:1	DINDEL	crispr	crRNA:17:26674398-26674420:-1	17	26674400	TGTCA	T	94	2566	0.0366328916601715	26674338	GAGGACTATTATGAGCTGGCCGATCCCTGGCGGCAGGAGTGGGAGAAAGGGGTTCAAGTTCCTGTCAGTCCAGAGTCTATACCGCAGTGTACAGTGCGGTATAATATGTTTTTCCTCTTCCCTATCAAACT	GAGGACTATTATGAGCTGGCCGATCCCTGGCGGCAGGAGTGGGAGAAAGGGGTTCAAGTTCCTGTCCAGAGTCTATACCGCAGTGTACAGTGCGGTATAATATGTTTTTCCTCTTCCCTATCAAACT
miseq25	1	217	L14	miseq25_1_315_14	jade1	2	17:26674315-26674593:1	CIGAR	crispr	crRNA:17:26674398-26674420:-1	17	26674400	TGTCAGTCCAGA	T	34	2566	0.0132501948558067	26674338	GAGGACTATTATGAGCTGGCCGATCCCTGGCGGCAGGAGTGGGAGAAAGGGGTTCAAGTTCCTGTCAGTCCAGAGTCTATACCGCAGTGTACAGTGCGGTATAATATGTTTTTCCTCTTCCCTATCAAACT	GAGGACTATTATGAGCTGGCCGATCCCTGGCGGCAGGAGTGGGAGAAAGGGGTTCAAGTTCCTGTCTATACCGCAGTGTACAGTGTACAGTGCGGTATAATATGTTTTTCCTCTTCCCTATCAAACT
miseq25	1	217	L14	miseq25_1_315_14	jade1	2	17:26674315-26674593:1	DINDEL	crispr	crRNA:17:26674398-26674420:-1	17	26674403	C	CA	26	2566	0.0101325019485581	26674338	GAGGACTATTATGAGCTGGCCGATCCCTGGCGGCAGGAGTGGGAGAAAGGGGTTCAAGTTCCTGTCAGTCCAGAGTCTATACCGCAGTGTACAGTGCGGTATAATATGTTTTTCCTCTTCCCTATC	GAGGACTATTATGAGCTGGCCGATCCCTGGCGGCAGGAGTGGGAGAAAGGGGTTCAAGTTCCTGTCAAGTCCAGAGTCTATACCGCAGTGTACAGTGCGGTATAATATGTTTTTCCTCTTCCCTATC
miseq25	1	217	L15	miseq25_1_315_15	jade1	1	17:26673352-26673601:1	DINDEL	crispr	crRNA:17:26673502-26673524:-1	17	26673506	ATCC	A	1875	13453	0.139374117297257	26673447	GACATGTCTTGCATGTCATATCATGTTTTTTTTCCCTCAATTCTTTTAGGTAATTCCACATCCTGGTCTCAGCACTCCAACTCCAAGCACAGGAAACAGAGTGGGAAAAGACCATCTGAGGTACACAAAACTCA	GACATGTCTTGCATGTCATATCATGTTTTTTTTCCCTCAATTCTTTTAGGTAATTCCACATGGTCTCAGCACTCCAACTCCAAGCACAGGAAACAGAGTGGGAAAAGACCATCTGAGGTACACAAAACTCA
miseq25	1	217	L15	miseq25_1_315_15	jade1	1	17:26673352-26673601:1	DINDEL	crispr	crRNA:17:26673502-26673524:-1	17	26673500	TTCCACA	T	1872	13453	0.139151118709581	26673438	TCAGCACAGGACATGTCTTGCATGTCATATCATGTTTTTTTTCCCTCAATTCTTTTAGGTAATTCCACATCCTGGTCTCAGCACTCCAACTCCAAGCACAGGAAACAGAGTGGGAAAAGACCATCTGAGGTACACAAAACTCA	TCAGCACAGGACATGTCTTGCATGTCATATCATGTTTTTTTTCCCTCAATTCTTTTAGGTAATTCCTGGTCTCAGCACTCCAACTCCAAGCACAGGAAACAGAGTGGGAAAAGACCATCTGAGGTACACAAAACTCACTCGCACGCACAGACGACTAT
miseq25	1	217	L15	miseq25_1_315_15	jade1	1	17:26673352-26673601:1	CIGAR	crispr	crRNA:17:26673502-26673524:-1	17	26673506	A	AAT	261	13453	0.0194008771277782	26673446	GGACATGTCTTGCATGTCATATCATGTTTTTTTTCCCTCAATTCTTTTAGGTAATTCCACATCCTGGTCTCAGCACTCCAACTCCAAGCACAGGAAACAGAGTGGGAAAAGACCATCTGAGGTACACAAAACTCA	GGACATGTCTTGCATGTCATATCATGTTTTTTTTCCCTCAATTCTTTTAGGTAATTCCACAATTCCTGGTCTCAGCACTCCAACTCCAAGCACAGGAAACAGAGTGGGAAAAGACCATCTGAGGTACACAAAACTCA
miseq25	1	217	L15	miseq25_1_315_15	jade1	1	17:26673352-26673601:1	CIGAR	crispr	crRNA:17:26673502-26673524:-1	17	26673506	A	ATTAGGTAAT	208	13453	0.0154612354121757	26673460	TGTCATATCATGTTTTTTTTCCCTCAATTCTTTTAGGTAATTCCACATCCTGGTCTCAGCACTCCAACTCCAAGCACAGGAAACAGAGTGGGAAAAGACCATCTGAGGTACACAAAACTCA	TGTCATATCATGTTTTTTTTCCCTCAATTCTTTTAGGTAATTCCACATTAGGTAATTCCTGGTCTCAGCACTCCAACTCCAAGCACAGGAAACAGAGTGGGAAAAGACCATCTGAGGTACACAAAACTCA
miseq25	1	217	L15	miseq25_1_315_15	jade1	1	17:26673352-26673601:1	CIGAR	crispr	crRNA:17:26673502-26673524:-1	17	26673500	TTCCACATCC	T	176	13453	0.0130825838103025	26673442	CACAGGACATGTCTTGCATGTCATATCATGTTTTTTTTCCCTCAATTCTTTTAGGTAATTCCACATCCTGGTCTCAGCACTCCAACTCCAAGCACAGGAAACAGAGTGGGAAAAGACCATCTGAGGTACACAAAACTCA	CACAGGACATGTCTTGCATGTCATATCATGTTTTTTTTCCCTCAATTCTTTTAGGTAATTGGTCTCAGCACTCCAACTCCAAGCACAGGAAACAGAGTGGGAAAAGACCATCTGAGGTACACAAAACTCA
miseq25	1	217	L15	miseq25_1_315_15	jade1	1	17:26673352-26673601:1	CIGAR	crispr	crRNA:17:26673502-26673524:-1	17	26673507	TCC	T	156	13453	0.0115959265591318	26673448	ACATGTCTTGCATGTCATATCATGTTTTTTTTCCCTCAATTCTTTTAGGTAATTCCACATCCTGGTCTCAGCACTCCAACTCCAAGCACAGGAAACAGAGTGGGAAAAGACCATCTGAGGTACACAAAACTCA	ACATGTCTTGCATGTCATATCATGTTTTTTTTCCCTCAATTCTTTTAGGTAATTCCACATTCCACTCAGCACTCCAACTCCAAGCACAGGAAACAGAGTGGGAAAAGACCATCTGAGGTACACAAAACTCA
miseq25	1	217	L15	miseq25_1_315_15	jade1	2	17:26674315-26674593:1	DINDEL	crispr	crRNA:17:26674398-26674420:-1	17	26674400	TGTCA	T	21	364	0.0576923076923077	26674338	GAGGACTATTATGAGCTGGCCGATCCCTGGCGGCAGGAGTGGGAGAAAGGGGTTCAAGTTCCTGTCAGTCCAGAGTCTATACCGCAGTGTACAGTGCGGTATAATATGTTTTTCCTCTTCCCTATCAAACT	GAGGACTATTATGAGCTGGCCGATCCCTGGCGGCAGGAGTGGGAGAAAGGGGTTCAAGTTCCTGTCCAGAGTCTATACCGCAGTGTACAGTGCGGTATAATATGTTTTTCCTCTTCCCTATCAAACT
miseq25	1	217	L15	miseq25_1_315_15	jade1	2	17:26674315-26674593:1	DINDEL	crispr	crRNA:17:26674398-26674420:-1	17	26674403	C	CA	20	364	0.0549450549450549	26674338	GAGGACTATTATGAGCTGGCCGATCCCTGGCGGCAGGAGTGGGAGAAAGGGGTTCAAGTTCCTGTCAGTCCAGAGTCTATACCGCAGTGTACAGTGCGGTATAATATGTTTTTCCTCTTCCCTATC	GAGGACTATTATGAGCTGGCCGATCCCTGGCGGCAGGAGTGGGAGAAAGGGGTTCAAGTTCCTGTCAAGTCCAGAGTCTATACCGCAGTGTACAGTGCGGTATAATATGTTTTTCCTCTTCCCTATC
miseq25	1	217	L15	miseq25_1_315_15	jade1	2	17:26674315-26674593:1	DINDEL	crispr	crRNA:17:26674398-26674420:-1	17	26674396	TTCCTGTCAG	T	5	364	0.0137362637362637	26674338	GAGGACTATTATGAGCTGGCCGATCCCTGGCGGCAGGAGTGGGAGAAAGGGGTTCAAGTTCCTGTCAGTCCAGAGTCTATACCGCAGTGTACAGTGCGGTATAATATGTTTTTCCTCTTCCCTATCAAACTATTCT	GAGGACTATTATGAGCTGGCCGATCCCTGGCGGCAGGAGTGGGAGAAAGGGGTTCAAGTTCCAGAGTCTATACCGCAGTGTACAGTGCGGTATAATATGTTTTTCCTCTTCCCTATCAAACTATTCT
miseq25	1	217	L15	miseq25_1_315_15	jade1	2	17:26674315-26674593:1	DINDEL	crispr	crRNA:17:26674398-26674420:-1	17	26674400	TGTCAGTCCAGAGTCTATACC	T	4	364	0.010989010989011	26674338	GAGGACTATTATGAGCTGGCCGATCCCTGGCGGCAGGAGTGGGAGAAAGGGGTTCAAGTTCCTGTCAGTCCAGAGTCTATACCGCAGTGTACAGTGCGGTATAATATGTTTTTCCTCTTCCCTATCAAACTATTCTCCTTAAGTAG	GAGGACTATTATGAGCTGGCCGATCCCTGGCGGCAGGAGTGGGAGAAAGGGGTTCAAGTTCCTGCAGTGTACAGTGCGGTATAATATGTTTTTCCTCTTCCCTATCAAACTATTCTCCTTAAGTAGT
miseq25	1	217	L16	miseq25_1_315_16	jade1	1	17:26673352-26673601:1	NA	NA	crRNA:17:26673502-26673524:-1	NA	NA	NA	NA	0	77211	0	NA	NA	NA
miseq25	1	217	L16	miseq25_1_315_16	jade1	2	17:26674315-26674593:1	NA	NA	crRNA:17:26674398-26674420:-1	NA	NA	NA	NA	0	1644	0	NA	NA	NA
miseq25	1	217	L17	miseq25_1_315_17	jade1	1	17:26673352-26673601:1	DINDEL	crispr	crRNA:17:26673502-26673524:-1	17	26673506	ATCC	A	1441	18059	0.079794008527604	26673447	GACATGTCTTGCATGTCATATCATGTTTTTTTTCCCTCAATTCTTTTAGGTAATTCCACATCCTGGTCTCAGCACTCCAACTCCAAGCACAGGAAACAGAGTGGGAAAAGACCATCTGAGGTACACAAAACTCA	GACATGTCTTGCATGTCATATCATGTTTTTTTTCCCTCAATTCTTTTAGGTAATTCCACATGGTCTCAGCACTCCAACTCCAAGCACAGGAAACAGAGTGGGAAAAGACCATCTGAGGTACACAAAACTCACTGGAACCCACATCCGACAG
miseq25	1	217	L17	miseq25_1_315_17	jade1	1	17:26673352-26673601:1	DINDEL	crispr	crRNA:17:26673502-26673524:-1	17	26673500	TTCCACA	T	1198	18059	0.0663381139597984	26673444	CAGGACATGTCTTGCATGTCATATCATGTTTTTTTTCCCTCAATTCTTTTAGGTAATTCCACATCCTGGTCTCAGCACTCCAACTCCAAGCACAGGAAACAGAGTGGGAAAAGACCATCTGAGGTACACAAAACTCA	CAGGACATGTCTTGCATGTCATATCATGTTTTTTTTCCCTCAATTCTTTTAGGTAATTCCTGGTCTCAGCACTCCAACTCCAAGCACAGGAAACAGAGTGGGAAAAGACCATCTGAGGTACACAAAACTCACYCGCMCACMCATMCSMCTAG
miseq25	1	217	L17	miseq25_1_315_17	jade1	1	17:26673352-26673601:1	CIGAR	crispr	crRNA:17:26673502-26673524:-1	17	26673513	TCTCAGCACTCCAACTCCAAGCACAGGAAACAGAGTGGGAAAAGACCA	T	402	18059	0.0222603687911845	26673404	CTGCTAATAACATGATCTCTCTTTATCAGCATCTTCAGCACAGGACATGTCTTGCATGTCATATCATGTTTTTTTTCCCTCAATTCTTTTAGGTAATTCCACATCCTGGTCTCAGCACTCCAACTCCAAGCACAGGAAACAGAGTGGGAAAAGACCATCTGAGGTACACAAAACTCA	CTGCTAATAACATGATCTCTCTTTATCAGCATCTTCAGCACAGGACATGTCTTGCATGTCATATCATGTTTTTTTTCCCTCAATTCTTTTAGGTAATTCCACATACGAATTATGAGGTACACAAAACTCA
miseq25	1	217	L17	miseq25_1_315_17	jade1	1	17:26673352-26673601:1	DINDEL	crispr	crRNA:17:26673502-26673524:-1	17	26673506	ATCCTGG	A	286	18059	0.0158369787917382	26673444	CAGGACATGTCTTGCATGTCATATCATGTTTTTTTTCCCTCAATTCTTTTAGGTAATTCCACATCCTGGTCTCAGCACTCCAACTCCAAGCACAGGAAACAGAGTGGGAAAAGACCATCTGAGGTACACAAAACTCA	CAGGACATGTCTTGCATGTCATATCATGTTTTTTTTCCCTCAATTCTTTTAGGTAATTCCACATCTCAGCACTCCAACTCCAAGCACAGGAAACAGAGTGGGAAAAGACCATCTGAGGTACACAAAACTCA
miseq25	1	217	L17	miseq25_1_315_17	jade1	1	17:26673352-26673601:1	DINDEL	crispr	crRNA:17:26673502-26673524:-1	17	26673504	ACATC	A	247	18059	0.013677390774683	26673443	ACAGGACATGTCTTGCATGTCATATCATGTTTTTTTTCCCTCAATTCTTTTAGGTAATTCCACATCCTGGTCTCAGCACTCCAACTCCAAGCACAGGAAACAGAGTGGGAAAAGACCATCTGAGGTACACAAAACTCA	ACAGGACATGTCTTGCATGTCATATCATGTTTTTTTTCCCTCAATTCTTTTAGGTAATTCCACTGGTCTCAGCACTCCAACTCCAAGCACAGGAAACAGAGTGGGAAAAGACCATCTGAGGTACACAAAACTCA
miseq25	1	217	L17	miseq25_1_315_17	jade1	1	17:26673352-26673601:1	DINDEL	crispr	crRNA:17:26673502-26673524:-1	17	26673504	ACAT	A	232	18059	0.0128467799988925	26673447	GACATGTCTTGCATGTCATATCATGTTTTTTTTCCCTCAATTCTTTTAGGTAATTCCACATCCTGGTCTCAGCACTCCAACTCCAAGCACAGGAAACAGAGTGGGAAAAGACCATCTGAGGTACACAAAACTCA	GACATGTCTTGCATGTCATATCATGTTTTTTTTCCCTCAATTCTTTTAGGTAATTCCACCTGGTCTCAGCACTCCAACTCCAAGCACAGGAAACAGAGTGGGAAAAGACCATCTGAGGTACACAAAACTCA
miseq25	1	217	L17	miseq25_1_315_17	jade1	1	17:26673352-26673601:1	DINDEL	crispr	crRNA:17:26673502-26673524:-1	17	26673507	T	TGTCTGTCATG	208	18059	0.0115178027576278	26673460	TGTCATATCATGTTTTTTTTCCCTCAATTCTTTTAGGTAATTCCACATCCTGGTCTCAGCACTCCAACTCCAAGCACAGGAAACAGAGTGGGAAAAGACCATCTGAGGTACACAAAACTCA	TGTCATATCATGTTTTTTTTCCCTCAATTCTTTTAGGTAATTCCACATGTCTGTCATGCCTGGTCTCAGCACTCCAACTCCAAGCACAGGAAACAGAGTGGGAAAAGACCATCTGAGGTACACAAAACTCACTAGCACACGTGTACGACTAG
miseq25	1	217	L17	miseq25_1_315_17	jade1	2	17:26674315-26674593:1	NA	NA	crRNA:17:26674398-26674420:-1	NA	NA	NA	NA	0	35054	0	NA	NA	NA
miseq25	1	217	L18	miseq25_1_315_18	jade1	1	17:26673352-26673601:1	DINDEL	crispr	crRNA:17:26673502-26673524:-1	17	26673500	TTCCACA	T	4134	42599	0.0970445315617738	26673443	ACAGGACATGTCTTGCATGTCATATCATGTTTTTTTTCCCTCAATTCTTTTAGGTAATTCCACATCCTGGTCTCAGCACTCCAACTCCAAGCACAGGAAACAGAGTGGGAAAAGACCATCTGAGGTACACAAAACTCA	ACAGGACATGTCTTGCATGTCATATCATGTTTTTTTTCCCTCAATTCTTTTAGGTAATTCCTGGTCTCAGCACTCCAACTCCAAGCACAGGAAACAGAGTGGGAAAAGACCATCTGAGGTACACAAAACTCACTCGCACACACATACGACTAK
miseq25	1	217	L18	miseq25_1_315_18	jade1	1	17:26673352-26673601:1	DINDEL	crispr	crRNA:17:26673502-26673524:-1	17	26673507	T	TA	2229	42599	0.0523251719523933	26673449	CATGTCTTGCATGTCATATCATGTTTTTTTTCCCTCAATTCTTTTAGGTAATTCCACATCCTGGTCTCAGCACTCCAACTCCAAGCACAGGAAACAGAGTGGGAAAAGACCATCTGAGGTACACAAAACTCA	CATGTCTTGCATGTCATATCATGTTTTTTTTCCCTCAATTCTTTTAGGTAATTCCACTTACCTGGTCTCAGCACTCCAACTCCAAGCACAGGAAACAGAGTGGGAAAAGACCATCTGAGGTACACAAAACTCAMG
miseq25	1	217	L18	miseq25_1_315_18	jade1	1	17:26673352-26673601:1	DINDEL	crispr	crRNA:17:26673502-26673524:-1	17	26673506	ATCC	A	1173	42599	0.0275358576492406	26673447	GACATGTCTTGCATGTCATATCATGTTTTTTTTCCCTCAATTCTTTTAGGTAATTCCACATCCTGGTCTCAGCACTCCAACTCCAAGCACAGGAAACAGAGTGGGAAAAGACCATCTGAGGTACACAAAACTCA	GACATGTCTTGCATGTCATATCATGTTTTTTTTCCCTCAATTCTTTTAGGTAATTCCACATGGTCTCAGCACTCCAACTCCAAGCACAGGAAACAGAGTGGGAAAAGACCATCTGAGGTACACAAAACTCAC
miseq25	1	217	L18	miseq25_1_315_18	jade1	1	17:26673352-26673601:1	DINDEL	crispr	crRNA:17:26673502-26673524:-1	17	26673506	ATC	A	721	42599	0.0169252799361487	26673446	GGACATGTCTTGCATGTCATATCATGTTTTTTTTCCCTCAATTCTTTTAGGTAATTCCACATCCTGGTCTCAGCACTCCAACTCCAAGCACAGGAAACAGAGTGGGAAAAGACCATCTGAGGTACACAAAACTCA	GGACATGTCTTGCATGTCATATCATGTTTTTTTTCCCTCAATTCTTTTAGGTAATTCCACACTGGTCTCAGCACTCCAACTCCAAGCACAGGAAACAGAGTGGGAAAAGACCATCTGAGGTACACAAAACTCAC
miseq25	1	217	L18	miseq25_1_315_18	jade1	1	17:26673352-26673601:1	CIGAR	crispr	crRNA:17:26673502-26673524:-1	17	26673506	AT	A	702	42599	0.0164792600765276	26673448	ACATGTCTTGCATGTCATATCATGTTTTTTTTCCCTCAATTCTTTTAGGTAATTCCACATCCTGGTCTCAGCACTCCAACTCCAAGCACAGGAAACAGAGTGGGAAAAGACCATCTGAGGTACACAAAACTCA	ACATGTCTTGCATGTCATATCATGTTTTTTTTCCCTCAATTCTTTTAGGTAATTCCACACCTGGTCTCAGCACTCCAACTCCAAGCACAGGAAACAGAGTGGGAAAAGACCATCTGAGGTACACAAAACTCAATCGCAAACACAAACGACTAG
miseq25	1	217	L18	miseq25_1_315_18	jade1	2	17:26674315-26674593:1	DINDEL	crispr	crRNA:17:26674398-26674420:-1	17	26674400	TGTCA	T	129	5370	0.0240223463687151	26674338	GAGGACTATTATGAGCTGGCCGATCCCTGGCGGCAGGAGTGGGAGAAAGGGGTTCAAGTTCCTGTCAGTCCAGAGTCTATACCGCAGTGTACAGTGCGGTATAATATGTTTTTCCTCTTCCCTATCAAACT	GAGGACTATTATGAGCTGGCCGATCCCTGGCGGCAGGAGTGGGAGAAAGGGGTTCAAGTTCCTGTCCAGAGTCTATACCGCAGTGTACAGTGCGGTATAATATGTTTTTCCTCTTCCCTATCAAACTA
miseq25	1	217	L19	miseq25_1_315_19	jade1	1	17:26673352-26673601:1	CIGAR	crispr	crRNA:17:26673502-26673524:-1	17	26673506	ATCC	A	1436	44230	0.0324666515939408	26673447	GACATGTCTTGCATGTCATATCATGTTTTTTTTCCCTCAATTCTTTTAGGTAATTCCACATCCTGGTCTCAGCACTCCAACTCCAAGCACAGGAAACAGAGTGGGAAAAGACCATCTGAGGTACACAAAACTCA	GACATGTCTTGCATGTCATATCATGTTTTTTTTCCCTCAATTCTTTTAGGTAATTCCACATGGTCTCAGCACTCCAACTCCAAGCACAGGAAACAGAGTGGGAAAAGACCATCTGAGGTACACAAAACTCACWCKCWCWCWCAAACGACTAG
miseq25	1	217	L19	miseq25_1_315_19	jade1	1	17:26673352-26673601:1	CIGAR	crispr	crRNA:17:26673502-26673524:-1	17	26673500	TTCCACA	T	591	44230	0.013361971512548	26673445	AGGACATGTCTTGCATGTCATATCATGTTTTTTTTCCCTCAATTCTTTTAGGTAATTCCACATCCTGGTCTCAGCACTCCAACTCCAAGCACAGGAAACAGAGTGGGAAAAGACCATCTGAGGTACACAAAACTCA	AGGACATGTCTTGCATGTCATATCATGTTTTTTTTCCCTCAATTCTTTTAGGTAATTCCTGGTCTCAGCACTCCAACTCCAAGCACAGGAAACAGAGTGGGAAAAGACCATCTGAGGTACACAAAACTCAMTCCCACCCACATACGTCTCG
miseq25	1	217	L19	miseq25_1_315_19	jade1	2	17:26674315-26674593:1	DINDEL	crispr	crRNA:17:26674398-26674420:-1	17	26674396	TTCCTGTCAG	T	70	2534	0.0276243093922652	26674338	GAGGACTATTATGAGCTGGCCGATCCCTGGCGGCAGGAGTGGGAGAAAGGGGTTCAAGTTCCTGTCAGTCCAGAGTCTATACCGCAGTGTACAGTGCGGTATAATATGTTTTTCCTCTTCCCTATCAAACTATTCT	GAGGACTATTATGAGCTGGCCGATCCCTGGCGGCAGGAGTGGGAGAAAGGGGTTCAAGTTCCAGAGTCTATACCGCAGTGTACAGTGCGGTATAATATGTTTTTCCTCTTCCCTATCAAACTATTCTC
miseq25	1	217	L19	miseq25_1_315_19	jade1	2	17:26674315-26674593:1	DINDEL	crispr	crRNA:17:26674398-26674420:-1	17	26674400	TGTCA	T	33	2534	0.0130228887134964	26674338	GAGGACTATTATGAGCTGGCCGATCCCTGGCGGCAGGAGTGGGAGAAAGGGGTTCAAGTTCCTGTCAGTCCAGAGTCTATACCGCAGTGTACAGTGCGGTATAATATGTTTTTCCTCTTCCCTATCAAACT	GAGGACTATTATGAGCTGGCCGATCCCTGGCGGCAGGAGTGGGAGAAAGGGGTTCAAGTTCCTGTCCAGAGTCTATACCGCAGTGTACAGTGCGGTATAATATGTTTTTCCTCTTCCCTATCAAACT
miseq25	1	217	L20	miseq25_1_315_20	jade1	1	17:26673352-26673601:1	DINDEL	crispr	crRNA:17:26673502-26673524:-1	17	26673500	TTCCACA	T	482	7921	0.0608509026638051	26673444	CAGGACATGTCTTGCATGTCATATCATGTTTTTTTTCCCTCAATTCTTTTAGGTAATTCCACATCCTGGTCTCAGCACTCCAACTCCAAGCACAGGAAACAGAGTGGGAAAAGACCATCTGAGGTACACAAAACTCA	CAGGACATGTCTTGCATGTCATATCATGTTTTTTTTCCCTCAATTCTTTTAGGTAATTCCTGGTCTCAGCACTCCAACTCCAAGCACAGGAAACAGAGTGGGAAAAGACCATCTGAGGTACACAAAACTCACTCGGATACAGATACGGTTAG
miseq25	1	217	L20	miseq25_1_315_20	jade1	1	17:26673352-26673601:1	DINDEL	crispr	crRNA:17:26673502-26673524:-1	17	26673506	ATCC	A	339	7921	0.0427976265623027	26673448	ACATGTCTTGCATGTCATATCATGTTTTTTTTCCCTCAATTCTTTTAGGTAATTCCACATCCTGGTCTCAGCACTCCAACTCCAAGCACAGGAAACAGAGTGGGAAAAGACCATCTGAGGTACACAAAACTCA	ACATGTCTTGCATGTCATATCATGTTTTTTTTCCCTCAATTCTTTTAGGTAATTCCACATGGTCTCAGCACTCCAACTCCAAGCACAGGAAACAGAGTGGGAAAAGACCATCTGAGGTACACAAAACTCACTCGCCCCCACATCCGACTAG
miseq25	1	217	L20	miseq25_1_315_20	jade1	1	17:26673352-26673601:1	DINDEL	crispr	crRNA:17:26673502-26673524:-1	17	26673489	CTTTTAGGTAATTCCACAT	C	231	7921	0.0291629844716576	26673375	AGTTCTGCCGTTTTCTGAAACTATTACAGCTGCTAATAACATGATCTCTCTTTATCAGCATCTTCAGCACAGGACATGTCTTGCATGTCATATCATGTTTTTTTTCCCTCAATTCTTTTAGGTAATTCCACATCCTGGTCTCAGC	AGTTCTGCCGTTTTCTGAAACTATTACAGCTGCTAATAACATGATCTCTCTTTATCAGCATCTTCAGCACAGGACATGTCTTGCATGTCATATCATGTTTTTTTTCCCTCAATTCCCTGGTCTCAGCACTCCAACTCCAAGCACAGGAAACAGAGTGGGAAAAGACCATCTGAGGTACACAAAACTCA
miseq25	1	217	L20	miseq25_1_315_20	jade1	1	17:26673352-26673601:1	DINDEL	crispr	crRNA:17:26673502-26673524:-1	17	26673504	ACATC	A	222	7921	0.0280267642974372	26673446	GGACATGTCTTGCATGTCATATCATGTTTTTTTTCCCTCAATTCTTTTAGGTAATTCCACATCCTGGTCTCAGCACTCCAACTCCAAGCACAGGAAACAGAGTGGGAAAAGACCATCTGAGGTACACAAAACTCA	GGACATGTCTTGCATGTCATATCATGTTTTTTTTCCCTCAATTCTTTTAGGTAATTCCACTGGTCTCAGCACTCCAACTCCAAGCACAGGAAACAGAGTGGGAAAAGACCATCTGAGGTACACAAAACTCA
miseq25	1	217	L20	miseq25_1_315_20	jade1	1	17:26673352-26673601:1	DINDEL	crispr	crRNA:17:26673502-26673524:-1	17	26673504	ACATCCTGGTCT	A	196	7921	0.0247443504608004	26673440	AGCACAGGACATGTCTTGCATGTCATATCATGTTTTTTTTCCCTCAATTCTTTTAGGTAATTCCACATCCTGGTCTCAGCACTCCAACTCCAAGCACAGGAAACAGAGTGGGAAAAGACCATCTGAGGTACACAAAACTCA	AGCACAGGACATGTCTTGCATGTCATATCATGTTTTTTTTCCCTCAATTCTTTTAGGTAATTCCACAGCACTCCAACTCCAAGCACAGGAAACAGAGTGGGAAAAGACCATCTGAGGTACACAAAACTCA
miseq25	1	217	L20	miseq25_1_315_20	jade1	1	17:26673352-26673601:1	DINDEL	crispr	crRNA:17:26673502-26673524:-1	17	26673500	TTCCACATCC	T	185	7921	0.023355636914531	26673442	CACAGGACATGTCTTGCATGTCATATCATGTTTTTTTTCCCTCAATTCTTTTAGGTAATTCCACATCCTGGTCTCAGCACTCCAACTCCAAGCACAGGAAACAGAGTGGGAAAAGACCATCTGAGGTACACAAAACTCA	CACAGGACATGTCTTGCATGTCATATCATGTTTTTTTTCCCTCAATTCTTTTAGGTAATTGGTCTCAGCACTCCAACTCCAAGCACAGGAAACAGAGTGGGAAAAGACCATCTGAGGTACACAAAACTCA
miseq25	1	217	L20	miseq25_1_315_20	jade1	1	17:26673352-26673601:1	DINDEL	crispr	crRNA:17:26673502-26673524:-1	17	26673501	TCCACATCCTGGTCTCAGCACTCCAACTCCAAGCACAGGAAACAGAGTGGGAAAAGA	T	156	7921	0.0196944830198207	26673396	TATTACAGCTGCTAATAACATGATCTCTCTTTATCAGCATCTTCAGCACAGGACATGTCTTGCATGTCATATCATGTTTTTTTTCCCTCAATTCTTTTAGGTAATTCCACATCCTGGTCTCAGCACTCCAACTCCAAGCACAGGAAACAGAGTGGGAAAAGACCATCTGAGGTACACAAAACTCA	TATTACAGCTGCTAATAACATGATCTCTCTTTATCAGCATCTTCAGCACAGGACATGTCTTGCATGTCATATCATGTTTTTTTTCCCTCAATTCTTTTAGGTAATTCCATCTGAGGTACACAAAACTCA
miseq25	1	217	L20	miseq25_1_315_20	jade1	1	17:26673352-26673601:1	DINDEL	crispr	crRNA:17:26673502-26673524:-1	17	26673504	ACAT	A	150	7921	0.0189370029036738	26673448	ACATGTCTTGCATGTCATATCATGTTTTTTTTCCCTCAATTCTTTTAGGTAATTCCACATCCTGGTCTCAGCACTCCAACTCCAAGCACAGGAAACAGAGTGGGAAAAGACCATCTGAGGTACACAAAACTCA	ACATGTCTTGCATGTCATATCATGTTTTTTTTCCCTCAATTCTTTTAGGTAATTCCACCTGGTCTCAGCACTCCAACTCCAAGCACAGGAAACAGAGTGGGAAAAGACCATCTGAGGTACACAAAACTCA
miseq25	1	217	L20	miseq25_1_315_20	jade1	1	17:26673352-26673601:1	DINDEL	crispr	crRNA:17:26673502-26673524:-1	17	26673400	ACAGCTGCTAATAACATGATCTCTCTTTATCAGCATCTTCAGCACAGGACATGTCTTGCATGTCATATCATGTTTTTTTTCCCTCAATTCTTTTAGGTAATTCCACATC	A	146	7921	0.0184320161595758	26673375	AGTTCTGCCGTTTTCTGAAACTATTACAGCTGCTAATAACATGATCTCTCTTTATCAGCATCTTCAGCACAGGACATGTCTTGCATGTCATATCATGTTTTTTTTCCCTCAATTCTTTTAGGTAATTCCACATCCTGGTCTCAGCACTCCAACTCCAAGCACAGGAAACAGAGTGGGAAAAGACCATCTGAGGTACACAAAACTCA	AGTTCTGCCGTTTTCTGAAACTATTACTGGTCTCAGCACTCCAACTCCAAGCACAGGAAACAGAGTGGGAAAAGACCATCTGAGGTACACAAAACTCACTCGCACACCCCTACTACTAGAGCTC
miseq25	1	217	L20	miseq25_1_315_20	jade1	1	17:26673352-26673601:1	DINDEL	crispr	crRNA:17:26673502-26673524:-1	17	26673506	A	AT	108	7921	0.0136346420906451	26673453	TCTTGCATGTCATATCATGTTTTTTTTCCCTCAATTCTTTTAGGTAATTCCACATCCTGGTCTCAGCACTCCAACTCCAAGCACAGGAAACAGAGTGGGAAAAGACCATCTGAGGTACACAAAACTCA	TCTTGCATGTCATATCATGTTTTTTTTCCCTCAATTCTTTTAGGTAATTCCACATTCCTGGTCTCAGCACTCCAACTCCAAGCACAGGAAACAGAGTGGGAAAAGACCATCTGAGGTACACAAAACTCA
miseq25	1	217	L20	miseq25_1_315_20	jade1	1	17:26673352-26673601:1	DINDEL	crispr	crRNA:17:26673502-26673524:-1	17	26673408	TAATAACATGATCTCTCTTTATCAGCATCTTCAGCACAGGACATGTCTTGCATGTCATATCATGTTTTTTTTCCCTCAATTCTTTTAGGTAATTCCACATCCTGGTCTCAGCACTCCAACTCCAAGCACAGG	T	104	7921	0.0131296553465472	26673375	AGTTCTGCCGTTTTCTGAAACTATTACAGCTGCTAATAACATGATCTCTCTTTATCAGCATCTTCAGCACAGGACATGTCTTGCATGTCATATCATGTTTTTTTTCCCTCAATTCTTTTAGGTAATTCCACATCCTGGTCTCAGCACTCCAACTCCAAGCACAGGAAACAGAGTGGGAAAAGACCATCTGAGGTACACAAAACTCA	AGTTCTGCCGTTTTCTGAAACTATTACAGCTGCTAAACAGAGTGGGAAAAGACCATCTGAGGTACACAAAACTCA
miseq25	1	217	L20	miseq25_1_315_20	jade1	1	17:26673352-26673601:1	DINDEL	crispr	crRNA:17:26673502-26673524:-1	17	26673500	TTCCACATCCTGGTC	T	90	7921	0.0113622017422043	26673436	CTTCAGCACAGGACATGTCTTGCATGTCATATCATGTTTTTTTTCCCTCAATTCTTTTAGGTAATTCCACATCCTGGTCTCAGCACTCCAACTCCAAGCACAGGAAACAGAGTGGGAAAAGACCATCTGAGGTACACAAAACTCA	CTTCAGCACAGGACATGTCTTGCATGTCATATCATGTTTTTTTTCCCTCAATTCTTTTAGGTAATTCAGCACTCCAACTCCAAGCACAGGAAACAGAGTGGGAAAAGACCATCTGAGGTACACAAAACTCA
miseq25	1	217	L20	miseq25_1_315_20	jade1	1	17:26673352-26673601:1	DINDEL	crispr	crRNA:17:26673502-26673524:-1	17	26673498	AATTCCACATCCTGGTCTCAGC	A	82	7921	0.0103522282540083	26673431	AGCATCTTCAGCACAGGACATGTCTTGCATGTCATATCATGTTTTTTTTCCCTCAATTCTTTTAGGTAATTCCACATCCTGGTCTCAGCACTCCAACTCCAAGCACAGGAAACAGAGTGGGAAAAGACCATCTGAGGTACACAAAACTCA	AGCATCTTCAGCACAGGACATGTCTTGCATGTCATATCATGTTTTTTTTCCCTCAATTCTTTTAGGTAACTCCAACTCCAAGCACAGGAAACAGAGTGGGAAAAGACCATCTGAGGTACACAAAACTCA
miseq25	1	217	L20	miseq25_1_315_20	jade1	2	17:26674315-26674593:1	NA	NA	crRNA:17:26674398-26674420:-1	NA	NA	NA	NA	0	915	0	NA	NA	NA
miseq25	1	217	L21	miseq25_1_315_21	jade1	1	17:26673352-26673601:1	CIGAR	crispr	crRNA:17:26673502-26673524:-1	17	26673500	TTCCACA	T	171	4217	0.0405501541380128	26673446	GGACATGTCTTGCATGTCATATCATGTTTTTTTTCCCTCAATTCTTTTAGGTAATTCCACATCCTGGTCTCAGCACTCCAACTCCAAGCACAGGAAACAGAGTGGGAAAAGACCATCTGAGGTACACAAAACTCA	GGACATGTCTTGCATGTCATATCATGTTTTTTTTCCCTCAATTCTTTTAGGTAATTCCTGGTCTCAGCACTCCAACTCCAAGCACAGGAAACAGAGTGGGAAAAGACCATCTGAGGTACACAAAACTCA
miseq25	1	217	L21	miseq25_1_315_21	jade1	1	17:26673352-26673601:1	CIGAR	crispr	crRNA:17:26673502-26673524:-1	17	26673506	ATCC	A	109	4217	0.0258477590704292	26673448	ACATGTCTTGCATGTCATATCATGTTTTTTTTCCCTCAATTCTTTTAGGTAATTCCACATCCTGGTCTCAGCACTCCAACTCCAAGCACAGGAAACAGAGTGGGAAAAGACCATCTGAGGTACACAAAACTCA	ACATGTCTTGCATGTCATATCATGTTTTTTTTCCCTCAATTCTTTTAGGTAATTCCACATGGTCTCAGCACTCCAACTCCAAGCACAGGAAACAGAGTGGGAAAAGACCATCTGAGGTACACAAAACTCA
miseq25	1	217	L21	miseq25_1_315_21	jade1	1	17:26673352-26673601:1	CIGAR	crispr	crRNA:17:26673502-26673524:-1	17	26673502	CCACATCCTGGTCTCAGCACTCCAACTCCAAGCACAGGAAACAGAGTGGGAAAAGACCATCTGAGGTA	C	84	4217	0.0199193739625326	26673385	TTTTCTGAAACTATTACAGCTGCTAATAACATGATCTCTCTTTATCAGCATCTTCAGCACAGGACATGTCTTGCATGTCATATCATGTTTTTTTTCCCTCAATTCTTTTAGGTAATTCCACATCCTGGTCTCAGCACTCCAACTCCAAGCACAGGAAACAGAGTGGGAAAAGACCATCTGAGGTACACAAAACTCA	TTTTCTGAAACTATTACAGCTGCTAATAACATGATCTCTCTTTATCAGCATCTTCAGCACAGGACATGTCTTGCATGTCATATCATGTTTTTTTTCCCTCAATTCTTTTAGGTAATTCCACAAAACTCA
miseq25	1	217	L21	miseq25_1_315_21	jade1	1	17:26673352-26673601:1	CIGAR	crispr	crRNA:17:26673502-26673524:-1	17	26673504	ACATC	A	72	4217	0.0170737491107422	26673448	ACATGTCTTGCATGTCATATCATGTTTTTTTTCCCTCAATTCTTTTAGGTAATTCCACATCCTGGTCTCAGCACTCCAACTCCAAGCACAGGAAACAGAGTGGGAAAAGACCATCTGAGGTACACAAAACTCA	ACATGTCTTGCATGTCATATCATGTTTTTTTTCCCTCAATTCTTTTAGGTAATTCCACTGGTCTCAGCACTCCAACTCCAAGCACAGGAAACAGAGTGGGAAAAGACCATCTGAGGTACACAAAACTCA
miseq25	1	217	L21	miseq25_1_315_21	jade1	2	17:26674315-26674593:1	CIGAR	crispr_pair	crRNA:17:26674398-26674420:-1	17	26673504	ACATCCTGGTCTCAGCACTCCAACTCCAAGCACAGGAAACAGAGTGGGAAAAGACCATCTGAGGTACACAAAACTCACTCGCACACACATACGACTAGGGCTGTGCGATTAATTACAATCATATTGATTTTGGACATGCACGATTTCTAAATCACGTTACAGCACGATTTTCCCGCAGTATTCTATTTGAACCAATGAACAGGAGACTGAGCTTTATGACAAATAACCTGCATGATGAGTTCAGCACAGGAGAAAGTCAACAACTGTGGTGTGGGATTACTTTGGAAGGCTGATGTATCACAGAACCAGGTAATTTGTAAGTCAGTCATAGGTTGCAGCCAAAAATCTGTGGACATGTAGAAAAGCACACGCAACTACTTTTGATTTGGGGTCAAGCAG…	A	9	52	0.173076923076923	26673399	TACAGCTGCTAATAACATGATCTCTCTTTATCAGCATCTTCAGCACAGGACATGTCTTGCATGTCATATCATGTTTTTTTTCCCTCAATTCTTTTAGGTAATTCCACATCCTGGTCTCAGCACTCCAACTCCAAGCACAGGAAACAGAGTGGGAAAAGACCATCTGAGGTACACAAAACTCACTCGCACACACATACGACTAGGGCTGTGCGATTAATTACAATCATATTGATTTTGGACATGCACGATTTCTAAATCACGTTACAGCACGATTTTCCCGCAGTATTCTATTTGAACCAATGAACAGGAGACTGAGCTTTATGACAAATAACCTGCATGATGAGTTCAGCACAGGAGAAAGTCAACAACTGTGGTGTGGGATTACTTTGGAAGGCTGAT…	TACAGCTGCTAATAACATGATCTCTCTTTATCAGCATCTTCAGCACAGGACATGTCTTGCATGTCATATCATGTTTTTTTTCCCTCAATTCTTTTAGGTAATTCCACTGTTCATCAAGCCCAAGAAG
miseq25	1	217	L21	miseq25_1_315_21	jade1	2	17:26674315-26674593:1	DINDEL	crispr	crRNA:17:26674398-26674420:-1	17	26674400	TGTCAGTCCAGA	T	2	52	0.0384615384615385	26674338	GAGGACTATTATGAGCTGGCCGATCCCTGGCGGCAGGAGTGGGAGAAAGGGGTTCAAGTTCCTGTCAGTCCAGAGTCTATACCGCAGTGTACAGTGCGGTATAATATGTTTTTCCTCTTCCCTATCAAACTATTCTCC	GAGGACTATTATGAGCTGGCCGATCCCTGGCGGCAGGAGTGGGAGAAAGGGGTTCAAGTTCCTGTCTATACCGCAGTGTACAGTGCGGTATAATATGTTTTTCCTCTTCCCTATCAAACTATTCTCC
miseq25	1	217	L21	miseq25_1_315_21	jade1	2	17:26674315-26674593:1	DINDEL	crispr	crRNA:17:26674398-26674420:-1	17	26674400	TGTCA	T	2	52	0.0384615384615385	26674338	GAGGACTATTATGAGCTGGCCGATCCCTGGCGGCAGGAGTGGGAGAAAGGGGTTCAAGTTCCTGTCAGTCCAGAGTCTATACCGCAGTGTACAGTGCGGTATAATATGTTTTTCCTCTTCCCTATCAAACT	GAGGACTATTATGMGCTGGCCGATCCCTGGCGGCAGGAGTGGGAGAAAGGGGTTCAAGTTCCTGTCCAGAGTCTATACCGCAGTGTACAGWGYGGKAWAAKAYSWTYTKMSKYWYMCMWAWCWMACT
miseq25	1	217	L21	miseq25_1_315_21	jade1	2	17:26674315-26674593:1	CIGAR	crispr	crRNA:17:26674398-26674420:-1	17	26674400	TGTCAGTCCAGAGTCTATACCGCAGTGTACAGTGCGGTATAATATGTTTTTC	TGTCCAGAGTCTATACCGCAGTGTACAGAGTGGGAAAAGACCAT	1	52	0.0192307692307692	26674334	TCCTGAGGACTATTATGAGCTGGCCGATCCCTGGCGGCAGGAGTGGGAGAAAGGGGTTCAAGTTCCTGTCAGTCCAGAGTCTATACCGCAGTGTACAGTGCGGTATAATATGTTTTTCCTCTTCCCTATCAAACTAT	TCCTGAGGACTATTATGAGCTGGCCGATCCCTGGCGGCAGGAGTGGGAGAAAGGGGTTCAAGTTCCTGTCCAGAGTCTATACCGCAGTGTACAGAGTGGGAAAAGACCATCTGAGGTACACAAAACTCA
miseq25	1	217	L21	miseq25_1_315_21	jade1	2	17:26674315-26674593:1	CIGAR	crispr	crRNA:17:26674398-26674420:-1	17	26674403	C	CA	1	52	0.0192307692307692	26674338	GAGGACTATTATGAGCTGGCCGATCCCTGGCGGCAGGAGTGGGAGAAAGGGGTTCAAGTTCCTGTCAGTCCAGAGTCTATACCGCAGTGTACAGTGCGGTATAATATGTTTTTCCTCTTCCCTATC	GAGGACTATTATGAGCTGGCCGATCCCTGGCGGCAGGAGTGGGAGAAAGGGGTTCAAGTTCCTGTCAAGTCCAGAGTCTATACCGCAGTGTACAGTGCGGTATAATATGTTTTTCCTCTTCCCTATC
miseq25	1	217	L21	miseq25_1_315_21	jade1	2	17:26674315-26674593:1	CIGAR	crispr	crRNA:17:26674398-26674420:-1	17	26674406	TCCAG	T	1	52	0.0192307692307692	26674338	GAGGACTATTATGAGCTGGCCGATCCCTGGCGGCAGGAGTGGGAGAAAGGGGTTCAAGTTCCTGTCAGTCCAGAGTCTATACCGCAGTGTACAGTGCGGTATAATATGTTTTTCCTCTTCCCTATCAAACT	GAGGACTATTATGAGCTGGCCGATCCCTGGCTGCAGGAGTGGGAGAAAGGGGTTCAAGTTCCTGTCTATAGTCTATACCGCAGTGTACAGTGCGGTATAATATGTTTTTCCTCTTCCCTATCAAACT
miseq25	1	217	L21	miseq25_1_315_21	jade1	2	17:26674315-26674593:1	CIGAR	crispr_pair	crRNA:17:26674398-26674420:-1	17	26673499	ATTCCACATCCTGGTCTCAGCACTCCAACTCCAAGCACAGGAAACAGAGTGGGAAAAGACCATCTGAGGTACACAAAACTCACTCGCACACACATACGACTAGGGCTGTGCGATTAATTACAATCATATTGATTTTGGACATGCACGATTTCTAAATCACGTTACAGCACGATTTTCCCGCAGTATTCTATTTGAACCAATGAACAGGAGACTGAGCTTTATGACAAATAACCTGCATGATGAGTTCAGCACAGGAGAAAGTCAACAACTGTGGTGTGGGATTACTTTGGAAGGCTGATGTATCACAGAACCAGGTAATTTGTAAGTCAGTCATAGGTTGCAGCCAAAAATCTGTGGACATGTAGAAAAGCACACGCAACTACTTTTGATTTGGGGTCA…	A	1	52	0.0192307692307692	26673425	TTTATCAGCATCTTCAGCACAGGACATGTCTTGCATGTCATATCATGTTTTTTTTCCCTCAATTCTTTTAGGTAATTCCACATCCTGGTCTCAGCACTCCAACTCCAAGCACAGGAAACAGAGTGGGAAAAGACCATCTGAGGTACACAAAACTCACTCGCACACACATACGACTAGGGCTGTGCGATTAATTACAATCATATTGATTTTGGACATGCACGATTTCTAAATCACGTTACAGCACGATTTTCCCGCAGTATTCTATTTGAACCAATGAACAGGAGACTGAGCTTTATGACAAATAACCTGCATGATGAGTTCAGCACAGGAGAAAGTCAACAACTGTGGTGTGGGATTACTTTGGAAGGCTGATGTATCACAGAACCAGGTAATTTGTAA…	TTTATCAGCATCTTCAGCACAGGACATGTCTTGCATGTCATATCATGTTTTTTTTCCCTCAATTCTTTTAGGTAACAGCACTGTAGCTGAGAAAAGCACCGCTCCTCTGTTCATCAAGCCCAAGAAG
miseq25	1	217	L21	miseq25_1_315_21	jade1	2	17:26674315-26674593:1	DINDEL	crispr	crRNA:17:26674398-26674420:-1	17	26674402	TCAGTCCAGAGTCTATACCG	T	1	52	0.0192307692307692	26674338	GAGGACTATTATGAGCTGGCCGATCCCTGGCGGCAGGAGTGGGAGAAAGGGGTTCAAGTTCCTGTCAGTCCAGAGTCTATACCGCAGTGTACAGTGCGGTATAATATGTTTTTCCTCTTCCCTATCAAACTATTCTCCTTAAGTAG	GAGGACTATTATGAGCTGGCCGATCCCTGGCGGCAGGAGTGGGAGAAAGGGGTTCAAGTTCCTGTCAGTGTACAGTGCGGTATAATATGTTTTTCCTCTTCCCTATCAAACTATTCTCCTTAAGTAG
miseq25	1	217	L22	miseq25_1_315_22	jade1	1	17:26673352-26673601:1	NA	NA	crRNA:17:26673502-26673524:-1	NA	NA	NA	NA	0	11481	0	NA	NA	NA
miseq25	1	217	L22	miseq25_1_315_22	jade1	2	17:26674315-26674593:1	NA	NA	crRNA:17:26674398-26674420:-1	NA	NA	NA	NA	0	17441	0	NA	NA	NA
miseq25	1	217	L23	miseq25_1_315_23	jade1	1	17:26673352-26673601:1	NA	NA	crRNA:17:26673502-26673524:-1	NA	NA	NA	NA	0	4704	0	NA	NA	NA
miseq25	1	217	L23	miseq25_1_315_23	jade1	2	17:26674315-26674593:1	NA	NA	crRNA:17:26674398-26674420:-1	NA	NA	NA	NA	0	2	0	NA	NA	NA
miseq25	1	217	L24	miseq25_1_315_24	jade1	1	17:26673352-26673601:1	NA	NA	crRNA:17:26673502-26673524:-1	NA	NA	NA	NA	0	45	0	NA	NA	NA
miseq25	1	217	L24	miseq25_1_315_24	jade1	2	17:26674315-26674593:1	NA	NA	crRNA:17:26674398-26674420:-1	NA	NA	NA	NA	0	0	0	NA	NA	NA
miseq25	1	209	D01	miseq25_1_334_1	mier1a	1	6:34991622-34991871:1	DINDEL	crispr	crRNA:6:34991696-34991718:1	6	34991710	ACCAAG	A	5842	71248	0.0819952840781496	34991641	AAATGAAGTTTAGACACTTGTATTTTTTGGGGGTTTCCCTTTTATAGGAGATTATGGTTGGTTCAATGTACCAAGCGGAGACTCCTGTTGGCTTGTGTAAATACAAAGACAATGAAAAAGGTAAAAAA	TTTGGACMTTTGGACACTTGTATTTTTTGGGTGTTTCCCTTTTATAGGAGATCATGGTTGGTTCAATGTACGGAGACTCCTGTTGGCTTGTGTAAATACAAAGACAATGAAAAAGGTAAAAAATCTAAATAATATGCTAATT
miseq25	1	209	D01	miseq25_1_334_1	mier1a	1	6:34991622-34991871:1	DINDEL	crispr	crRNA:6:34991696-34991718:1	6	34991711	CCAAG	C	2152	71248	0.030204356613519	34991641	AAATGAAGTTTAGACACTTGTATTTTTTGGGGGTTTCCCTTTTATAGGAGATTATGGTTGGTTCAATGTACCAAGCGGAGACTCCTGTTGGCTTGTGTAAATACAAAGACAATGAAAAAGGTAAAAA	TTTGGACATTTGGACACTTGTATTTTTTGGGTGTTTCCCTTTTATAGGAGATCATGGTTGGTTCAATGTACCGGAGACTCCTGTTGGCTTGTGTAAATACAAAGACAATGAAAAAGGTAAAAAATCTAAATAAT
miseq25	1	209	D01	miseq25_1_334_1	mier1a	1	6:34991622-34991871:1	DINDEL	crispr	crRNA:6:34991696-34991718:1	6	34991703	TCAATGTAC	T	1821	71248	0.0255586121715697	34991641	AAATGAAGTTTAGACACTTGTATTTTTTGGGGGTTTCCCTTTTATAGGAGATTATGGTTGGTTCAATGTACCAAGCGGAGACTCCTGTTGGCTTGTGTAAATACAAAGACAATGAAAAAGGTAAAAAATCT	TTTGGACATTTGGACACTTGTATTTTTTGGGTGTTTCCCTTTTATAGGAGATCATGGTTGGTTCAAGCGGAGACTCCTGTTGGCTTGTGTAAATACAAAGACAATGAAAAAGGTAAAAAATCTAAATAATATGCTAATTTAAATACACTATGTGCATACATTTGAAAAATTCTGTTAA
miseq25	1	209	D01	miseq25_1_334_1	mier1a	1	6:34991622-34991871:1	DINDEL	crispr	crRNA:6:34991696-34991718:1	6	34991664	TTTTTGGGGGTTTCCCTTTTATAGGAGATTATGGTTGGTTCAATGTACC	T	1056	71248	0.0148214686728049	34991649	TTTAGACACTTGTATTTTTTGGGGGTTTCCCTTTTATAGGAGATTATGGTTGGTTCAATGTACCAAGCGGAGACTCCTGTTGGCTTGTGTAAATACAAAGACAATGAAAAAGGTAAAAAATCTAAATAATATGCTAATTTAAATACACTATGTGCATACATTTGAAAAATT	TTTGGACACTTGTATTAAGCGGAGACTCCTGTTGGCTTGTGTAAATACAAAGACAATGAAAAAGGTAAAAAATCTAAATAATATGCTAATTTAAATACACTATGTGCATACATTTGAAAAATTCT
miseq25	1	209	D01	miseq25_1_334_1	mier1a	1	6:34991622-34991871:1	DINDEL	crispr	crRNA:6:34991696-34991718:1	6	34991709	TACCA	T	1055	71248	0.0148074331911071	34991622	ATGTATACAATCTTTGTTTAAATGAAGTTTAGACACTTGTATTTTTTGGGGGTTTCCCTTTTATAGGAGATTATGGTTGGTTCAATGTACCAAGCGGAGACTCCTGTTGGCTTGTGTAAATACAAAGACAATGAAAAAGGTAAAAAATCTAAAT	ACTTCTCCCCTCTTCTTCCYYYSSMCMTTTGGACACTTGTATTTTTTGGGTGTTTCCCTTTTATAGGAGATCATGGTTGGTTCAATGTAGCGGAGACTCCTGTTGGCTTGTGTAAATACAAAGACAATGAAAAAGGTAAAAAATCTAAATAATATG
miseq25	1	209	D01	miseq25_1_334_1	mier1a	1	6:34991622-34991871:1	DINDEL	crispr	crRNA:6:34991696-34991718:1	6	34991709	TACC	T	921	71248	0.012926678643611	34991649	TTTAGACACTTGTATTTTTTGGGGGTTTCCCTTTTATAGGAGATTATGGTTGGTTCAATGTACCAAGCGGAGACTCCTGTTGGCTTGTGTAAATACAAAGACAATGAAAAAGGTAAAAAATCTAAA	TTTGGACACTTGTATTTTTTGGGTGTTTCCCTTTTATAGGAGATCATGGTTGGTTCAATGTAAGCGGAGACTCCTGTTGGCTTGTGTAAATACAAAGACAATGAAAAAGGTAAAAAATCTAAATAA
miseq25	1	209	D01	miseq25_1_334_1	mier1a	1	6:34991622-34991871:1	DINDEL	crispr	crRNA:6:34991696-34991718:1	6	34991710	A	AC	799	71248	0.0112143498764878	34991622	ATGTATACAATCTTTGTTTAAATGAAGTTTAGACACTTGTATTTTTTGGGGGTTTCCCTTTTATAGGAGATTATGGTTGGTTCAATGTACCAAGCGGAGACTCCTGTTGGCTTGTGTAAATACAAAGACAATGAAAAAGGTAAAAAAT	ATGTATACCCTCTTTTTTTCCCTTCCTTTTGGACACTTGTATTTTTTGGGTGTTTCCCTTTTATAGGAGATCATGGTTGGTTCAATGTACCCAAGCGGAGACTCCTGTTGGCTTGTGTAAATACAAAGACAATGAAAAAGGTAAAAAATCTA
miseq25	1	209	D02	miseq25_1_334_2	mier1a	1	6:34991622-34991871:1	DINDEL	crispr	crRNA:6:34991696-34991718:1	6	34991711	CCAA	C	4692	60099	0.0780711825487945	34991622	ATGTATACAATCTTTGTTTAAATGAAGTTTAGACACTTGTATTTTTTGGGGGTTTCCCTTTTATAGGAGATTATGGTTGGTTCAATGTACCAAGCGGAGACTCCTGTTGGCTTGTGTAAATACAAAGACAATGAAAAAGGTAAAAAATCTAAA	ATGTATACCCTCTTTTTTTCCCTTCCWTTTGGACACTTGTATTTTTTGGGTGTTTCCCTTTTATAGGAGATCATGGTTGGTTCAATGTACGCGGAGACTCCTGTTGGCTTGTGTAAATACAAAGACAATGAAAAAGGTAAAAAATCTAAATAA
miseq25	1	209	D02	miseq25_1_334_2	mier1a	1	6:34991622-34991871:1	DINDEL	crispr	crRNA:6:34991696-34991718:1	6	34991709	TACCA	T	1860	60099	0.0309489342584735	34991649	TTTAGACACTTGTATTTTTTGGGGGTTTCCCTTTTATAGGAGATTATGGTTGGTTCAATGTACCAAGCGGAGACTCCTGTTGGCTTGTGTAAATACAAAGACAATGAAAAAGGTAAAAAATCTAAAT	TTTGGACACTTGTATTTTTTGGGTGTTTCCCTTTTATAGGAGATCATGGTTGGTTCAATGTAGCGGAGACTCCTGTTGGCTTGTGTAAATACAAAGACAATGAAAAAGGTAAAAAATCTAAATAA
miseq25	1	209	D02	miseq25_1_334_2	mier1a	1	6:34991622-34991871:1	DINDEL	crispr	crRNA:6:34991696-34991718:1	6	34991703	TCAATGTAC	T	1750	60099	0.0291186209421122	34991649	TTTAGACACTTGTATTTTTTGGGGGTTTCCCTTTTATAGGAGATTATGGTTGGTTCAATGTACCAAGCGGAGACTCCTGTTGGCTTGTGTAAATACAAAGACAATGAAAAAGGTAAAAAATCTAAATAATA	TTTGGACACTTGTATTTTTTGGGTGTTTCCCTTTTATAGGAGATCATGGTTGGTTCAAGCGGAGACTCCTGTTGGCTTGTGTAAATACAAAGACAATGAAAAAGGTAAAAAATCTAAATAATATG
miseq25	1	209	D02	miseq25_1_334_2	mier1a	1	6:34991622-34991871:1	DINDEL	crispr	crRNA:6:34991696-34991718:1	6	34991710	ACCAAG	A	1746	60099	0.0290520640942445	34991649	TTTAGACACTTGTATTTTTTGGGGGTTTCCCTTTTATAGGAGATTATGGTTGGTTCAATGTACCAAGCGGAGACTCCTGTTGGCTTGTGTAAATACAAAGACAATGAAAAAGGTAAAAAATCTAAATA	TTTGGACACTTGTATTTTTTGGGTGTTTCCCTTTTATAGGAGATCATGGTTGGTTCAATGTACGGAGACTCCTGTTGGCTTGTGTAAATACAAAGACAATGAAAAAGGTAAAAAATCTAAATAAT
miseq25	1	209	D02	miseq25_1_334_2	mier1a	1	6:34991622-34991871:1	DINDEL	crispr	crRNA:6:34991696-34991718:1	6	34991709	TACC	T	1262	60099	0.0209986855022546	34991649	TTTAGACACTTGTATTTTTTGGGGGTTTCCCTTTTATAGGAGATTATGGTTGGTTCAATGTACCAAGCGGAGACTCCTGTTGGCTTGTGTAAATACAAAGACAATGAAAAAGGTAAAAAATCTAAA	TTTGGACACTTGTATTTTTTGGGTGTTTCCCTTTTATAGGAGATCATGGTTGGTTCAATGTAAGCGGAGACTCCTGTTGGCTTGTGTAAATACAAAGACAATGAAAAAGGTAAAAAATCTAAATAATAT
miseq25	1	209	D02	miseq25_1_334_2	mier1a	1	6:34991622-34991871:1	DINDEL	crispr	crRNA:6:34991696-34991718:1	6	34991705	AATGTACC	A	1116	60099	0.0185693605550841	34991649	TTTAGACACTTGTATTTTTTGGGGGTTTCCCTTTTATAGGAGATTATGGTTGGTTCAATGTACCAAGCGGAGACTCCTGTTGGCTTGTGTAAATACAAAGACAATGAAAAAGGTAAAAAATCTAAATAAT	TTTGGACACTTGTATTTTTTGGGTGTTTCCCTTTTATAGGAGATCATGGTTGGTTCAAAGCGGAGACTCCTGTTGGCTTGTGTAAATACAAAGACAATGAAAAAGGTAAAAAATCTAAATAATAT
miseq25	1	209	D02	miseq25_1_334_2	mier1a	1	6:34991622-34991871:1	DINDEL	crispr	crRNA:6:34991696-34991718:1	6	34991709	TACCAAGCGGAG	T	953	60099	0.0158571690044759	34991648	GTTTAGACACTTGTATTTTTTGGGGGTTTCCCTTTTATAGGAGATTATGGTTGGTTCAATGTACCAAGCGGAGACTCCTGTTGGCTTGTGTAAATACAAAGACAATGAAAAAGGTAAAAAATCTAAATAATATGC	ATTTGGACACTTGTATTTTTTGGGTGTTTCCCTTTTATAGGAGATCATGGTTGGTTCAATGTACTCCTGTTGGCTTGTGTAAATACAAAGACAATGAAAAAGGTAAAAAATCTAAATAATATGCTAATTTAAATACACTATGTGCATACATTTGAAAAATTCTGTTAAAAGCACCAGAGATTTCCAAAAT
miseq25	1	209	D02	miseq25_1_334_2	mier1a	1	6:34991622-34991871:1	DINDEL	crispr	crRNA:6:34991696-34991718:1	6	34991708	GTACCA	G	811	60099	0.0134944009051731	34991649	TTTAGACACTTGTATTTTTTGGGGGTTTCCCTTTTATAGGAGATTATGGTTGGTTCAATGTACCAAGCGGAGACTCCTGTTGGCTTGTGTAAATACAAAGACAATGAAAAAGGTAAAAAATCTAAATA	TTTGGACACTTGTATTTTTTGGGTGTTTCCCTTTTATAGGAGATCATGGTTGGTTCAATGAGCGGAGACTCCTGTTGGCTTGTGTAAATACAAAGACAATGAAAAAGGTAAAAAATCTAAATAA
miseq25	1	209	D02	miseq25_1_334_2	mier1a	1	6:34991622-34991871:1	DINDEL	crispr	crRNA:6:34991696-34991718:1	6	34991710	A	AC	699	60099	0.011630809164878	34991648	GTTTAGACACTTGTATTTTTTGGGGGTTTCCCTTTTATAGGAGATTATGGTTGGTTCAATGTACCAAGCGGAGACTCCTGTTGGCTTGTGTAAATACAAAGACAATGAAAAAGGTAAAAAATC	ATTTGGACACTTGTATTTTTTGGGTGTTTCCCTTTTATAGGAGATCATGGTTGGTTCAATGTACCCAAGCGGAGACTCCTGTTGGCTTGTGTAAATACAAAGACAATGAAAAAGGTAAAAAATCT
miseq25	1	209	D03	miseq25_1_334_3	mier1a	1	6:34991622-34991871:1	DINDEL	crispr	crRNA:6:34991696-34991718:1	6	34991703	TCAATGTAC	T	2339	56617	0.0413126799371214	34991637	GTTTAAATGAAGTTTAGACACTTGTATTTTTTGGGGGTTTCCCTTTTATAGGAGATTATGGTTGGTTCAATGTACCAAGCGGAGACTCCTGTTGGCTTGTGTAAATACAAAGACAATGAAAAAGGTAAAAA	TTTGGACACTTGTTTGGACACTTGTATTTTTTGGGTGTTTCCCTTTTATAGGAGATCATGGTTGGTTCAAGCGGAGACTCCTGTTGGCTTGTGTAAATACAAAGACAATGAAAAAGGTAAAAAATCTAAATAATATGCTAATTTAAATACACTATGTGCATACATTTGAAAAATTCTGTTAAAAG
miseq25	1	209	D03	miseq25_1_334_3	mier1a	1	6:34991622-34991871:1	DINDEL	crispr	crRNA:6:34991696-34991718:1	6	34991711	CCAAG	C	1903	56617	0.0336118127064309	34991648	GTTTAGACACTTGTATTTTTTGGGGGTTTCCCTTTTATAGGAGATTATGGTTGGTTCAATGTACCAAGCGGAGACTCCTGTTGGCTTGTGTAAATACAAAGACAATGAAAAAGGTAAAAAATCTAAA	GTTTGGACACTTGTATTTTTTGGGTGTTTCCCTTTTATAGGAGATCATGGTTGGTTCAATGTACCGGAGACTCCTGTTGGCTTGTGTAAATACAAAGACAATGAAAAAGGTAAAAAATCTAAATAATATGCTAATTTAAATACACTATGTGCATACATTTGAAAAATTCTGTT
miseq25	1	209	D03	miseq25_1_334_3	mier1a	1	6:34991622-34991871:1	DINDEL	crispr	crRNA:6:34991696-34991718:1	6	34991710	ACCAAG	A	1800	56617	0.0317925711358779	34991622	ATGTATACAATCTTTGTTTAAATGAAGTTTAGACACTTGTATTTTTTGGGGGTTTCCCTTTTATAGGAGATTATGGTTGGTTCAATGTACCAAGCGGAGACTCCTGTTGGCTTGTGTAAATACAAAGACAATGAAAAAGGTAAAAAATCTAAATA	ATGTATACACTCTTTTTTKSMCWSWWGTTTRGACACTTGTATTTTTTGGGKGTTTCCCTTTTATAGGAGATYATGGTTGGTTCAATGTACGGAGACTCCTGTTGGCTTGTGTAAATACAAAGACAATGAAAAAGGTAAAAAATCTAAATAATA
miseq25	1	209	D03	miseq25_1_334_3	mier1a	1	6:34991622-34991871:1	DINDEL	crispr	crRNA:6:34991696-34991718:1	6	34991709	TACC	T	1348	56617	0.0238091032728686	34991649	TTTAGACACTTGTATTTTTTGGGGGTTTCCCTTTTATAGGAGATTATGGTTGGTTCAATGTACCAAGCGGAGACTCCTGTTGGCTTGTGTAAATACAAAGACAATGAAAAAGGTAAAAAATCTAAA	TTTGGACACTTGTATTTTTTGGGTGTTTCCCTTTTATAGGAGATCATGGTTGGTTCAATGTAAGCGGAGACTCCTGTTGGCTTGTGTAAATACAAAGACAATGAAAAAGGTAAAAAATCTAAATAAT
miseq25	1	209	D03	miseq25_1_334_3	mier1a	1	6:34991622-34991871:1	DINDEL	crispr	crRNA:6:34991696-34991718:1	6	34991705	AATGTACC	A	1342	56617	0.023703128035749	34991649	TTTAGACACTTGTATTTTTTGGGGGTTTCCCTTTTATAGGAGATTATGGTTGGTTCAATGTACCAAGCGGAGACTCCTGTTGGCTTGTGTAAATACAAAGACAATGAAAAAGGTAAAAAATCTAAATAAT	TTTRGACACTTGTATTTTTTGGGKGTTTCCCTTTTATAGGAGATYATGGTTGGTTCAAAGCGGAGACTCCTGTTGGCTTGTGTAAATACAAAGACAATGAAAAAGGTAAAAAATCTAAATAATATG
miseq25	1	209	D03	miseq25_1_334_3	mier1a	1	6:34991622-34991871:1	DINDEL	crispr	crRNA:6:34991696-34991718:1	6	34991709	TACCA	T	1250	56617	0.0220781743999152	34991649	TTTAGACACTTGTATTTTTTGGGGGTTTCCCTTTTATAGGAGATTATGGTTGGTTCAATGTACCAAGCGGAGACTCCTGTTGGCTTGTGTAAATACAAAGACAATGAAAAAGGTAAAAAATCTAAAT	TTTRGACACTTGTATTTTTTGGGKGTTTCCCTTTTATAGGAGATYATGGTTGGTTCAATGTAGCGGAGACTCCTGTTGGCTTGTGTAAATACAAAGACAATGAAAAAGGTAAAAAATCTAAATAAT
miseq25	1	209	D03	miseq25_1_334_3	mier1a	1	6:34991622-34991871:1	DINDEL	crispr	crRNA:6:34991696-34991718:1	6	34991707	TGTACCAA	T	826	56617	0.014589257643464	34991622	ATGTATACAATCTTTGTTTAAATGAAGTTTAGACACTTGTATTTTTTGGGGGTTTCCCTTTTATAGGAGATTATGGTTGGTTCAATGTACCAAGCGGAGACTCCTGTTGGCTTGTGTAAATACAAAGACAATGAAAAAGGTAAAAAATCTAAATAAT	AAGGAAAAAAGAAAAGAAAAAAAGAAKTTTGGACACTTGTATTTTTTGGGTGTTTCCCTTTTATAGGAGATCATGGTTGGTTCAATGCGGAGACTCCTGTTGGCTTGTGTAAATACAAAGACAATGAAAAAGGTAAAAAATCTAAATAATAT
miseq25	1	209	D03	miseq25_1_334_3	mier1a	1	6:34991622-34991871:1	DINDEL	crispr	crRNA:6:34991696-34991718:1	6	34991710	AC	A	693	56617	0.012240139887313	34991648	GTTTAGACACTTGTATTTTTTGGGGGTTTCCCTTTTATAGGAGATTATGGTTGGTTCAATGTACCAAGCGGAGACTCCTGTTGGCTTGTGTAAATACAAAGACAATGAAAAAGGTAAAAAATCTA	ATTTRGACACTTGTATTTTTTGGGKGTTTCCCTTTTATAGGAGATYATGGTTGGTTCAATGTACAAGCGGAGACTCCTGTTGGCTTGTGTAAATACAAAGACAATGAAAAAGGTAAAAAATCTAA
miseq25	1	209	D04	miseq25_1_334_4	mier1a	1	6:34991622-34991871:1	DINDEL	crispr	crRNA:6:34991696-34991718:1	6	34991703	TCAATGTAC	T	2922	62073	0.0470736068822193	34991649	TTTAGACACTTGTATTTTTTGGGGGTTTCCCTTTTATAGGAGATTATGGTTGGTTCAATGTACCAAGCGGAGACTCCTGTTGGCTTGTGTAAATACAAAGACAATGAAAAAGGTAAAAAATCTAAATAATA	TTTGGACACTTGTATTTTTTGGGTGTTTCCCTTTTATAGGAGATCATGGTTGGTTCAAGCGGAGACTCCTGTTGGCTTGTGTAAATACAAAGACAATGAAAAAGGTAAAAAATCTAAATAATATGCTA
miseq25	1	209	D04	miseq25_1_334_4	mier1a	1	6:34991622-34991871:1	DINDEL	crispr	crRNA:6:34991696-34991718:1	6	34991710	ACCAAG	A	1763	62073	0.0284020427561097	34991649	TTTAGACACTTGTATTTTTTGGGGGTTTCCCTTTTATAGGAGATTATGGTTGGTTCAATGTACCAAGCGGAGACTCCTGTTGGCTTGTGTAAATACAAAGACAATGAAAAAGGTAAAAAATCTAAATA	TTTGGACACTTGTATTTTTTGGGTGTTTCCCTTTTATAGGAGATCATGGTTGGTTCAATGTACGGAGACTCCTGTTGGCTTGTGTAAATACAAAGACAATGAAAAAGGTAAAAAATCTAAATAAT
miseq25	1	209	D04	miseq25_1_334_4	mier1a	1	6:34991622-34991871:1	DINDEL	crispr	crRNA:6:34991696-34991718:1	6	34991709	TACC	T	1462	62073	0.0235529135050666	34991648	GTTTAGACACTTGTATTTTTTGGGGGTTTCCCTTTTATAGGAGATTATGGTTGGTTCAATGTACCAAGCGGAGACTCCTGTTGGCTTGTGTAAATACAAAGACAATGAAAAAGGTAAAAAATCTAA	STTTGGACACTTGTATTTTTTGGGTGTTTCCCTTTTATAGGAGATCATGGTTGGTTCAATGTAAGCGGAGACTCCTGTTGGCTTGTGTAAATACAAAGACAATGAAAAAGGTAAAAAATCTAAATAATA
miseq25	1	209	D04	miseq25_1_334_4	mier1a	1	6:34991622-34991871:1	CIGAR	crispr	crRNA:6:34991696-34991718:1	6	34991709	TACC	TGGTTCAA	1303	62073	0.0209914133359109	34991622	ATGTATACAATCTTTGTTTAAATGAAGTTTAGACACTTGTATTTTTTGGGGGTTTCCCTTTTATAGGAGATTATGGTTGGTTCAATGTACCAAGCGGAGACTCCTGTTGGCTTGTGTAAATACAAAGACAATGAAAAAGGTAAAA	ATGTAAAAAAAAAATGTAAAAAAGAAMTTTGGACACTTGTATTTTTTGGGTGTTTCCCTTTTATAGGAGATCATGGTTGGTTCAATGTGGTTCAAAAGCGGAGACTCCTGTTGGCTTGTGTAAATACAAAGACAATGAAAAAGGTAAAAAATCTAAAT
miseq25	1	209	D04	miseq25_1_334_4	mier1a	1	6:34991622-34991871:1	DINDEL	crispr	crRNA:6:34991696-34991718:1	6	34991705	AATGTACC	A	1287	62073	0.0207336523125997	34991622	ATGTATACAATCTTTGTTTAAATGAAGTTTAGACACTTGTATTTTTTGGGGGTTTCCCTTTTATAGGAGATTATGGTTGGTTCAATGTACCAAGCGGAGACTCCTGTTGGCTTGTGTAAATACAAAGACAATGAAAAAGGTAAAAAATCTAAATAAT	AAGGAGAAAAAAGAGGAAAAAAGGAAGTTTGGACACTTGTATTTTTTGGGTGTTTCCCTTTTATAGGAGATCATGGTTGGTTCAAAGCGGAGACTCCTGTTGGCTTGTGTAAATACAAAGACAATGAAAAAGGTAAAAAATCTAAATAATA
miseq25	1	209	D04	miseq25_1_334_4	mier1a	1	6:34991622-34991871:1	DINDEL	crispr	crRNA:6:34991696-34991718:1	6	34991709	TACCA	T	1187	62073	0.0191226459169043	34991622	ATGTATACAATCTTTGTTTAAATGAAGTTTAGACACTTGTATTTTTTGGGGGTTTCCCTTTTATAGGAGATTATGGTTGGTTCAATGTACCAAGCGGAGACTCCTGTTGGCTTGTGTAAATACAAAGACAATGAAAAAGGTAAAAAATCTAAAT	AAGAAAAAAAAAAAAGAAAAAAAGAAGTTTGGACACTTGTATTTTTTGGGTGTTTCCCTTTTATAGGAGATCATGGTTGGTTCAATGTAGCGGAGACTCCTGTTGGCTTGTGTAAATACAAAGACAATGAAAAAGGTAAAAAATCTAAATAATATG
miseq25	1	209	D04	miseq25_1_334_4	mier1a	1	6:34991622-34991871:1	DINDEL	crispr	crRNA:6:34991696-34991718:1	6	34991709	T	TTCA	875	62073	0.0140963059623347	34991649	TTTAGACACTTGTATTTTTTGGGGGTTTCCCTTTTATAGGAGATTATGGTTGGTTCAATGTACCAAGCGGAGACTCCTGTTGGCTTGTGTAAATACAAAGACAATGAAAAAGGTAAAAAA	TTTGGACACTTGTATTTTTTGGGTGTTTCCCTTTTATAGGAGATCATGGTTGGTTCAATGTTCAATAAAGCGGAGACTCCTGTTGGCTTGTGTAAATACAAAGACAATGAAAAAGGTAAAAAAT
miseq25	1	209	D04	miseq25_1_334_4	mier1a	1	6:34991622-34991871:1	CIGAR	crispr	crRNA:6:34991696-34991718:1	6	34991709	TA	TGGTT	840	62073	0.0135324537238413	34991649	TTTAGACACTTGTATTTTTTGGGGGTTTCCCTTTTATAGGAGATTATGGTTGGTTCAATGTACCAAGCGGAGACTCCTGTTGGCTTGTGTAAATACAAAGACAATGAAAAAGGTAAAAAA	TTTGGACACTTGTATTTTTTGGGTGTTTCCCTTTTATAGGAGATCATGGTTGGTTCAATGTGGTTCAAAGCGGAGACTCCTGTTGGCTTGTGTAAATACAAAGACAATGAAAAAGGTAAAAAATCT
miseq25	1	209	D04	miseq25_1_334_4	mier1a	1	6:34991622-34991871:1	CIGAR	crispr	crRNA:6:34991696-34991718:1	6	34991709	TA	TTGGTT	797	62073	0.0128397209736923	34991648	GTTTAGACACTTGTATTTTTTGGGGGTTTCCCTTTTATAGGAGATTATGGTTGGTTCAATGTACCAAGCGGAGACTCCTGTTGGCTTGTGTAAATACAAAGACAATGAAAAAGGTAAAAA	TTTTGGACACTTGTATTTTTTGGGTGTTTCCCTTTTATAGGAGATCATGGTTGGTTCAATGTTGGTTCAAAGCGGAGACTCCTGTTGGCTTGTGTAAATACAAAGACAATGAAAAAGGTAAAAAAT
miseq25	1	209	D04	miseq25_1_334_4	mier1a	1	6:34991622-34991871:1	DINDEL	crispr	crRNA:6:34991696-34991718:1	6	34991707	TGTACCAA	T	726	62073	0.0116959064327485	34991648	GTTTAGACACTTGTATTTTTTGGGGGTTTCCCTTTTATAGGAGATTATGGTTGGTTCAATGTACCAAGCGGAGACTCCTGTTGGCTTGTGTAAATACAAAGACAATGAAAAAGGTAAAAAATCTAAATAAT	GTTTGGACACTTGTATTTTTTGGGTGTTTCCCTTTTATAGGAGATCATGGTTGGTTCAATGCGGAGACTCCTGTTGGCTTGTGTAAATACAAAGACAATGAAAAAGGTAAAAAATCTAAATAATAT
miseq25	1	209	D04	miseq25_1_334_4	mier1a	1	6:34991622-34991871:1	DINDEL	crispr	crRNA:6:34991696-34991718:1	6	34991707	TGTACCAAGC	T	693	62073	0.0111642743221691	34991622	ATGTATACAATCTTTGTTTAAATGAAGTTTAGACACTTGTATTTTTTGGGGGTTTCCCTTTTATAGGAGATTATGGTTGGTTCAATGTACCAAGCGGAGACTCCTGTTGGCTTGTGTAAATACAAAGACAATGAAAAAGGTAAAAAATCTAAATAATAT	AGGAAAAAAAGAAAAGGGGAAAAGAAGTTTGGACACTTGTATTTTTTGGGTGTTTCCCTTTTATAGGAGATCATGGTTGGTTCAATGGAGACTCCTGTTGGCTTGTGTAAATACAAAGACAATGAAAAAGGTAAAAAATCTAAATAATATGC
miseq25	1	209	D04	miseq25_1_334_4	mier1a	1	6:34991622-34991871:1	DINDEL	crispr	crRNA:6:34991696-34991718:1	6	34991707	TGTACCAAGCG	T	679	62073	0.0109387334267717	34991649	TTTAGACACTTGTATTTTTTGGGGGTTTCCCTTTTATAGGAGATTATGGTTGGTTCAATGTACCAAGCGGAGACTCCTGTTGGCTTGTGTAAATACAAAGACAATGAAAAAGGTAAAAAATCTAAATAATATG	TTTGGACACTTGTATTTTTTGGGTGTTTCCCTTTTATAGGAGATCATGGTTGGTTCAATGAGACTCCTGTTGGCTTGTGTAAATACAAAGACAATGAAAAAGGTAAAAAATCTAAATAATATGCTAAT
miseq25	1	209	D05	miseq25_1_334_5	mier1a	1	6:34991622-34991871:1	DINDEL	crispr	crRNA:6:34991696-34991718:1	6	34991710	ACCAAG	A	3413	69718	0.0489543589890703	34991622	ATGTATACAATCTTTGTTTAAATGAAGTTTAGACACTTGTATTTTTTGGGGGTTTCCCTTTTATAGGAGATTATGGTTGGTTCAATGTACCAAGCGGAGACTCCTGTTGGCTTGTGTAAATACAAAGACAATGAAAAAGGTAAAAAATCTAAATA	ATGTCTACAATCTTTGTTTAACTGCCGTTTGGACACTTGTATTTTTTGGGTGTTTCCCTTTTATAGGAGATCATGGTTGGTTCAATGTACGGAGACTCCTGTTGGCTTGTGTAAATACAAAGACAATGAAAAAGGTAAAAAATCTAAATAATA
miseq25	1	209	D05	miseq25_1_334_5	mier1a	1	6:34991622-34991871:1	DINDEL	crispr	crRNA:6:34991696-34991718:1	6	34991703	TCAATGTAC	T	3358	69718	0.0481654665939929	34991622	ATGTATACAATCTTTGTTTAAATGAAGTTTAGACACTTGTATTTTTTGGGGGTTTCCCTTTTATAGGAGATTATGGTTGGTTCAATGTACCAAGCGGAGACTCCTGTTGGCTTGTGTAAATACAAAGACAATGAAAAAGGTAAAAAATCTAAATAATA	ATTTCTCCAATCTTTTTTTAAATGAAGTTTGGACACTTGTATTTTTTGGGTGTTTCCCTTTTATAGGAGATCATGGTTGGTTCAAGCGGAGACTCCTGTTGGCTTGTGTAAATACAAAGACAATGAAAAAGGTAAAAAATCTAAATAATATGC
miseq25	1	209	D05	miseq25_1_334_5	mier1a	1	6:34991622-34991871:1	DINDEL	crispr	crRNA:6:34991696-34991718:1	6	34991709	TACCA	T	2406	69718	0.0345104564101093	34991622	ATGTATACAATCTTTGTTTAAATGAAGTTTAGACACTTGTATTTTTTGGGGGTTTCCCTTTTATAGGAGATTATGGTTGGTTCAATGTACCAAGCGGAGACTCCTGTTGGCTTGTGTAAATACAAAGACAATGAAAAAGGTAAAAAATCTAAAT	ATTTMTCCMMTCTTTTTTTAAATTAATTTTGGACACTTGTATTTTTTGGGTGTTTCCCTTTTATAGGAGATCATGGTTGGTTCAATGTAGCGGAGACTCCTGTTGGCTTGTGTAAATACAAAGACAATGAAAAAGGTAAAAAATCTAAATAA
miseq25	1	209	D05	miseq25_1_334_5	mier1a	1	6:34991622-34991871:1	DINDEL	crispr	crRNA:6:34991696-34991718:1	6	34991705	AATGTACC	A	2384	69718	0.0341948994520784	34991622	ATGTATACAATCTTTGTTTAAATGAAGTTTAGACACTTGTATTTTTTGGGGGTTTCCCTTTTATAGGAGATTATGGTTGGTTCAATGTACCAAGCGGAGACTCCTGTTGGCTTGTGTAAATACAAAGACAATGAAAAAGGTAAAAAATCTAAATAAT	ATTTCTCCCCYCTTYYTTTAAATKAAKTTTGGACACTTGTATTTTTTGGGTGTTTCCCTTTTATAGGAGATCATGGTTGGTTCAAAGCGGAGACTCCTGTTGGCTTGTGTAAATACAAAGACAATGAAAAAGGTAAAAAATCTAAATAATATGC
miseq25	1	209	D05	miseq25_1_334_5	mier1a	1	6:34991622-34991871:1	DINDEL	crispr	crRNA:6:34991696-34991718:1	6	34991709	TACC	T	1820	69718	0.0261051665280129	34991649	TTTAGACACTTGTATTTTTTGGGGGTTTCCCTTTTATAGGAGATTATGGTTGGTTCAATGTACCAAGCGGAGACTCCTGTTGGCTTGTGTAAATACAAAGACAATGAAAAAGGTAAAAAATCTAAA	TTTGGACACTTGTATTTTTTGGGTGTTTCCCTTTTATAGGAGATCATGGTTGGTTCAATGTAAGCGGAGACTCCTGTTGGCTTGTGTAAATACAAAGACAATGAAAAAGGTAAAAAATCTAAATA
miseq25	1	209	D05	miseq25_1_334_5	mier1a	1	6:34991622-34991871:1	DINDEL	crispr	crRNA:6:34991696-34991718:1	6	34991707	TGTACCAA	T	1511	69718	0.0216730256174876	34991649	TTTAGACACTTGTATTTTTTGGGGGTTTCCCTTTTATAGGAGATTATGGTTGGTTCAATGTACCAAGCGGAGACTCCTGTTGGCTTGTGTAAATACAAAGACAATGAAAAAGGTAAAAAATCTAAATAAT	TTTGGACACTTGTATTTTTTGGGTGTTTCCCTTTTATAGGAGATCATGGTTGGTTCAATGCGGAGACTCCTGTTGGCTTGTGTAAATACAAAGACAATGAAAAAGGTAAAAAATCTAAATAATATG
miseq25	1	209	D05	miseq25_1_334_5	mier1a	1	6:34991622-34991871:1	DINDEL	crispr	crRNA:6:34991696-34991718:1	6	34991710	A	AC	1510	69718	0.0216586821193953	34991625	TATACAATCTTTGTTTAAATGAAGTTTAGACACTTGTATTTTTTGGGGGTTTCCCTTTTATAGGAGATTATGGTTGGTTCAATGTACCAAGCGGAGACTCCTGTTGGCTTGTGTAAATACAAAGACAATGAAAAAGGTAAAAAATCTAA	AGTATCATCTTTGTTTAAATGAAKTTTGGACACTTGTATTTTTTGGGTGTTTCCCTTTTATAGGAGATCATGGTTGGTTCAATGTACCCAAGCGGAGACTCCTGTTGGCTTGTGTAAATACAAAGACAATGAAAAAGGTAAAAAATCTAA
miseq25	1	209	D05	miseq25_1_334_5	mier1a	1	6:34991622-34991871:1	DINDEL	crispr	crRNA:6:34991696-34991718:1	6	34991711	CCAA	C	1133	69718	0.0162511833385926	34991649	TTTAGACACTTGTATTTTTTGGGGGTTTCCCTTTTATAGGAGATTATGGTTGGTTCAATGTACCAAGCGGAGACTCCTGTTGGCTTGTGTAAATACAAAGACAATGAAAAAGGTAAAAAATCTAAA	TTTGGACACTTGTATTTTTTGGGTGTTTCCCTTTTATAGGAGATCATGGTTGGTTCAATGTACGCGGAGACTCCTGTTGGCTTGTGTAAATACAAAGACAATGAAAAAGGTAAAAAATCTAAATA
miseq25	1	209	D05	miseq25_1_334_5	mier1a	1	6:34991622-34991871:1	DINDEL	crispr	crRNA:6:34991696-34991718:1	6	34991704	CAATGTACCAAGCGGAGACTCCTGTTGGCTTGTGTAAATACAAAGACAATGAAAAAGGTAA	C	1038	69718	0.0148885510198227	34991622	ATGTATACAATCTTTGTTTAAATGAAGTTTAGACACTTGTATTTTTTGGGGGTTTCCCTTTTATAGGAGATTATGGTTGGTTCAATGTACCAAGCGGAGACTCCTGTTGGCTTGTGTAAATACAAAGACAATGAAAAAGGTAAAAAATCTAAATAATATGCTAATTTAAATACACTATGTGCATACATTTGAAAAATTCTGTTAAAAGCA	CTTTATACAATCTTTGTTTAAATTCATTTTGGACACTTGTATTTTTTGGGTGTTTCCCTTTTATAGGAGATCATGGTTGGTTCAAAATCTAAATAATATGCTAATTTAAATACACTATGTGCATACATTTGAAAAATTCTGTTAAAAGCACCAGAGATTTCCAAAATT
miseq25	1	209	D05	miseq25_1_334_5	mier1a	1	6:34991622-34991871:1	DINDEL	crispr	crRNA:6:34991696-34991718:1	6	34991711	C	CAATGTT	751	69718	0.0107719670673284	34991649	TTTAGACACTTGTATTTTTTGGGGGTTTCCCTTTTATAGGAGATTATGGTTGGTTCAATGTACCAAGCGGAGACTCCTGTTGGCTTGTGTAAATACAAAGACAATGAAAAAGGTAAA	TTTGGACACTTGTATTTTTTGGGTGTTTCCCTTTTATAGGAGATCATGGTTGGTTCAATGTACAATGTTCAAGCGGAGACTCCTGTTGGCTTGTGTAAATACAAAGACAATGAAAAAGGTAAAA
miseq25	1	209	D05	miseq25_1_334_5	mier1a	1	6:34991622-34991871:1	DINDEL	crispr	crRNA:6:34991696-34991718:1	6	34991711	CCAAG	C	749	69718	0.0107432800711437	34991649	TTTAGACACTTGTATTTTTTGGGGGTTTCCCTTTTATAGGAGATTATGGTTGGTTCAATGTACCAAGCGGAGACTCCTGTTGGCTTGTGTAAATACAAAGACAATGAAAAAGGTAAAAAATCTAAAT	TTTGGACACTTGTATTTTTTGGGTGTTTCCCTTTTATAGGAGATCATGGTTGGTTCAATGTACCGGAGACTCCTGTTGGCTTGTGTAAATACAAAGACAATGAAAAAGGTAAAAAATCTAAATAA
miseq25	1	209	D06	miseq25_1_334_6	mier1a	1	6:34991622-34991871:1	DINDEL	crispr	crRNA:6:34991696-34991718:1	6	34991657	CTTGTATTTTTTGGGGGTTTCCCTTTTATAGGAGATTATGGTTGGTTCAATGTACCAAGCGGAGACTCCTG	C	6763	62542	0.108135333056186	34991648	GTTTAGACACTTGTATTTTTTGGGGGTTTCCCTTTTATAGGAGATTATGGTTGGTTCAATGTACCAAGCGGAGACTCCTGTTGGCTTGTGTAAATACAAAGACAATGAAAAAGGTAAAAAATCTAAATAATATGCTAATTTAAATACACTATGTGCATACATTTGAAAAATTCTGTTAAAAGCACCAGAGATTT	GTTTGGACACTTGGCTTGTGTAAATACAAAGACAATGAAAAAGGTAAAAAATCTAAATAATATGCTAATTTAAATACACTATGTGCATACATTTGAAAAATTCTGTTAAAAGCACCAGAGATTTCCAAAATGCACATA
miseq25	1	209	D06	miseq25_1_334_6	mier1a	1	6:34991622-34991871:1	DINDEL	crispr	crRNA:6:34991696-34991718:1	6	34991709	TACCA	T	2127	62542	0.0340091458539861	34991649	TTTAGACACTTGTATTTTTTGGGGGTTTCCCTTTTATAGGAGATTATGGTTGGTTCAATGTACCAAGCGGAGACTCCTGTTGGCTTGTGTAAATACAAAGACAATGAAAAAGGTAAAAAATCTAAAT	TTTGGACACTTGTATTTTTTGGGTGTTTCCCTTTTATAGGAGATCATGGTTGGTTCAATGTAGCGGAGACTCCTGTTGGCTTGTGTAAATACAAAGACAATGAAAAAGGTAAAAAATCTAAATAAT
miseq25	1	209	D06	miseq25_1_334_6	mier1a	1	6:34991622-34991871:1	DINDEL	crispr	crRNA:6:34991696-34991718:1	6	34991710	ACCAAG	A	1721	62542	0.0275175082344664	34991649	TTTAGACACTTGTATTTTTTGGGGGTTTCCCTTTTATAGGAGATTATGGTTGGTTCAATGTACCAAGCGGAGACTCCTGTTGGCTTGTGTAAATACAAAGACAATGAAAAAGGTAAAAAATCTAAATA	TTTGGACACTTGTATTTTTTGGGTGTTTCCCTTTTATAGGAGATCATGGTTGGTTCAATGTACGGAGACTCCTGTTGGCTTGTGTAAATACAAAGACAATGAAAAAGGTAAAAAATCTAAATAAT
miseq25	1	209	D06	miseq25_1_334_6	mier1a	1	6:34991622-34991871:1	DINDEL	crispr	crRNA:6:34991696-34991718:1	6	34991707	TGTACCAA	T	1656	62542	0.0264782066451345	34991648	GTTTAGACACTTGTATTTTTTGGGGGTTTCCCTTTTATAGGAGATTATGGTTGGTTCAATGTACCAAGCGGAGACTCCTGTTGGCTTGTGTAAATACAAAGACAATGAAAAAGGTAAAAAATCTAAATAAT	ATTTGGACACTTGTATTTTTTGGGTGTTTCCCTTTTATAGGAGATCATGGTTGGTTCAATGCGGAGACTCCTGTTGGCTTGTGTAAATACAAAGACAATGAAAAAGGTAAAAAATCTAAATAATATG
miseq25	1	209	D06	miseq25_1_334_6	mier1a	1	6:34991622-34991871:1	DINDEL	crispr	crRNA:6:34991696-34991718:1	6	34991703	TCAATGTAC	T	1590	62542	0.025422915800582	34991648	GTTTAGACACTTGTATTTTTTGGGGGTTTCCCTTTTATAGGAGATTATGGTTGGTTCAATGTACCAAGCGGAGACTCCTGTTGGCTTGTGTAAATACAAAGACAATGAAAAAGGTAAAAAATCTAAATAATA	ATTTGGACACTTGTATTTTTTGGGTGTTTCCCTTTTATAGGAGATCATGGTTGGTTCAAGCGGAGACTCCTGTTGGCTTGTGTAAATACAAAGACAATGAAAAAGGTAAAAAATCTAAATAATATG
miseq25	1	209	D06	miseq25_1_334_6	mier1a	1	6:34991622-34991871:1	DINDEL	crispr	crRNA:6:34991696-34991718:1	6	34991709	TACC	T	1249	62542	0.0199705797703943	34991649	TTTAGACACTTGTATTTTTTGGGGGTTTCCCTTTTATAGGAGATTATGGTTGGTTCAATGTACCAAGCGGAGACTCCTGTTGGCTTGTGTAAATACAAAGACAATGAAAAAGGTAAAAAATCTAAA	TTTGGACACTTGTATTTTTTGGGTGTTTCCCTTTTATAGGAGATCATGGTTGGTTCAATGTAAGCGGAGACTCCTGTTGGCTTGTGTAAATACAAAGACAATGAAAAAGGTAAAAAATCTAAATAA
miseq25	1	209	D06	miseq25_1_334_6	mier1a	1	6:34991622-34991871:1	DINDEL	crispr	crRNA:6:34991696-34991718:1	6	34991705	AATGTACC	A	1089	62542	0.0174122989351156	34991649	TTTAGACACTTGTATTTTTTGGGGGTTTCCCTTTTATAGGAGATTATGGTTGGTTCAATGTACCAAGCGGAGACTCCTGTTGGCTTGTGTAAATACAAAGACAATGAAAAAGGTAAAAAATCTAAATAAT	TTTGGACACTTGTATTTTTTGGGTGTTTCCCTTTTATAGGAGATCATGGTTGGTTCAAAGCGGAGACTCCTGTTGGCTTGTGTAAATACAAAGACAATGAAAAAGGTAAAAAATCTAAATAATAT
miseq25	1	209	D06	miseq25_1_334_6	mier1a	1	6:34991622-34991871:1	CIGAR	crispr	crRNA:6:34991696-34991718:1	6	34991700	GGTTCAAT	G	1059	62542	0.0169326212785008	34991648	GTTTAGACACTTGTATTTTTTGGGGGTTTCCCTTTTATAGGAGATTATGGTTGGTTCAATGTACCAAGCGGAGACTCCTGTTGGCTTGTGTAAATACAAAGACAATGAAAAAGGTAAAAAATCTAAATAATA	CTTTGGACACTTGTATTTTTTGGGTGTTTCCCTTTTATAGGAGATCATGGTTGGTCTCAAGCGGAGACTCCTGTTGGCTTGTGTAAATACAAAGACAATGAAAAAGGTAAAAAATCTAAATAATATGCTAAT
miseq25	1	209	D07	miseq25_1_334_7	mier1a	1	6:34991622-34991871:1	DINDEL	crispr	crRNA:6:34991696-34991718:1	6	34991710	ACCAAG	A	935	68947	0.0135611411664032	34991649	TTTAGACACTTGTATTTTTTGGGGGTTTCCCTTTTATAGGAGATTATGGTTGGTTCAATGTACCAAGCGGAGACTCCTGTTGGCTTGTGTAAATACAAAGACAATGAAAAAGGTAAAAAATCTAAATA	TTTGGACACTTGTATTTTTTGGGTGTTTCCCTTTTATAGGAGATCATGGTTGGTTCAATGTACGGAGACTCCTGTTGGCTTGTGTAAATACAAAGACAATGAAAAAGGTAAAAAATCTAAATAAT
miseq25	1	209	D07	miseq25_1_334_7	mier1a	1	6:34991622-34991871:1	DINDEL	crispr	crRNA:6:34991696-34991718:1	6	34991705	AATGTACC	A	800	68947	0.0116031154364947	34991649	TTTAGACACTTGTATTTTTTGGGGGTTTCCCTTTTATAGGAGATTATGGTTGGTTCAATGTACCAAGCGGAGACTCCTGTTGGCTTGTGTAAATACAAAGACAATGAAAAAGGTAAAAAATCTAAATAAT	TTTGGACACTTGTATTTTTTGGGTGTTTCCCTTTTATAGGAGATCATGGTTGGTTCAAAGCGGAGACTCCTGTTGGCTTGTGTAAATACAAAGACAATGAAAAAGGTAAAAAATCTAAATAATAT
miseq25	1	209	D07	miseq25_1_334_7	mier1a	1	6:34991622-34991871:1	DINDEL	crispr	crRNA:6:34991696-34991718:1	6	34991709	TACCA	T	741	68947	0.0107473856730532	34991622	ATGTATACAATCTTTGTTTAAATGAAGTTTAGACACTTGTATTTTTTGGGGGTTTCCCTTTTATAGGAGATTATGGTTGGTTCAATGTACCAAGCGGAGACTCCTGTTGGCTTGTGTAAATACAAAGACAATGAAAAAGGTAAAAAATCTAAA	ATGTAAAAAAAAGAAGAAAAAAAGAAGTTTGGACACTTGTATTTTTTGGGTGTTTCCCTTTTATAGGAGATCATGGTTGGTTCAATGTAGCGGAGACTCCTGTTGGCTTGTGTAAATACAAAGACAATGAAAAAGGTAAAAAATCTAAATAA
miseq25	1	209	D08	miseq25_1_334_8	mier1a	1	6:34991622-34991871:1	DINDEL	crispr	crRNA:6:34991696-34991718:1	6	34991710	ACCAAG	A	7380	73753	0.100063726221306	34991622	ATGTATACAATCTTTGTTTAAATGAAGTTTAGACACTTGTATTTTTTGGGGGTTTCCCTTTTATAGGAGATTATGGTTGGTTCAATGTACCAAGCGGAGACTCCTGTTGGCTTGTGTAAATACAAAGACAATGAAAAAGGTAAAAAATCTAAATA	ATTTMTMCMMTCTTTTTTTAAATTAAKTTTGGACACTTGTATTTTTTGGGTGTTTCCCTTTTATAGGAGATCATGGTTGGTTCAATGTACGGAGACTCCTGTTGGCTTGTGTAAATACAAAGACAATGAAAAAGGTAAAAAATCTAAATAATA
miseq25	1	209	D08	miseq25_1_334_8	mier1a	1	6:34991622-34991871:1	DINDEL	crispr	crRNA:6:34991696-34991718:1	6	34991703	TCAATGTAC	T	4271	73753	0.0579095087657451	34991622	ATGTATACAATCTTTGTTTAAATGAAGTTTAGACACTTGTATTTTTTGGGGGTTTCCCTTTTATAGGAGATTATGGTTGGTTCAATGTACCAAGCGGAGACTCCTGTTGGCTTGTGTAAATACAAAGACAATGAAAAAGGTAAAAAATCTAAATAATA	ATGTATACCCTCTTTTTTTCCCTTACTTTTGGACACTTGTATTTTTTGGGTGTTTCCCTTTTATAGGAGATCATGGTTGGTTCAAGCGGAGACTCCTGTTGGCTTGTGTAAATACAAAGACAATGAAAAAGGTAAAAAATCTAAATAATATGC
miseq25	1	209	D08	miseq25_1_334_8	mier1a	1	6:34991622-34991871:1	DINDEL	crispr	crRNA:6:34991696-34991718:1	6	34991705	AATGTACC	A	3602	73753	0.0488386913074722	34991622	ATGTATACAATCTTTGTTTAAATGAAGTTTAGACACTTGTATTTTTTGGGGGTTTCCCTTTTATAGGAGATTATGGTTGGTTCAATGTACCAAGCGGAGACTCCTGTTGGCTTGTGTAAATACAAAGACAATGAAAAAGGTAAAAAATCTAAATAAT	MTKTMTMCMCTCTTTTTTTCCCTTMMKTTTGGACACTTGTATTTTTTGGGTGTTTCCCTTTTATAGGAGATCATGGTTGGTTCAAAGCGGAGACTCCTGTTGGCTTGTGTAAATACAAAGACAATGAAAAAGGTAAAAAATCTAAATAATA
miseq25	1	209	D08	miseq25_1_334_8	mier1a	1	6:34991622-34991871:1	DINDEL	crispr	crRNA:6:34991696-34991718:1	6	34991709	TACCA	T	2643	73753	0.0358358304068987	34991622	ATGTATACAATCTTTGTTTAAATGAAGTTTAGACACTTGTATTTTTTGGGGGTTTCCCTTTTATAGGAGATTATGGTTGGTTCAATGTACCAAGCGGAGACTCCTGTTGGCTTGTGTAAATACAAAGACAATGAAAAAGGTAAAAAATCTAAA	AKGWAKACMMTMWWWKKKWMMMWKMMKTTTGGACACTTGTATTTTTTGGGTGTTTCCCTTTTATAGGAGATCATGGTTGGTTCAATGTAGCGGAGACTCCTGTTGGCTTGTGTAAATACAAAGACAATGAAAAAGGTAAAAAATCTAAATAAT
miseq25	1	209	D08	miseq25_1_334_8	mier1a	1	6:34991622-34991871:1	DINDEL	crispr	crRNA:6:34991696-34991718:1	6	34991709	TACC	T	1653	73753	0.0224126476211137	34991648	GTTTAGACACTTGTATTTTTTGGGGGTTTCCCTTTTATAGGAGATTATGGTTGGTTCAATGTACCAAGCGGAGACTCCTGTTGGCTTGTGTAAATACAAAGACAATGAAAAAGGTAAAAAATCTAAA	TTTTGGACACTTGTATTTTTTGGGTGTTTCCCTTTTATAGGAGATCATGGTTGGTTCAATGTAAGCGGAGACTCCTGTTGGCTTGTGTAAATACAAAGACAATGAAAAAGGTAAAAAATCTAAATAA
miseq25	1	209	D08	miseq25_1_334_8	mier1a	1	6:34991622-34991871:1	DINDEL	crispr	crRNA:6:34991696-34991718:1	6	34991713	AAGCGGAGACTCCTGTTGGCTTG	A	977	73753	0.013246918769406	34991648	GTTTAGACACTTGTATTTTTTGGGGGTTTCCCTTTTATAGGAGATTATGGTTGGTTCAATGTACCAAGCGGAGACTCCTGTTGGCTTGTGTAAATACAAAGACAATGAAAAAGGTAAAAAATCTAAATAATATGCTAATTTAAATA	KTTTGGACACTTGTATTTTTTGGGTGTTTCCCTTTTATAGGAGATCATGGTTGGTTCAATGTACAATGTAAATACAAAGACAATGAAAAAGGTAAAAAATCTAAATAATATGCTAATTTAAATACACTATGTGCATACATTTGAAAAATTCTGTTAAAAGCACCAGAGATTTCCAAAAT
miseq25	1	209	D08	miseq25_1_334_8	mier1a	1	6:34991622-34991871:1	DINDEL	crispr	crRNA:6:34991696-34991718:1	6	34991712	CA	C	956	73753	0.0129621845891015	34991649	TTTAGACACTTGTATTTTTTGGGGGTTTCCCTTTTATAGGAGATTATGGTTGGTTCAATGTACCAAGCGGAGACTCCTGTTGGCTTGTGTAAATACAAAGACAATGAAAAAGGTAAAAAATCTA	TTTGGACACTTGTATTTTTTGGGTGTTTCCCTTTTATAGGAGATCATGGTTGGTTCAATGTACCAGCGGAGACTCCTGTTGGCTTGTGTAAATACAAAGACAATGAAAAAGGTAAAAAATCTAAAT
miseq25	1	209	D08	miseq25_1_334_8	mier1a	1	6:34991622-34991871:1	DINDEL	crispr	crRNA:6:34991696-34991718:1	6	34991703	TCAATGTACCAAG	T	742	73753	0.0100606077040934	34991649	TTTAGACACTTGTATTTTTTGGGGGTTTCCCTTTTATAGGAGATTATGGTTGGTTCAATGTACCAAGCGGAGACTCCTGTTGGCTTGTGTAAATACAAAGACAATGAAAAAGGTAAAAAATCTAAATAATATGCT	TTTGGACACTTGTATTTTTTGGGTGTTTCCCTTTTATAGGAGATCATGGTTGGTTCGGAGACTCCTGTTGGCTTGTGTAAATACAAAGACAATGAAAAAGGTAAAAAATCTAAATAATATGCTAATT
miseq25	1	209	D09	miseq25_1_334_9	mier1a	1	6:34991622-34991871:1	NA	NA	crRNA:6:34991696-34991718:1	NA	NA	NA	NA	0	59229	0	NA	NA	NA
miseq25	1	209	D10	miseq25_1_334_10	mier1a	1	6:34991622-34991871:1	DINDEL	crispr	crRNA:6:34991696-34991718:1	6	34991710	ACCAAG	A	4	130	0.0307692307692308	34991649	TTTAGACACTTGTATTTTTTGGGGGTTTCCCTTTTATAGGAGATTATGGTTGGTTCAATGTACCAAGCGGAGACTCCTGTTGGCTTGTGTAAATACAAAGACAATGAAAAAGGTAAAAAATCTAAATA	TTTGGACACTTGTATTTTTTGGGTGTTTCCCTTTTATAGGAGATCATGGTTGGTTCAATGTACGGAGACTCCTGTTGGCTTGTGTAAATACAAAGACAATGAAAAAGGTAAAAAATCTAAATA
miseq25	1	209	D11	miseq25_1_334_11	mier1a	1	6:34991622-34991871:1	CIGAR	crispr	crRNA:6:34991696-34991718:1	6	34991658	TTGTATTTTTTGGGGGTTTCCCTTTTATAGGAGATTATGGTTGGTTCAATGTACC	T	1006	41801	0.0240664098945001	34991649	TTTAGACACTTGTATTTTTTGGGGGTTTCCCTTTTATAGGAGATTATGGTTGGTTCAATGTACCAAGCGGAGACTCCTGTTGGCTTGTGTAAATACAAAGACAATGAAAAAGGTAAAAAATCTAAATAATATGCTAATTTAAATACACTATGTGCATACATTTGAAAAATTCTGTTA	TTTGGACACTCCGCGGAGACTCCTGTTGGCTTGTGTAAATACAAAGACAATGAAAAAGGTAAAAAATCTAAATAATATGCTAATTTAAATACACTATGTGCATACATTTGAAAAATTCTGTTAA
miseq25	1	209	D11	miseq25_1_334_11	mier1a	1	6:34991622-34991871:1	DINDEL	crispr	crRNA:6:34991696-34991718:1	6	34991703	TCAATGTAC	T	885	41801	0.0211717423028157	34991649	TTTAGACACTTGTATTTTTTGGGGGTTTCCCTTTTATAGGAGATTATGGTTGGTTCAATGTACCAAGCGGAGACTCCTGTTGGCTTGTGTAAATACAAAGACAATGAAAAAGGTAAAAAATCTAAATAATA	TTTGGACACTTGTATTTTTTGGGTGTTTCCCTTTTATAGGAGATCATGGTTGGTTCAAGCGGAGACTCCTGTTGGCTTGTGTAAATACAAAGACAATGAAAAAGGTAAAAAATCTAAATAATATG
miseq25	1	209	D11	miseq25_1_334_11	mier1a	1	6:34991622-34991871:1	DINDEL	crispr	crRNA:6:34991696-34991718:1	6	34991705	AATGTACC	A	682	41801	0.0163153991531303	34991649	TTTAGACACTTGTATTTTTTGGGGGTTTCCCTTTTATAGGAGATTATGGTTGGTTCAATGTACCAAGCGGAGACTCCTGTTGGCTTGTGTAAATACAAAGACAATGAAAAAGGTAAAAAATCTAAATAAT	TTTGGACACTTGTATTTTTTGGGTGTTTCCCTTTTATAGGAGATCATGGTTGGTTCAAAGCGGAGACTCCTGTTGGCTTGTGTAAATACAAAGACAATGAAAAAGGTAAAAAATCTAAATAATA
miseq25	1	209	D11	miseq25_1_334_11	mier1a	1	6:34991622-34991871:1	DINDEL	crispr	crRNA:6:34991696-34991718:1	6	34991710	ACCAAG	A	672	41801	0.0160761704265448	34991648	GTTTAGACACTTGTATTTTTTGGGGGTTTCCCTTTTATAGGAGATTATGGTTGGTTCAATGTACCAAGCGGAGACTCCTGTTGGCTTGTGTAAATACAAAGACAATGAAAAAGGTAAAAAATCTAAAT	ATTTGGACACTTGTATTTTTTGGGTGTTTCCCTTTTATAGGAGATCATGGTTGGTTCAATGTACGGAGACTCCTGTTGGCTTGTGTAAATACAAAGACAATGAAAAAGGTAAAAAATCTAAATAAT
miseq25	1	209	D11	miseq25_1_334_11	mier1a	1	6:34991622-34991871:1	DINDEL	crispr	crRNA:6:34991696-34991718:1	6	34991709	TACC	T	517	41801	0.0123681251644697	34991649	TTTAGACACTTGTATTTTTTGGGGGTTTCCCTTTTATAGGAGATTATGGTTGGTTCAATGTACCAAGCGGAGACTCCTGTTGGCTTGTGTAAATACAAAGACAATGAAAAAGGTAAAAAATCTAAA	TTTGGACACTTGTATTTTTTGGGTGTTTCCCTTTTATAGGAGATCATGGTTGGTTCAATGTAAGCGGAGACTCCTGTTGGCTTGTGTAAATACAAAGACAATGAAAAAGGTAAAAAATCTAAATA
miseq25	1	209	D11	miseq25_1_334_11	mier1a	1	6:34991622-34991871:1	DINDEL	crispr	crRNA:6:34991696-34991718:1	6	34991711	CCAAG	C	477	41801	0.0114112102581278	34991649	TTTAGACACTTGTATTTTTTGGGGGTTTCCCTTTTATAGGAGATTATGGTTGGTTCAATGTACCAAGCGGAGACTCCTGTTGGCTTGTGTAAATACAAAGACAATGAAAAAGGTAAAAAATCTAAAT	TTTGGACACTTGTATTTTTTGGGTGTTTCCCTTTTATAGGAGATCATGGTTGGTTCAATGTACCGGAGACTCCTGTTGGCTTGTGTAAATACAAAGACAATGAAAAAGGTAAAAAATCTAAATAA
miseq25	1	209	D11	miseq25_1_334_11	mier1a	1	6:34991622-34991871:1	DINDEL	crispr	crRNA:6:34991696-34991718:1	6	34991709	TACCA	T	435	41801	0.0104064496064687	34991622	ATGTATACAATCTTTGTTTAAATGAAGTTTAGACACTTGTATTTTTTGGGGGTTTCCCTTTTATAGGAGATTATGGTTGGTTCAATGTACCAAGCGGAGACTCCTGTTGGCTTGTGTAAATACAAAGACAATGAAAAAGGTAAAAAATCTAAAT	AAGGAAAAAAAAAAAGAAGAAAAGAAGTTTGGACACTTGTATTTTTTGGGTGTTTCCCTTTTATAGGAGATCATGGTTGGTTCAATGTAGCGGAGACTCCTGTTGGCTTGTGTAAATACAAAGACAATGAAAAAGGTAAAAAATCTAAATAATA
miseq25	1	209	D12	miseq25_1_334_12	mier1a	1	6:34991622-34991871:1	DINDEL	crispr	crRNA:6:34991696-34991718:1	6	34991664	TTTTTGGGGGTTTCCCTTTTATAGGAGATTATGGTTGGTTCAATGTACCAAGCGGAGACTCCTGTTGGCTTG	T	8994	44904	0.200293960448958	34991622	ATGTATACAATCTTTGTTTAAATGAAGTTTAGACACTTGTATTTTTTGGGGGTTTCCCTTTTATAGGAGATTATGGTTGGTTCAATGTACCAAGCGGAGACTCCTGTTGGCTTGTGTAAATACAAAGACAATGAAAAAGGTAAAAAATCTAAATAATATGCTAATTTAAATACACTATGTGCATACATTTGAAAAATTCTGTTAAAAGCACCAGAGATTTC	CTTTCTACAATCTTTGTTTAAATTCAKTTTGGACACTTGTATTTGTAAATACAAAGACAATGAAAAAGGTAAAAAATCTAAATAATATGCTAATTTAAATACACTATGTGCATACATTTGAAAAATTCTGTTAAAAGCACCAGAGATTTCCAAAATKCACATWKAAMAKCAMCATWKMK
miseq25	1	209	D12	miseq25_1_334_12	mier1a	1	6:34991622-34991871:1	DINDEL	crispr	crRNA:6:34991696-34991718:1	6	34991705	AATGTACC	A	3878	44904	0.0863620167468377	34991622	ATGTATACAATCTTTGTTTAAATGAAGTTTAGACACTTGTATTTTTTGGGGGTTTCCCTTTTATAGGAGATTATGGTTGGTTCAATGTACCAAGCGGAGACTCCTGTTGGCTTGTGTAAATACAAAGACAATGAAAAAGGTAAAAAATCTAAATAAT	CTTTCTACAATCTTTGTTTAAATTCACTTTGGACACTTGTATTTTTTGGGTGTTTCCCTTTTATAGGAGATCATGGTTGGTTCAAAGCGGAGACTCCTGTTGGCTTGTGTAAATACAAAGACAATGAAAAAGGTAAAAAATCTAAATAATATGC
miseq25	1	209	D12	miseq25_1_334_12	mier1a	1	6:34991622-34991871:1	DINDEL	crispr	crRNA:6:34991696-34991718:1	6	34991710	ACCAAG	A	3522	44904	0.0784339925173704	34991648	GTTTAGACACTTGTATTTTTTGGGGGTTTCCCTTTTATAGGAGATTATGGTTGGTTCAATGTACCAAGCGGAGACTCCTGTTGGCTTGTGTAAATACAAAGACAATGAAAAAGGTAAAAAATCTAAATA	GTTTGGACACTTGTATTTTTTGGGTGTTTCCCTTTTATAGGAGATCATGGTTGGTTCAATGTACGGAGACTCCTGTTGGCTTGTGTAAATACAAAGACAATGAAAAAGGTAAAAAATCTAAATAATATGC
miseq25	1	209	D12	miseq25_1_334_12	mier1a	1	6:34991622-34991871:1	CIGAR	crispr	crRNA:6:34991696-34991718:1	6	34991709	TACCAAGCGGA	TT	1979	44904	0.0440717976126848	34991649	TTTAGACACTTGTATTTTTTGGGGGTTTCCCTTTTATAGGAGATTATGGTTGGTTCAATGTACCAAGCGGAGACTCCTGTTGGCTTGTGTAAATACAAAGACAATGAAAAAGGTAAAAAATCTAAATAATAT	TTTGGACACTTGTATTTTTTGGGTGTTTCCCTTTTATAGGAGATCATGGTTGGTTCATGGTTGACTCCTGTTGGCTTGTGTAAATACAAAGACAATGAAAAAGGTAAAAAATCTAAATAATATGC
miseq25	1	209	D12	miseq25_1_334_12	mier1a	1	6:34991622-34991871:1	DINDEL	crispr	crRNA:6:34991696-34991718:1	6	34991703	TCAATGTAC	T	922	44904	0.0205326919650811	34991649	TTTAGACACTTGTATTTTTTGGGGGTTTCCCTTTTATAGGAGATTATGGTTGGTTCAATGTACCAAGCGGAGACTCCTGTTGGCTTGTGTAAATACAAAGACAATGAAAAAGGTAAAAAATCTAAATAATA	TTTGGACACTTGTATTTTTTGGGTGTTTCCCTTTTATAGGAGATCATGGTTGGTTCAAGCGGAGACTCCTGTTGGCTTGTGTAAATACAAAGACAATGAAAAAGGTAAAAAATCTAAATAATATG
miseq25	1	209	D12	miseq25_1_334_12	mier1a	1	6:34991622-34991871:1	DINDEL	crispr	crRNA:6:34991696-34991718:1	6	34991709	TACCA	T	683	44904	0.0152102262604668	34991649	TTTAGACACTTGTATTTTTTGGGGGTTTCCCTTTTATAGGAGATTATGGTTGGTTCAATGTACCAAGCGGAGACTCCTGTTGGCTTGTGTAAATACAAAGACAATGAAAAAGGTAAAAAATCTAAAT	TTTGGACACTTGTATTTTTTGGGTGTTTCCCTTTTATAGGAGATCATGGTTGGTTCAATGTAGCGGAGACTCCTGTTGGCTTGTGTAAATACAAAGACAATGAAAAAGGTAAAAAATCTAAATAATA
miseq25	1	209	D12	miseq25_1_334_12	mier1a	1	6:34991622-34991871:1	DINDEL	crispr	crRNA:6:34991696-34991718:1	6	34991707	TGTACCAA	T	471	44904	0.010489043292357	34991649	TTTAGACACTTGTATTTTTTGGGGGTTTCCCTTTTATAGGAGATTATGGTTGGTTCAATGTACCAAGCGGAGACTCCTGTTGGCTTGTGTAAATACAAAGACAATGAAAAAGGTAAAAAATCTAAATAAT	TTTGGACACTTGTATTTTTTGGGTGTTTCCCTTTTATAGGAGATCATGGTTGGTTCAATGCGGAGACTCCTGTTGGCTTGTGTAAATACAAAGACAATGAAAAAGGTAAAAAATCTAAATAATA
miseq25	1	209	D13	miseq25_1_334_13	mier1a	1	6:34991622-34991871:1	DINDEL	crispr	crRNA:6:34991696-34991718:1	6	34991710	ACCAAG	A	2380	43950	0.0541524459613197	34991622	ATGTATACAATCTTTGTTTAAATGAAGTTTAGACACTTGTATTTTTTGGGGGTTTCCCTTTTATAGGAGATTATGGTTGGTTCAATGTACCAAGCGGAGACTCCTGTTGGCTTGTGTAAATACAAAGACAATGAAAAAGGTAAAAAATCTAAAT	ATGCCTCCCCCCCCTCCCTACATGAAWTTTGGACACTTGTATTTTTTGGGTGTTTCCCTTTTATAGGAGATCATGGTTGGTTCAATGTACGGAGACTCCTGTTGGCTTGTGTAAATACAAAGACAATGAAAAAGGTAAAAAATCTAAATAATATGCTAATTTAAATACACTATGTGCATACATTTGAAAAATTCTGTTAAAAGCACCAGAGATTTCCAAAATGCACATAGATGCT
miseq25	1	209	D13	miseq25_1_334_13	mier1a	1	6:34991622-34991871:1	DINDEL	crispr	crRNA:6:34991696-34991718:1	6	34991705	AATGTACC	A	1765	43950	0.0401592718998862	34991622	ATGTATACAATCTTTGTTTAAATGAAGTTTAGACACTTGTATTTTTTGGGGGTTTCCCTTTTATAGGAGATTATGGTTGGTTCAATGTACCAAGCGGAGACTCCTGTTGGCTTGTGTAAATACAAAGACAATGAAAAAGGTAAAAAATCTAAATAA	AGGAAAACAATCTTTGAACAAAAGAAGTTTGGACACTTGTATTTTTTGGGTGTTTCCCTTTTATAGGAGATCATGGTTGGTTCAAAGCGGAGACTCCTGTTGGCTTGTGTAAATACAAAGACAATGAAAAAGGTAAAAAATCTAAATAATATG
miseq25	1	209	D13	miseq25_1_334_13	mier1a	1	6:34991622-34991871:1	DINDEL	crispr	crRNA:6:34991696-34991718:1	6	34991703	TCAATGTAC	T	699	43950	0.0159044368600683	34991649	TTTAGACACTTGTATTTTTTGGGGGTTTCCCTTTTATAGGAGATTATGGTTGGTTCAATGTACCAAGCGGAGACTCCTGTTGGCTTGTGTAAATACAAAGACAATGAAAAAGGTAAAAAATCTAAATAATA	TTTGGACACTTGTATTTTTTGGGTGTTTCCCTTTTATAGGAGATCATGGTTGGTTCAAGCGGAGACTCCTGTTGGCTTGTGTAAATACAAAGACAATGAAAAAGGTAAAAAATCTAAATAATATGCTAA
miseq25	1	209	D13	miseq25_1_334_13	mier1a	1	6:34991622-34991871:1	DINDEL	crispr	crRNA:6:34991696-34991718:1	6	34991709	TACCA	T	466	43950	0.0106029579067122	34991649	TTTAGACACTTGTATTTTTTGGGGGTTTCCCTTTTATAGGAGATTATGGTTGGTTCAATGTACCAAGCGGAGACTCCTGTTGGCTTGTGTAAATACAAAGACAATGAAAAAGGTAAAAAATCTAAAT	TTTGGACACTTGTATTTTTTGGGTGTTTCCCTTTTATAGGAGATCATGGTTGGTTCAATGTAGCGGAGACTCCTGTTGGCTTGTGTAAATACAAAGACAATGAAAAAGGTAAAAAATCTAAATAA
miseq25	1	209	D14	miseq25_1_334_14	mier1a	1	6:34991622-34991871:1	DINDEL	crispr	crRNA:6:34991696-34991718:1	6	34991705	AATGTACC	A	2285	55461	0.04120012260868	34991649	TTTAGACACTTGTATTTTTTGGGGGTTTCCCTTTTATAGGAGATTATGGTTGGTTCAATGTACCAAGCGGAGACTCCTGTTGGCTTGTGTAAATACAAAGACAATGAAAAAGGTAAAAAATCTAAATAAT	TTTGGACACTTGTATTTTTTGGGTGTTTCCCTTTTATAGGAGATCATGGTTGGTTCAAAGCGGAGACTCCTGTTGGCTTGTGTAAATACAAAGACAATGAAAAAGGTAAAAAATCTAAATAATA
miseq25	1	209	D14	miseq25_1_334_14	mier1a	1	6:34991622-34991871:1	DINDEL	crispr	crRNA:6:34991696-34991718:1	6	34991710	ACCAAG	A	843	55461	0.0151998701790447	34991622	ATGTATACAATCTTTGTTTAAATGAAGTTTAGACACTTGTATTTTTTGGGGGTTTCCCTTTTATAGGAGATTATGGTTGGTTCAATGTACCAAGCGGAGACTCCTGTTGGCTTGTGTAAATACAAAGACAATGAAAAAGGTAAAAAATCTAAATA	ATGTATAGAAGCCTGGTTTAAATGAAGTTTGGACACTTGTATTTTTTGGGTGTTTCCCTTTTATAGGAGATCATGGTTGGTTCAATGTACGGAGACTCCTGTTGGCTTGTGTAAATACAAAGACAATGAAAAAGGTAAAAAATCTAAATAATA
miseq25	1	209	D14	miseq25_1_334_14	mier1a	1	6:34991622-34991871:1	CIGAR	crispr	crRNA:6:34991696-34991718:1	6	34991710	A	AT	816	55461	0.0147130415967977	34991622	ATGTATACAATCTTTGTTTAAATGAAGTTTAGACACTTGTATTTTTTGGGGGTTTCCCTTTTATAGGAGATTATGGTTGGTTCAATGTACCAAGCGGAGACTCCTGTTGGCTTGTGTAAATACAAAGACAATGAAAAAGGTAAAAAATC	ATTTCTCCCCTCTTTTTTTAAATTAAKTTTGGACACTTGTATTTTTTGGGTGTTTCCCTTTTATAGGAGATCATGGTTGGTTCAATGTATGTAAGCGGAGACTCCTGTTGGCTTGTGTAAATACAAAGACAATGAAAAAGGTAAAAAATCTAAATAA
miseq25	1	209	D15	miseq25_1_334_15	mier1a	1	6:34991622-34991871:1	DINDEL	crispr	crRNA:6:34991696-34991718:1	6	34991709	TACC	T	2809	51403	0.0546466159562671	34991622	ATGTATACAATCTTTGTTTAAATGAAGTTTAGACACTTGTATTTTTTGGGGGTTTCCCTTTTATAGGAGATTATGGTTGGTTCAATGTACCAAGCGGAGACTCCTGTTGGCTTGTGTAAATACAAAGACAATGAAAAAGGTAAAAAATCTAAA	ATGTATCCCCTCTTTTTTTCCCTTCCKTTTGGACACTTGTATTTTTTGGGTGTTTCCCTTTTATAGGAGATCATGGTTGGTTCAATGTAAGCGGAGACTCCTGTTGGCTTGTGTAAATACAAAGACAATGAAAAAGGTAAAAAATCTAAAT
miseq25	1	209	D15	miseq25_1_334_15	mier1a	1	6:34991622-34991871:1	DINDEL	crispr	crRNA:6:34991696-34991718:1	6	34991710	ACCAAG	A	2630	51403	0.0511643289302181	34991649	TTTAGACACTTGTATTTTTTGGGGGTTTCCCTTTTATAGGAGATTATGGTTGGTTCAATGTACCAAGCGGAGACTCCTGTTGGCTTGTGTAAATACAAAGACAATGAAAAAGGTAAAAAATCTAAATA	TTTGGACACTTGTATTTTTTGGGTGTTTCCCTTTTATAGGAGATCATGGTTGGTTCAATGTACGGAGACTCCTGTTGGCTTGTGTAAATACAAAGACAATGAAAAAGGTAAAAAATCTAAATAATA
miseq25	1	209	D15	miseq25_1_334_15	mier1a	1	6:34991622-34991871:1	CIGAR	crispr	crRNA:6:34991696-34991718:1	6	34991711	C	CG	2163	51403	0.0420792560745482	34991648	GTTTAGACACTTGTATTTTTTGGGGGTTTCCCTTTTATAGGAGATTATGGTTGGTTCAATGTACCAAGCGGAGACTCCTGTTGGCTTGTGTAAATACAAAGACAATGAAAAAGGTAAAAAATC	YTTTGGACACTTGTATTTTTTGGGTGTTTCCCTTTTATAGGAGATCATGGTTGGTTCAATGTACGTAAGCGGAGACTCCTGTTGGCTTGTGTAAATACAAAGACAATGAAAAAGGTAAAAAATCTA
miseq25	1	209	D15	miseq25_1_334_15	mier1a	1	6:34991622-34991871:1	DINDEL	crispr	crRNA:6:34991696-34991718:1	6	34991709	TACCA	T	2118	51403	0.0412038207886699	34991648	GTTTAGACACTTGTATTTTTTGGGGGTTTCCCTTTTATAGGAGATTATGGTTGGTTCAATGTACCAAGCGGAGACTCCTGTTGGCTTGTGTAAATACAAAGACAATGAAAAAGGTAAAAAATCTAAAT	ATTTGGACACTTGTATTTTTTGGGTGTTTCCCTTTTATAGGAGATCATGGTTGGTTCAATGTAGCGGAGACTCCTGTTGGCTTGTGTAAATACAAAGACAATGAAAAAGGTAAAAAATCTAAATAATAT
miseq25	1	209	D15	miseq25_1_334_15	mier1a	1	6:34991622-34991871:1	DINDEL	crispr	crRNA:6:34991696-34991718:1	6	34991705	AATGTACC	A	1997	51403	0.0388498725755306	34991649	TTTAGACACTTGTATTTTTTGGGGGTTTCCCTTTTATAGGAGATTATGGTTGGTTCAATGTACCAAGCGGAGACTCCTGTTGGCTTGTGTAAATACAAAGACAATGAAAAAGGTAAAAAATCTAAATAAT	TTTGGACACTTGTATTTTTTGGGTGTTTCCCTTTTATAGGAGATCATGGTTGGTTCAAAGCGGAGACTCCTGTTGGCTTGTGTAAATACAAAGACAATGAAAAAGGTAAAAAATCTAAATAATATG
miseq25	1	209	D15	miseq25_1_334_15	mier1a	1	6:34991622-34991871:1	CIGAR	crispr	crRNA:6:34991696-34991718:1	6	34991707	TG	TTTAA	1562	51403	0.0303873314787075	34991622	ATGTATACAATCTTTGTTTAAATGAAGTTTAGACACTTGTATTTTTTGGGGGTTTCCCTTTTATAGGAGATTATGGTTGGTTCAATGTACCAAGCGGAGACTCCTGTTGGCTTGTGTAAATACAAAGACAATGAAAAAGGTAAAAAA	ATTTCTCCCATCTTTTTTTAAATGAAKTTTGGACACTTGTATTTTTTGGGTGTTTCCCTTTTATAGGAGATCATGGTTGGTTCAATTTAATACAAAGCGGAGACTCCTGTTGGCTTGTGTAAATACAAAGACAATGAAAAAGGTAAAAAATC
miseq25	1	209	D15	miseq25_1_334_15	mier1a	1	6:34991622-34991871:1	DINDEL	crispr	crRNA:6:34991696-34991718:1	6	34991703	TCAATGTAC	T	1102	51403	0.0214384374452853	34991649	TTTAGACACTTGTATTTTTTGGGGGTTTCCCTTTTATAGGAGATTATGGTTGGTTCAATGTACCAAGCGGAGACTCCTGTTGGCTTGTGTAAATACAAAGACAATGAAAAAGGTAAAAAATCTAAATAATA	TTTGGACACTTGTATTTTTTGGGTGTTTCCCTTTTATAGGAGATCATGGTTGGTTCAAGCGGAGACTCCTGTTGGCTTGTGTAAATACAAAGACAATGAAAAAGGTAAAAAATCTAAATAATAT
miseq25	1	209	D15	miseq25_1_334_15	mier1a	1	6:34991622-34991871:1	DINDEL	crispr	crRNA:6:34991696-34991718:1	6	34991710	AC	A	1031	51403	0.020057195105344	34991649	TTTAGACACTTGTATTTTTTGGGGGTTTCCCTTTTATAGGAGATTATGGTTGGTTCAATGTACCAAGCGGAGACTCCTGTTGGCTTGTGTAAATACAAAGACAATGAAAAAGGTAAAAAATCTA	TTTGGACACTTGTATTTTTTGGGTGTTTCCCTTTTATAGGAGATCATGGTTGGTTCAATGTACAAGCGGAGACTCCTGTTGGCTTGTGTAAATACAAAGACAATGAAAAAGGTAAAAAATCTAAA
miseq25	1	209	D15	miseq25_1_334_15	mier1a	1	6:34991622-34991871:1	DINDEL	crispr	crRNA:6:34991696-34991718:1	6	34991701	GTTCAATGTACCA	G	736	51403	0.0143182304534755	34991649	TTTAGACACTTGTATTTTTTGGGGGTTTCCCTTTTATAGGAGATTATGGTTGGTTCAATGTACCAAGCGGAGACTCCTGTTGGCTTGTGTAAATACAAAGACAATGAAAAAGGTAAAAAATCTAAATAATATGCT	TTTGGACACTTGTATTTTTTGGGTGTTTCCCTTTTATAGGAGATCATGGTTGGAGCGGAGACTCCTGTTGGCTTGTGTAAATACAAAGACAATGAAAAAGGTAAAAAATCTAAATAATATGCTAA
miseq25	1	209	D15	miseq25_1_334_15	mier1a	1	6:34991622-34991871:1	DINDEL	crispr	crRNA:6:34991696-34991718:1	6	34991707	TGTACCAA	T	725	51403	0.0141042351613719	34991649	TTTAGACACTTGTATTTTTTGGGGGTTTCCCTTTTATAGGAGATTATGGTTGGTTCAATGTACCAAGCGGAGACTCCTGTTGGCTTGTGTAAATACAAAGACAATGAAAAAGGTAAAAAATCTAAATAAT	TTTGGACACTTGTATTTTTTGGGTGTTTCCCTTTTATAGGAGATCATGGTTGGTTCAATGCGGAGACTCCTGTTGGCTTGTGTAAATACAAAGACAATGAAAAAGGTAAAAAATCTAAATAATA
miseq25	1	209	D15	miseq25_1_334_15	mier1a	1	6:34991622-34991871:1	DINDEL	crispr	crRNA:6:34991696-34991718:1	6	34991711	CCAAG	C	637	51403	0.0123922728245433	34991649	TTTAGACACTTGTATTTTTTGGGGGTTTCCCTTTTATAGGAGATTATGGTTGGTTCAATGTACCAAGCGGAGACTCCTGTTGGCTTGTGTAAATACAAAGACAATGAAAAAGGTAAAAAATCTAAAT	TTTGGACACTTGTATTTTTTGGGTGTTTCCCTTTTATAGGAGATCATGGTTGGTTCAATGTACCGGAGACTCCTGTTGGCTTGTGTAAATACAAAGACAATGAAAAAGGTAAAAAATCTAAATAA
miseq25	1	209	D16	miseq25_1_334_16	mier1a	1	6:34991622-34991871:1	DINDEL	crispr	crRNA:6:34991696-34991718:1	6	34991703	TCAATGTAC	T	11400	75328	0.151338147833475	34991622	ATGTATACAATCTTTGTTTAAATGAAGTTTAGACACTTGTATTTTTTGGGGGTTTCCCTTTTATAGGAGATTATGGTTGGTTCAATGTACCAAGCGGAGACTCCTGTTGGCTTGTGTAAATACAAAGACAATGAAAAAGGTAAAAAATCTAAATAATA	CTTTCTCCCCTCTTTTTTTAAATTAATTTTGGACACTTGTATTTTTTGGGTGTTTCCCTTTTATAGGAGATCATGGTTGGTTCAAGCGGAGACTCCTGTTGGCTTGTGTAAATACAAAGACAATGAAAAAGGTAAAAAATCTAAATAATATGC
miseq25	1	209	D16	miseq25_1_334_16	mier1a	1	6:34991622-34991871:1	DINDEL	crispr	crRNA:6:34991696-34991718:1	6	34991709	TACC	T	2886	75328	0.0383124468988955	34991649	TTTAGACACTTGTATTTTTTGGGGGTTTCCCTTTTATAGGAGATTATGGTTGGTTCAATGTACCAAGCGGAGACTCCTGTTGGCTTGTGTAAATACAAAGACAATGAAAAAGGTAAAAAATCTAAA	TTTGGACACTTGTATTTTTTGGGTGTTTCCCTTTTATAGGAGATCATGGTTGGTTCAATGTAAGCGGAGACTCCTGTTGGCTTGTGTAAATACAAAGACAATGAAAAAGGTAAAAAATCTAAATAAT
miseq25	1	209	D16	miseq25_1_334_16	mier1a	1	6:34991622-34991871:1	DINDEL	crispr	crRNA:6:34991696-34991718:1	6	34991709	TACCA	T	2590	75328	0.0343829651656754	34991622	ATGTATACAATCTTTGTTTAAATGAAGTTTAGACACTTGTATTTTTTGGGGGTTTCCCTTTTATAGGAGATTATGGTTGGTTCAATGTACCAAGCGGAGACTCCTGTTGGCTTGTGTAAATACAAAGACAATGAAAAAGGTAAAAAATCTAAAT	ATTTCTCCCCTCTTTTTTTMMMTYMMYTTTGGACACTTGTATTTTTTGGGTGTTTCCCTTTTATAGGAGATCATGGTTGGTTCAATGTAGCGGAGACTCCTGTTGGCTTGTGTAAATACAAAGACAATGAAAAAGGTAAAAAATCTAAATAA
miseq25	1	209	D16	miseq25_1_334_16	mier1a	1	6:34991622-34991871:1	DINDEL	crispr	crRNA:6:34991696-34991718:1	6	34991710	ACCAAG	A	2176	75328	0.0288870008496177	34991622	ATGTATACAATCTTTGTTTAAATGAAGTTTAGACACTTGTATTTTTTGGGGGTTTCCCTTTTATAGGAGATTATGGTTGGTTCAATGTACCAAGCGGAGACTCCTGTTGGCTTGTGTAAATACAAAGACAATGAAAAAGGTAAAAAATCTAAATA	ATTTCTCCCCTCTTTTTTTAAATTAAWTTTGGACACTTGTATTTTTTGGGTGTTTCCCTTTTATAGGAGATCATGGTTGGTTCAATGTACGGAGACTCCTGTTGGCTTGTGTAAATACAAAGACAATGAAAAAGGTAAAAAATCTAAATAATA
miseq25	1	209	D16	miseq25_1_334_16	mier1a	1	6:34991622-34991871:1	CIGAR	crispr	crRNA:6:34991696-34991718:1	6	34991710	ACCA	ATG	1705	75328	0.0226343457943925	34991697	GTTGGTTCAATGTACCAAGCGGAGACTCCTGTTGGCTTGTGTAAATACAAAGACAATGAAAAAGGTAAAAAATCTAAATAATATGCTAATTTAAATACACTATGTGCATACATTTGAAA	TTTGGACACTTGTATGAGCGGAGACTCCTGTTGGCTTGTGTAAATACAAAGACAATGAAAAAGGTAAAAAATCTAAATAATATGCTAATTTAAATACACTATGTGCATACATTTGAAAAATTCTG
miseq25	1	209	D16	miseq25_1_334_16	mier1a	1	6:34991622-34991871:1	DINDEL	crispr	crRNA:6:34991696-34991718:1	6	34991705	AATGTACC	A	1656	75328	0.0219838572642311	34991649	TTTAGACACTTGTATTTTTTGGGGGTTTCCCTTTTATAGGAGATTATGGTTGGTTCAATGTACCAAGCGGAGACTCCTGTTGGCTTGTGTAAATACAAAGACAATGAAAAAGGTAAAAAATCTAAATAAT	TTTGGACACTTGTATTTTTTGGGTGTTTCCCTTTTATAGGAGATCATGGTTGGTTCAAAGCGGAGACTCCTGTTGGCTTGTGTAAATACAAAGACAATGAAAAAGGTAAAAAATCTAAATAATA
miseq25	1	209	D16	miseq25_1_334_16	mier1a	1	6:34991622-34991871:1	DINDEL	crispr	crRNA:6:34991696-34991718:1	6	34991711	CCAAG	C	1204	75328	0.0159834324553951	34991649	TTTAGACACTTGTATTTTTTGGGGGTTTCCCTTTTATAGGAGATTATGGTTGGTTCAATGTACCAAGCGGAGACTCCTGTTGGCTTGTGTAAATACAAAGACAATGAAAAAGGTAAAAAATCTAAAT	TTTGGACACTTGTATTTTTTGGGTGTTTCCCTTTTATAGGAGATCATGGTTGGTTCAATGTACCGGAGACTCCTGTTGGCTTGTGTAAATACAAAGACAATGAAAAAGGTAAAAAATCTAAATAA
miseq25	1	209	D16	miseq25_1_334_16	mier1a	1	6:34991622-34991871:1	CIGAR	crispr	crRNA:6:34991696-34991718:1	6	34991671	GGGTTTCCCTTTTATAGGAGATTATGGTTGGTTCAATGTACCAAGCGGAGACTCCTGTTGGCTT	G	760	75328	0.010089209855565	34991649	TTTAGACACTTGTATTTTTTGGGGGTTTCCCTTTTATAGGAGATTATGGTTGGTTCAATGTACCAAGCGGAGACTCCTGTTGGCTTGTGTAAATACAAAGACAATGAAAAAGGTAAAAAATCTAAATAATATGCTAATTTAAATACACTATGTGCATACATTTGAAAAATTCTGTTAAAAGCACCA	TTTGGACACTTGTATTTTTTGGGAAATAAATACAAAGACAATGAAAAAGGTAAAAAATCTAAATAATATGCTAATTTAAATACACTATGTGCATACATTTGAAAAATTCTGTTAAAAGCACCAGAGATTTCCAAAATGCACATAGAAAATCTCCATAGGT
miseq25	1	209	D17	miseq25_1_334_17	mier1a	1	6:34991622-34991871:1	DINDEL	crispr	crRNA:6:34991696-34991718:1	6	34991709	TACC	T	2085	74079	0.028145628315717	34991649	TTTAGACACTTGTATTTTTTGGGGGTTTCCCTTTTATAGGAGATTATGGTTGGTTCAATGTACCAAGCGGAGACTCCTGTTGGCTTGTGTAAATACAAAGACAATGAAAAAGGTAAAAAATCTAAA	TTTGGACACTTGTATTTTTTGGGTGTTTCCCTTTTATAGGAGATCATGGTTGGTTCAATGTAAGCGGAGACTCCTGTTGGCTTGTGTAAATACAAAGACAATGAAAAAGGTAAAAAATCTAAATAATATGATAATTTATATACACTATGTGCATACATTTGAAAAATACTG
miseq25	1	209	D17	miseq25_1_334_17	mier1a	1	6:34991622-34991871:1	DINDEL	crispr	crRNA:6:34991696-34991718:1	6	34991710	ACCAAG	A	1811	74079	0.0244468742828602	34991648	GTTTAGACACTTGTATTTTTTGGGGGTTTCCCTTTTATAGGAGATTATGGTTGGTTCAATGTACCAAGCGGAGACTCCTGTTGGCTTGTGTAAATACAAAGACAATGAAAAAGGTAAAAAATCTAAATA	GTTTGGACACTTGTATTTTTTGGGTGTTTCCCTTTTATAGGAGATCATGGTTGGTTCAATGTACGGAGACTCCTGTTGGCTTGTGTAAATACAAAGACAATGAAAAAGGTAAAAAATCTAAATAATAT
miseq25	1	209	D17	miseq25_1_334_17	mier1a	1	6:34991622-34991871:1	CIGAR	crispr	crRNA:6:34991696-34991718:1	6	34991711	CCAAGCG	CACAA	1729	74079	0.0233399478934651	34991648	GTTTAGACACTTGTATTTTTTGGGGGTTTCCCTTTTATAGGAGATTATGGTTGGTTCAATGTACCAAGCGGAGACTCCTGTTGGCTTGTGTAAATACAAAGACAATGAAAAAGGTAAAAAATCTAA	TTTTGGACACTTGTATTTTTTGGGTGTTTCCCTTTTATAGGAGATCATGGTTGGTTCAAGCTTCACAAGAGACTCCTGTTGGCTTGTGTAAATACAAAGACAATGAAAAAGGTAAAAAATCTAAAT
miseq25	1	209	D17	miseq25_1_334_17	mier1a	1	6:34991622-34991871:1	DINDEL	crispr	crRNA:6:34991696-34991718:1	6	34991703	TCAATGTAC	T	1598	74079	0.0215715654908949	34991622	ATGTATACAATCTTTGTTTAAATGAAGTTTAGACACTTGTATTTTTTGGGGGTTTCCCTTTTATAGGAGATTATGGTTGGTTCAATGTACCAAGCGGAGACTCCTGTTGGCTTGTGTAAATACAAAGACAATGAAAAAGGTAAAAAATCTAAATAATA	CTTTCTCCCATCTTTTTTTYYYKKMCWTTTGGACACTTGTATTTTTTGGGTGTTTCCCTTTTATAGGAGATCATGGTTGGTTCAAGCGGAGACTCCTGTTGGCTTGTGTAAATACAAAGACAATGAAAAAGGTAAAAAATCTAAATAATATG
miseq25	1	209	D17	miseq25_1_334_17	mier1a	1	6:34991622-34991871:1	DINDEL	crispr	crRNA:6:34991696-34991718:1	6	34991705	AATGTACC	A	1588	74079	0.0214365744677979	34991622	ATGTATACAATCTTTGTTTAAATGAAGTTTAGACACTTGTATTTTTTGGGGGTTTCCCTTTTATAGGAGATTATGGTTGGTTCAATGTACCAAGCGGAGACTCCTGTTGGCTTGTGTAAATACAAAGACAATGAAAAAGGTAAAAAATCTAAATAAT	CTGTATACAATCTTTTTTTCCCTTCCKTTTGGACACTTGTATTTTTTGGGTGTTTCCCTTTTATAGGAGATCATGGTTGGTTCAAAGCGGAGACTCCTGTTGGCTTGTGTAAATACAAAGACAATGAAAAAGGTAAAAAATCTAAATAATAT
miseq25	1	209	D17	miseq25_1_334_17	mier1a	1	6:34991622-34991871:1	DINDEL	crispr	crRNA:6:34991696-34991718:1	6	34991661	TATTTTTTGGGGGTTTCCCTTTTATAGGAGATTATGGTTGGTTCAATGTACC	T	1338	74079	0.0180617988903738	34991622	ATGTATACAATCTTTGTTTAAATGAAGTTTAGACACTTGTATTTTTTGGGGGTTTCCCTTTTATAGGAGATTATGGTTGGTTCAATGTACCAAGCGGAGACTCCTGTTGGCTTGTGTAAATACAAAGACAATGAAAAAGGTAAAAAATCTAAATAATATGCTAATTTAAATACACTATGTGCATACATTTGAAAAATTCTG	ATGTATAAAATAAAAGATAAAAAGAAGTTTGGACACTTGTAAGCGGAGACTCCTGTTGGCTTGTGTAAATACAAAGACAATGAAAAAGGTAAAAAATCTAAATAATATGCTAATTTAAATACACTATGTGCATACATTTGAAAAATTCTGT
miseq25	1	209	D17	miseq25_1_334_17	mier1a	1	6:34991622-34991871:1	DINDEL	crispr	crRNA:6:34991696-34991718:1	6	34991709	TACCA	T	1176	74079	0.015874944316203	34991649	TTTAGACACTTGTATTTTTTGGGGGTTTCCCTTTTATAGGAGATTATGGTTGGTTCAATGTACCAAGCGGAGACTCCTGTTGGCTTGTGTAAATACAAAGACAATGAAAAAGGTAAAAAATCTAAAT	TTTGGACACTTGTATTTTTTGGGTGTTTCCCTTTTATAGGAGATCATGGTTGGTTCAATGTAGCGGAGACTCCTGTTGGCTTGTGTAAATACAAAGACAATGAAAAAGGTAAAAAATCTAAATAA
miseq25	1	209	D17	miseq25_1_334_17	mier1a	1	6:34991622-34991871:1	CIGAR	crispr	crRNA:6:34991696-34991718:1	6	34991708	GTACCAA	GGTTG	824	74079	0.0111232603031898	34991611	TGTTTTTTCTTATGTATACAATCTTTGTTTAAATGAAGTTTAGACACTTGTATTTTTTGGGGGTTTCCCTTTTATAGGAGATTATGGTTGGTTCAATGTACCAAGCGGAGACTCCTGTTGGCTTGTGTAAATACAAAGACAATGAAAAAGGT	ATGTATACAAAATGTATACAATCTTTGTTTAAATGAAGTTTGGACACTTGTATTTTTTGGGTGTTTCCCTTTTATAGGAGATCATGGTTGGTTCAATGGTTGGCGGAGACTCCTGTTGGCTTGTGTAAATACAAAGACAATGAAAAAGGTAAAAAATCTAAA
miseq25	1	209	D17	miseq25_1_334_17	mier1a	1	6:34991622-34991871:1	CIGAR	crispr	crRNA:6:34991696-34991718:1	6	34991709	TACCAAGCGGAGACTCCTGTTGGCTTGTGTAAATACAAAGACAATGAAAAAGGTAAAAAATCTAAATAATATGCTAATTTAAATACACTATGTGCATACATTTGAAAAATTCTGTTAAAAGCACC	T	808	74079	0.0109072746662347	34991649	TTTAGACACTTGTATTTTTTGGGGGTTTCCCTTTTATAGGAGATTATGGTTGGTTCAATGTACCAAGCGGAGACTCCTGTTGGCTTGTGTAAATACAAAGACAATGAAAAAGGTAAAAAATCTAAATAATATGCTAATTTAAATACACTATGTGCATACATTTGAAAAATTCTGTTAAAAGCACCAGAGATTTCCAAAAT	TTTGGACACTTGTATTTTTTGGGTGTTTCCCTTTTATAGGAGATCATGGTTGGTTCAATGTAGAGATTTCCAAAAT
miseq25	1	209	D18	miseq25_1_334_18	mier1a	1	6:34991622-34991871:1	DINDEL	crispr	crRNA:6:34991696-34991718:1	6	34991710	ACCAAG	A	2009	52615	0.0381830276537109	34991649	TTTAGACACTTGTATTTTTTGGGGGTTTCCCTTTTATAGGAGATTATGGTTGGTTCAATGTACCAAGCGGAGACTCCTGTTGGCTTGTGTAAATACAAAGACAATGAAAAAGGTAAAAAATCTAAATA	TTTGGACACTTGTATTTTTTGGGTGTTTCCCTTTTATAGGAGATCATGGTTGGTTCAATGTACGGAGACTCCTGTTGGCTTGTGTAAATACAAAGACAATGAAAAAGGTAAAAAATCTAAATAATAT
miseq25	1	209	D18	miseq25_1_334_18	mier1a	1	6:34991622-34991871:1	CIGAR	crispr	crRNA:6:34991696-34991718:1	6	34991708	GTACCAAGCGGAGACTCCTGTTGGCTTGTGTAAATACAAAGACAATGAAAAAGGTAAAAAATCTAAATAATATGCTAATTTAAATACAC	G	1582	52615	0.0300674712534448	34991622	ATGTATACAATCTTTGTTTAAATGAAGTTTAGACACTTGTATTTTTTGGGGGTTTCCCTTTTATAGGAGATTATGGTTGGTTCAATGTACCAAGCGGAGACTCCTGTTGGCTTGTGTAAATACAAAGACAATGAAAAAGGTAAAAAATCTAAATAATATGCTAATTTAAATACACTATGTGCATACATTTGAAAAATTCTGTTAAAAGCACCAGAGATTTCCAAAAT	CTTTCTACAATCTTTGTKTAAATKAAKTTTGGACACTTGTATTTTTTGGGTGTTTCCCTTTTATAGGAGATCATGGTTGGTTCAATGTATGTGCATACATTTGAAAAATTCTGTTAAAAGCACCAGAGATTTCCAAAATGCACATAGWAT
miseq25	1	209	D18	miseq25_1_334_18	mier1a	1	6:34991622-34991871:1	DINDEL	crispr	crRNA:6:34991696-34991718:1	6	34991705	AATGTACC	A	1212	52615	0.0230352561056733	34991649	TTTAGACACTTGTATTTTTTGGGGGTTTCCCTTTTATAGGAGATTATGGTTGGTTCAATGTACCAAGCGGAGACTCCTGTTGGCTTGTGTAAATACAAAGACAATGAAAAAGGTAAAAAATCTAAATAAT	TTTGGACACTTGTATTTTTTGGGTGTTTCCCTTTTATAGGAGATCATGGTTGGTTCAAAGCGGAGACTCCTGTTGGCTTGTGTAAATACAAAGACAATGAAAAAGGTAAAAAATCTAAATAATATGCT
miseq25	1	209	D18	miseq25_1_334_18	mier1a	1	6:34991622-34991871:1	DINDEL	crispr	crRNA:6:34991696-34991718:1	6	34991709	TACCA	T	1177	52615	0.0223700465646679	34991649	TTTAGACACTTGTATTTTTTGGGGGTTTCCCTTTTATAGGAGATTATGGTTGGTTCAATGTACCAAGCGGAGACTCCTGTTGGCTTGTGTAAATACAAAGACAATGAAAAAGGTAAAAAATCTAAAT	TTTGGACACTTGTATTTTTTGGGTGTTTCCCTTTTATAGGAGATCATGGTTGGTTCAATGTAGCGGAGACTCCTGTTGGCTTGTGTAAATACAAAGACAATGAAAAAGGTAAAAAATCTAAATAATA
miseq25	1	209	D18	miseq25_1_334_18	mier1a	1	6:34991622-34991871:1	DINDEL	crispr	crRNA:6:34991696-34991718:1	6	34991709	TACC	T	1039	52615	0.0197472203744179	34991649	TTTAGACACTTGTATTTTTTGGGGGTTTCCCTTTTATAGGAGATTATGGTTGGTTCAATGTACCAAGCGGAGACTCCTGTTGGCTTGTGTAAATACAAAGACAATGAAAAAGGTAAAAAATCTAAA	TTTGGACACTTGTATTTTTTGGGTGTTTCCCTTTTATAGGAGATCATGGTTGGTTCAATGTAAGCGGAGACTCCTGTTGGCTTGTGTAAATACAAAGACAATGAAAAAGGTAAAAAATCTAAATAA
miseq25	1	209	D18	miseq25_1_334_18	mier1a	1	6:34991622-34991871:1	DINDEL	crispr	crRNA:6:34991696-34991718:1	6	34991703	TCAATGTAC	T	807	52615	0.0153378314168963	34991649	TTTAGACACTTGTATTTTTTGGGGGTTTCCCTTTTATAGGAGATTATGGTTGGTTCAATGTACCAAGCGGAGACTCCTGTTGGCTTGTGTAAATACAAAGACAATGAAAAAGGTAAAAAATCTAAATAATA	TTTGGACACTTGTATTTTTTGGGTGTTTCCCTTTTATAGGAGATCATGGTTGGTTCAAGCGGAGACTCCTGTTGGCTTGTGTAAATACAAAGACAATGAAAAAGGTAAAAAATCTAAATAATAT
miseq25	1	209	D18	miseq25_1_334_18	mier1a	1	6:34991622-34991871:1	DINDEL	crispr	crRNA:6:34991696-34991718:1	6	34991707	TGTACCAA	T	580	52615	0.011023472393804	34991649	TTTAGACACTTGTATTTTTTGGGGGTTTCCCTTTTATAGGAGATTATGGTTGGTTCAATGTACCAAGCGGAGACTCCTGTTGGCTTGTGTAAATACAAAGACAATGAAAAAGGTAAAAAATCTAAATAAT	TTTGGACACTTGTATTTTTTGGGTGTTTCCCTTTTATAGGAGATCATGGTTGGTTCAATGCGGAGACTCCTGTTGGCTTGTGTAAATACAAAGACAATGAAAAAGGTAAAAAATCTAAATAATAT
miseq25	1	209	D18	miseq25_1_334_18	mier1a	1	6:34991622-34991871:1	DINDEL	crispr	crRNA:6:34991696-34991718:1	6	34991710	AC	A	574	52615	0.0109094364724888	34991649	TTTAGACACTTGTATTTTTTGGGGGTTTCCCTTTTATAGGAGATTATGGTTGGTTCAATGTACCAAGCGGAGACTCCTGTTGGCTTGTGTAAATACAAAGACAATGAAAAAGGTAAAAAATCTA	TTTGGACACTTGTATTTTTTGGGTGTTTCCCTTTTATAGGAGATCATGGTTGGTTCAATGTACAAGCGGAGACTCCTGTTGGCTTGTGTAAATACAAAGACAATGAAAAAGGTAAAAAATCTAAA
miseq25	1	209	D18	miseq25_1_334_18	mier1a	1	6:34991622-34991871:1	DINDEL	crispr	crRNA:6:34991696-34991718:1	6	34991713	AAGCG	A	551	52615	0.0104722987741138	34991649	TTTAGACACTTGTATTTTTTGGGGGTTTCCCTTTTATAGGAGATTATGGTTGGTTCAATGTACCAAGCGGAGACTCCTGTTGGCTTGTGTAAATACAAAGACAATGAAAAAGGTAAAAAATCTAAAT	TTTGGACACTTGTATTTTTTGGGTGTTTCCCTTTTATAGGAGATCATGGTTGGTTCAATGTACCAGTGACTCCTGTTGGCTTGTGTAAATACAAAGACAATGAAAAAGGTAAAAAATCTAAATAATATGCTAATTTAAATGCACTATGTGCATACAT
miseq25	1	209	D19	miseq25_1_334_19	mier1a	1	6:34991622-34991871:1	NA	NA	crRNA:6:34991696-34991718:1	NA	NA	NA	NA	0	71466	0	NA	NA	NA
miseq25	1	209	D20	miseq25_1_334_20	mier1a	1	6:34991622-34991871:1	DINDEL	crispr	crRNA:6:34991696-34991718:1	6	34991703	TCAATGTAC	T	2693	58418	0.0460988051627923	34991622	ATGTATACAATCTTTGTTTAAATGAAGTTTAGACACTTGTATTTTTTGGGGGTTTCCCTTTTATAGGAGATTATGGTTGGTTCAATGTACCAAGCGGAGACTCCTGTTGGCTTGTGTAAATACAAAGACAATGAAAAAGGTAAAAAATCTAAATAATA	ATTTATCCAATCTTTTTTTAAATTAAKTTTGGACACTTGTATTTTTTGGGTGTTTCCCTTTTATAGGAGATCATGGTTGGTTCAAGCGGAGACTCCTGTTGGCTTGTGTAAATACAAAGACAATGAAAAAGGTAAAAAATCTAAATAATATGCT
miseq25	1	209	D20	miseq25_1_334_20	mier1a	1	6:34991622-34991871:1	DINDEL	crispr	crRNA:6:34991696-34991718:1	6	34991709	TACC	T	1918	58418	0.032832346194666	34991622	ATGTATACAATCTTTGTTTAAATGAAGTTTAGACACTTGTATTTTTTGGGGGTTTCCCTTTTATAGGAGATTATGGTTGGTTCAATGTACCAAGCGGAGACTCCTGTTGGCTTGTGTAAATACAAAGACAATGAAAAAGGTAAAAAATCTAAA	AAGAAAACAATCTTTGTGTAAAGGAAGTTTGGACACTTGTATTTTTTGGGTGTTTCCCTTTTATAGGAGATCATGGTTGGTTCAATGTAAGCGGAGACTCCTGTTGGCTTGTGTAAATACAAAGACAATGAAAAAGGTAAAAAATCTAAATAA
miseq25	1	209	D20	miseq25_1_334_20	mier1a	1	6:34991622-34991871:1	DINDEL	crispr	crRNA:6:34991696-34991718:1	6	34991710	ACCAAG	A	1641	58418	0.0280906569892841	34991649	TTTAGACACTTGTATTTTTTGGGGGTTTCCCTTTTATAGGAGATTATGGTTGGTTCAATGTACCAAGCGGAGACTCCTGTTGGCTTGTGTAAATACAAAGACAATGAAAAAGGTAAAAAATCTAAATA	TTTGGACACTTGTATTTTTTGGGTGTTTCCCTTTTATAGGAGATCATGGTTGGTTCAATGTACGGAGACTCCTGTTGGCTTGTGTAAATACAAAGACAATGAAAAAGGTAAAAAATCTAAATAATATGC
miseq25	1	209	D20	miseq25_1_334_20	mier1a	1	6:34991622-34991871:1	DINDEL	crispr	crRNA:6:34991696-34991718:1	6	34991709	TACCA	T	1495	58418	0.0255914272998049	34991622	ATGTATACAATCTTTGTTTAAATGAAGTTTAGACACTTGTATTTTTTGGGGGTTTCCCTTTTATAGGAGATTATGGTTGGTTCAATGTACCAAGCGGAGACTCCTGTTGGCTTGTGTAAATACAAAGACAATGAAAAAGGTAAAAAATCTAAAT	ATCTCTCCCCCCTCCCCTTAAATGAAGTTTGGACACTTGTATTTTTTGGGTGTTTCCCTTTTATAGGAGATCATGGTTGGTTCAATGTAGCGGAGACTCCTGTTGGCTTGTGTAAATACAAAGACAATGAAAAAGGTAAAAAATCTAAATAA
miseq25	1	209	D20	miseq25_1_334_20	mier1a	1	6:34991622-34991871:1	DINDEL	crispr	crRNA:6:34991696-34991718:1	6	34991705	AATGTACC	A	1249	58418	0.021380396453148	34991649	TTTAGACACTTGTATTTTTTGGGGGTTTCCCTTTTATAGGAGATTATGGTTGGTTCAATGTACCAAGCGGAGACTCCTGTTGGCTTGTGTAAATACAAAGACAATGAAAAAGGTAAAAAATCTAAATAAT	TTTGGACACTTGTATTTTTTGGGTGTTTCCCTTTTATAGGAGATCATGGTTGGTTCAAAGCGGAGACTCCTGTTGGCTTGTGTAAATACAAAGACAATGAAAAAGGTAAAAAATCTAAATAATAT
miseq25	1	209	D20	miseq25_1_334_20	mier1a	1	6:34991622-34991871:1	DINDEL	crispr	crRNA:6:34991696-34991718:1	6	34991707	TGTACCAA	T	1195	58418	0.0204560238282721	34991648	GTTTAGACACTTGTATTTTTTGGGGGTTTCCCTTTTATAGGAGATTATGGTTGGTTCAATGTACCAAGCGGAGACTCCTGTTGGCTTGTGTAAATACAAAGACAATGAAAAAGGTAAAAAATCTAAATAAT	ATTTGGACACTTGTATTTTTTGGGTGTTTCCCTTTTATAGGAGATCATGGTTGGTTCAATGCGGAGACTCCTGTTGGCTTGTGTAAATACAAAGACAATGAAAAAGGTAAAAAATCTAAATAATATG
miseq25	1	209	D20	miseq25_1_334_20	mier1a	1	6:34991622-34991871:1	DINDEL	crispr	crRNA:6:34991696-34991718:1	6	34991700	GGTTCAATGTACCAA	G	854	58418	0.0146187818822966	34991649	TTTAGACACTTGTATTTTTTGGGGGTTTCCCTTTTATAGGAGATTATGGTTGGTTCAATGTACCAAGCGGAGACTCCTGTTGGCTTGTGTAAATACAAAGACAATGAAAAAGGTAAAAAATCTAAATAATATGCTAA	TTTGGACACTTGTATTTTTTGGGTGTTTCCCTTTTATAGGAGATCATGGTTGGCGGAGACTCCTGTTGGCTTGTGTAAATACAAAGACAATGAAAAAGGTAAAAAATCTAAATAATATGCTAATT
miseq25	1	209	D20	miseq25_1_334_20	mier1a	1	6:34991622-34991871:1	DINDEL	crispr	crRNA:6:34991696-34991718:1	6	34991712	C	CAATGT	842	58418	0.0144133657434352	34991649	TTTAGACACTTGTATTTTTTGGGGGTTTCCCTTTTATAGGAGATTATGGTTGGTTCAATGTACCAAGCGGAGACTCCTGTTGGCTTGTGTAAATACAAAGACAATGAAAAAGGTAAAA	TTTGGACACTTGTATTTTTTGGGTGTTTCCCTTTTATAGGAGATCATGGTTGGTTCAATGTACCAATGTAAGCGGAGACTCCTGTTGGCTTGTGTAAATACAAAGACAATGAAAAAGGTAAAAAA
miseq25	1	209	D21	miseq25_1_334_21	mier1a	1	6:34991622-34991871:1	DINDEL	crispr	crRNA:6:34991696-34991718:1	6	34991709	TACC	T	3514	56862	0.0617987408110865	34991622	ATGTATACAATCTTTGTTTAAATGAAGTTTAGACACTTGTATTTTTTGGGGGTTTCCCTTTTATAGGAGATTATGGTTGGTTCAATGTACCAAGCGGAGACTCCTGTTGGCTTGTGTAAATACAAAGACAATGAAAAAGGTAAAAAATCTAAA	ATTTATACAATCTTTTTTTAAATTAAWTTTGGACACTTGTATTTTTTGGGTGTTTCCCTTTTATAGGAGATCATGGTTGGTTCAATGTAAGCGGAGACTCCTGTTGGCTTGTGTAAATACAAAGACAATGAAAAAGGTAAAAAATCTAAATAAT
miseq25	1	209	D21	miseq25_1_334_21	mier1a	1	6:34991622-34991871:1	DINDEL	crispr	crRNA:6:34991696-34991718:1	6	34991703	TCAATGTAC	T	2738	56862	0.0481516654356161	34991648	GTTTAGACACTTGTATTTTTTGGGGGTTTCCCTTTTATAGGAGATTATGGTTGGTTCAATGTACCAAGCGGAGACTCCTGTTGGCTTGTGTAAATACAAAGACAATGAAAAAGGTAAAAAATCTAAATAA	GTTTGGACACTTGTATTTTTTGGGTGTTTCCCTTTTATAGGAGATCATGGTTGGTTCAAGCGGAGACTCCTGTTGGCTTGTGTAAATACAAAGACAATGAAAAAGGTAAAAAATCTAAATAATATGCTAA
miseq25	1	209	D21	miseq25_1_334_21	mier1a	1	6:34991622-34991871:1	DINDEL	crispr	crRNA:6:34991696-34991718:1	6	34991709	TACCA	T	971	56862	0.0170764306566776	34991649	TTTAGACACTTGTATTTTTTGGGGGTTTCCCTTTTATAGGAGATTATGGTTGGTTCAATGTACCAAGCGGAGACTCCTGTTGGCTTGTGTAAATACAAAGACAATGAAAAAGGTAAAAAATCTAAAT	TTTGGACACTTGTATTTTTTGGGTGTTTCCCTTTTATAGGAGATCATGGTTGGTTCAATGTAGCGGAGACTCCTGTTGGCTTGTGTAAATACAAAGACAATGAAAAAGGTAAAAAATCTAAATA
miseq25	1	209	D21	miseq25_1_334_21	mier1a	1	6:34991622-34991871:1	DINDEL	crispr	crRNA:6:34991696-34991718:1	6	34991711	CCAAG	C	855	56862	0.0150364039252928	34991649	TTTAGACACTTGTATTTTTTGGGGGTTTCCCTTTTATAGGAGATTATGGTTGGTTCAATGTACCAAGCGGAGACTCCTGTTGGCTTGTGTAAATACAAAGACAATGAAAAAGGTAAAAAATCTAAAT	TTTGGACACTTGTATTTTTTGGGTGTTTCCCTTTTATAGGAGATCATGGTTGGTTCAATGTACCGGAGACTCCTGTTGGCTTGTGTAAATACAAAGACAATGAAAAAGGTAAAAAATCTAAATAA
miseq25	1	209	D21	miseq25_1_334_21	mier1a	1	6:34991622-34991871:1	DINDEL	crispr	crRNA:6:34991696-34991718:1	6	34991710	ACCAAG	A	853	56862	0.0150012310506138	34991622	ATGTATACAATCTTTGTTTAAATGAAGTTTAGACACTTGTATTTTTTGGGGGTTTCCCTTTTATAGGAGATTATGGTTGGTTCAATGTACCAAGCGGAGACTCCTGTTGGCTTGTGTAAATACAAAGACAATGAAAAAGGTAAAAAATCTAAATA	CTTTATACAATCTTTGTTTAAATTCAWTTTGGACACTTGTATTTTTTGGGTGTTTCCCTTTTATAGGAGATCATGGTTGGTTCAATGTACGGAGACTCCTGTTGGCTTGTGTAAATACAAAGACAATGAAAAAGGTAAAAAATCTAAATAA
miseq25	1	209	D21	miseq25_1_334_21	mier1a	1	6:34991622-34991871:1	CIGAR	crispr	crRNA:6:34991696-34991718:1	6	34991712	C	CG	743	56862	0.0130667229432662	34991622	ATGTATACAATCTTTGTTTAAATGAAGTTTAGACACTTGTATTTTTTGGGGGTTTCCCTTTTATAGGAGATTATGGTTGGTTCAATGTACCAAGCGGAGACTCCTGTTGGCTTGTGTAAATACAAAGACAATGAAAAAGGTAAAAAATC	ACGCCCCCCCTCTTTGTTTAAATGAAGTTTGGACACTTGTATTTTTTGGGTGTTTCCCTTTTATAGGAGATCATGGTTGGTTCAATGTACCGGAGCGGAGACTCCTGTTGGCTTGTGTAAATACAAAGACAATGAAAAAGGTAAAAAATCTA
miseq25	1	209	D22	miseq25_1_334_22	mier1a	1	6:34991622-34991871:1	DINDEL	crispr	crRNA:6:34991696-34991718:1	6	34991712	C	CA	1015	6360	0.159591194968553	34991648	GTTTAGACACTTGTATTTTTTGGGGGTTTCCCTTTTATAGGAGATTATGGTTGGTTCAATGTACCAAGCGGAGACTCCTGTTGGCTTGTGTAAATACAAAGACAATGAAAAAGGTAAAAAAT	GTTTGGACACTTGTATTTTTTGGGTGTTTCCCTTTTATAGGAGATCATGGTTGGTTCAATGTACCAAAGCGGAGACTCCTGTTGGCTTGTGTAAATACAAAGACAATGAAAAAGGTAAAAAATCTA
miseq25	1	209	D22	miseq25_1_334_22	mier1a	1	6:34991622-34991871:1	DINDEL	crispr	crRNA:6:34991696-34991718:1	6	34991709	TACCAAGC	T	536	6360	0.0842767295597484	34991649	TTTAGACACTTGTATTTTTTGGGGGTTTCCCTTTTATAGGAGATTATGGTTGGTTCAATGTACCAAGCGGAGACTCCTGTTGGCTTGTGTAAATACAAAGACAATGAAAAAGGTAAAAAATCTAAATAAT	TTTGGACACTTGTATTTTTTGGGTGTTTCCCTTTTATAGGAGATCATGGTTGGTTCAATGTGGAGACTCCTGTTGGCTTGTGTAAATACAAAGACAATGAAAAAGGTAAAAAATCTAAATAATATG
miseq25	1	209	D22	miseq25_1_334_22	mier1a	1	6:34991622-34991871:1	DINDEL	crispr	crRNA:6:34991696-34991718:1	6	34991711	CCAAG	C	327	6360	0.0514150943396226	34991649	TTTAGACACTTGTATTTTTTGGGGGTTTCCCTTTTATAGGAGATTATGGTTGGTTCAATGTACCAAGCGGAGACTCCTGTTGGCTTGTGTAAATACAAAGACAATGAAAAAGGTAAAAAATCTAAAT	TTTGGACACTTGTATTTTTTGGGTGTTTCCCTTTTATAGGAGATCATGGTTGGTTCAATGTACCGGAGACTCCTGTTGGCTTGTGTAAATACAAAGACAATGAAAAAGGTAAAAAATCTAAATAAT
miseq25	1	209	D22	miseq25_1_334_22	mier1a	1	6:34991622-34991871:1	DINDEL	crispr	crRNA:6:34991696-34991718:1	6	34991709	TACC	T	248	6360	0.0389937106918239	34991649	TTTAGACACTTGTATTTTTTGGGGGTTTCCCTTTTATAGGAGATTATGGTTGGTTCAATGTACCAAGCGGAGACTCCTGTTGGCTTGTGTAAATACAAAGACAATGAAAAAGGTAAAAAATCTAAA	TTTGGACACTTGTATTTTTTGGGTGTTTCCCTTTTATAGGAGATCATGGTTGGTTCAATGTAAGCGGAGACTCCTGTTGGCTTGTGTAAATACAAAGACAATGAAAAAGGTAAAAAATCTAAAT
miseq25	1	209	D22	miseq25_1_334_22	mier1a	1	6:34991622-34991871:1	CIGAR	crispr	crRNA:6:34991696-34991718:1	6	34991710	ACCAAG	A	181	6360	0.0284591194968553	34991649	TTTAGACACTTGTATTTTTTGGGGGTTTCCCTTTTATAGGAGATTATGGTTGGTTCAATGTACCAAGCGGAGACTCCTGTTGGCTTGTGTAAATACAAAGACAATGAAAAAGGTAAAA	TTTGGACACTTGTATTTTTTGGGTGTTTCCCTTTTATAGGAGATCATGGTTGGTTCAATGTACGGAGACTCCTGTTGGCTCCTGTTGGCTTGTGTAAATACAAAGACAATGAAAAAGGTAAAAA
miseq25	1	209	D22	miseq25_1_334_22	mier1a	1	6:34991622-34991871:1	CIGAR	crispr	crRNA:6:34991696-34991718:1	6	34991712	C	CAAAAGTCTCA	152	6360	0.0238993710691824	34991649	TTTAGACACTTGTATTTTTTGGGGGTTTCCCTTTTATAGGAGATTATGGTTGGTTCAATGTACCAAGCGGAGACTCCTGTTGGCTTGTGTAAATACAAAGACAATGAAAAAGG	TTTGGACACTTGTATTTTTTGGGTGTTTCCCTTTTATAGGAGATCATGGTTGGTTCAATGTCTCAAAAGTCTCAAAGCGGAGACTCCTGTTGGCTTGTGTAAATACAAAGACAATGAAAAAGGT
miseq25	1	209	D22	miseq25_1_334_22	mier1a	1	6:34991622-34991871:1			crRNA:6:34991696-34991718:1	6	34991721	A	ACTCCTGTTGG		6360	0	NA	NA	NA
miseq25	1	209	D23	miseq25_1_334_23	mier1a	1	6:34991622-34991871:1	NA	NA	crRNA:6:34991696-34991718:1	NA	NA	NA	NA	0	56386	0	NA	NA	NA
miseq25	1	209	D24	miseq25_1_334_24	mier1a	1	6:34991622-34991871:1	NA	NA	crRNA:6:34991696-34991718:1	NA	NA	NA	NA	0	45866	0	NA	NA	NA
miseq25	1	210	E01	miseq25_1_335_1	mier1a	1	6:34991622-34991871:1	CIGAR	crispr	crRNA:6:34991696-34991718:1	6	34991711	CCAAGCGGAGACTCCTGTTGGCTTGTGTAAATACAAAGACAATGAAAAAGGTAAAAAATCTAAATAATATGCTAAT	CACTA	2000	38882	0.0514376832467466	34991649	TTTAGACACTTGTATTTTTTGGGGGTTTCCCTTTTATAGGAGATTATGGTTGGTTCAATGTACCAAGCGGAGACTCCTGTTGGCTTGTGTAAATACAAAGACAATGAAAAAGGTAAAAAATCTAAATAATATGCTAATTTAAATACACTATGTGCATACATTTGAAAAATTCTGTTAAAAGCACCAGAGATTTC	TTTGGACACTTGTATTTTTTGGGTGTTTCCCTTTTATAGGAGATCATGGTTGGTTCAATGTACACTATTAAATACACTATGTGCATACATTTGAAAAATTCTGTTAAAAGCACCAGAGATTTCCAAAATGCACATAGAAAACCCCCATGGCT
miseq25	1	210	E01	miseq25_1_335_1	mier1a	1	6:34991622-34991871:1	DINDEL	crispr	crRNA:6:34991696-34991718:1	6	34991705	AATGTACC	A	1014	38882	0.0260789054061005	34991649	TTTAGACACTTGTATTTTTTGGGGGTTTCCCTTTTATAGGAGATTATGGTTGGTTCAATGTACCAAGCGGAGACTCCTGTTGGCTTGTGTAAATACAAAGACAATGAAAAAGGTAAAAAATCTAAATAAT	TTTGGACACTTGTATTTTTTGGGTGTTTCCCTTTTATAGGAGATCATGGTTGGTTCAAAGCGGAGACTCCTGTTGGCTTGTGTAAATACAAAGACAATGAAAAAGGTAAAAAATCTAAATAATATGCTA
miseq25	1	210	E01	miseq25_1_335_1	mier1a	1	6:34991622-34991871:1	DINDEL	crispr	crRNA:6:34991696-34991718:1	6	34991703	TCAATGTAC	T	769	38882	0.0197777892083741	34991622	ATGTATACAATCTTTGTTTAAATGAAGTTTAGACACTTGTATTTTTTGGGGGTTTCCCTTTTATAGGAGATTATGGTTGGTTCAATGTACCAAGCGGAGACTCCTGTTGGCTTGTGTAAATACAAAGACAATGAAAAAGGTAAAAAATCTAAATAATA	CTGTATACCCTCTTTTTTTCCATGAAGTTTGGACACTTGTATTTTTTGGGTGTTTCCCTTTTATAGGAGATCATGGTTGGTTCAAGCGGAGACTCCTGTTGGCTTGTGTAAATACAAAGACAATGAAAAAGGTAAAAAATCTAAATAATATGCTAATT
miseq25	1	210	E01	miseq25_1_335_1	mier1a	1	6:34991622-34991871:1	DINDEL	crispr	crRNA:6:34991696-34991718:1	6	34991710	ACCAAG	A	642	38882	0.0165114963222056	34991648	GTTTAGACACTTGTATTTTTTGGGGGTTTCCCTTTTATAGGAGATTATGGTTGGTTCAATGTACCAAGCGGAGACTCCTGTTGGCTTGTGTAAATACAAAGACAATGAAAAAGGTAAAAAATCTAAATA	ATTTGGACACTTGTATTTTTTGGGTGTTTCCCTTTTATAGGAGATCATGGTTGGTTCAATGTACGGAGACTCCTGTTGGCTTGTGTAAATACAAAGACAATGAAAAAGGTAAAAAATCTAAATAA
miseq25	1	210	E01	miseq25_1_335_1	mier1a	1	6:34991622-34991871:1	DINDEL	crispr	crRNA:6:34991696-34991718:1	6	34991712	CA	C	634	38882	0.0163057455892187	34991648	GTTTAGACACTTGTATTTTTTGGGGGTTTCCCTTTTATAGGAGATTATGGTTGGTTCAATGTACCAAGCGGAGACTCCTGTTGGCTTGTGTAAATACAAAGACAATGAAAAAGGTAAAAAATCTA	GTTTGGACACTTGTATTTTTTGGGTGTTTCCCTTTTATAGGAGATCATGGTTGGTTCAATGTACCAGCGGAGACTCCTGTTGGCTTGTGTAAATACAAAGACAATGAAAAAGGTAAAAAATCTAAA
miseq25	1	210	E01	miseq25_1_335_1	mier1a	1	6:34991622-34991871:1	DINDEL	crispr	crRNA:6:34991696-34991718:1	6	34991709	TACC	T	415	38882	0.0106733192736999	34991648	GTTTAGACACTTGTATTTTTTGGGGGTTTCCCTTTTATAGGAGATTATGGTTGGTTCAATGTACCAAGCGGAGACTCCTGTTGGCTTGTGTAAATACAAAGACAATGAAAAAGGTAAAAAATCTAAA	GTTTGGACACTTGTATTTTTTGGGTGTTTCCCTTTTATAGGAGATCATGGTTGGTTCAATGTAAGCGGAGACTCCTGTTGGCTTGTGTAAATACAAAGACAATGAAAAAGGTAAAAAATCTAAATA
miseq25	1	210	E01	miseq25_1_335_1	mier1a	1	6:34991622-34991871:1	DINDEL	crispr	crRNA:6:34991696-34991718:1	6	34991709	TACCA	T	407	38882	0.0104675685407129	34991649	TTTAGACACTTGTATTTTTTGGGGGTTTCCCTTTTATAGGAGATTATGGTTGGTTCAATGTACCAAGCGGAGACTCCTGTTGGCTTGTGTAAATACAAAGACAATGAAAAAGGTAAAAAATCTAAAT	TTTGGACACTTGTATTTTTTGGGTGTTTCCCTTTTATAGGAGATCATGGTTGGTTCAATGTAGCGGAGACTCCTGTTGGCTTGTGTAAATACAAAGACAATGAAAAAGGTAAAAAATCTAAATAA
miseq25	1	210	E02	miseq25_1_335_2	mier1a	1	6:34991622-34991871:1	DINDEL	crispr	crRNA:6:34991696-34991718:1	6	34991705	AATGTACC	A	1694	77721	0.021795911015041	34991627	TACAATCTTTGTTTAAATGAAGTTTAGACACTTGTATTTTTTGGGGGTTTCCCTTTTATAGGAGATTATGGTTGGTTCAATGTACCAAGCGGAGACTCCTGTTGGCTTGTGTAAATACAAAGACAATGAAAAAGGTAAAAAATCTAAATAATATGCT	ATGAATCTTTGTTTCAATGAAGTTTGGACACTTGTATTTTTTGGGTGTTTCCCTTTTATAGGAGATCATGGTTGGTTCAAAGCGGAGACTCCTGTTGGCTTGTGTAAATACAAAGACAATGAAAAAGGTAAAAAATCTAAATAATATGCT
miseq25	1	210	E03	miseq25_1_335_3	mier1a	1	6:34991622-34991871:1	DINDEL	crispr	crRNA:6:34991696-34991718:1	6	34991710	ACCAAG	A	736	63611	0.0115703258870321	34991622	ATGTATACAATCTTTGTTTAAATGAAGTTTAGACACTTGTATTTTTTGGGGGTTTCCCTTTTATAGGAGATTATGGTTGGTTCAATGTACCAAGCGGAGACTCCTGTTGGCTTGTGTAAATACAAAGACAATGAAAAAGGTAAAAAATCTAAATA	ATGAAGAAAACCAAAGCATAAATGAAGTTTGGACACTTGTATTTTTTGGGTGTTTCCCTTTTATAGGAGATCATGGTTGGTTCAATGTACGGAGACTCCTGTTGGCTTGTGTAAATACAAAGACAATGAAAAAGGTAAAAAATCTAAATAAT
miseq25	1	210	E04	miseq25_1_335_4	mier1a	1	6:34991622-34991871:1	DINDEL	crispr	crRNA:6:34991696-34991718:1	6	34991703	TCAATGTAC	T	1625	77000	0.0211038961038961	34991649	TTTAGACACTTGTATTTTTTGGGGGTTTCCCTTTTATAGGAGATTATGGTTGGTTCAATGTACCAAGCGGAGACTCCTGTTGGCTTGTGTAAATACAAAGACAATGAAAAAGGTAAAAAATCTAAATAATA	TTTGGACACTTGTATTTTTTGGGTGTTTCCCTTTTATAGGAGATCATGGTTGGTTCAAGCGGAGACTCCTGTTGGCTTGTGTAAATACAAAGACAATGAAAAAGGTAAAAAATCTAAATAATATGCT
miseq25	1	210	E04	miseq25_1_335_4	mier1a	1	6:34991622-34991871:1	DINDEL	crispr	crRNA:6:34991696-34991718:1	6	34991710	ACCAAG	A	1093	77000	0.0141948051948052	34991649	TTTAGACACTTGTATTTTTTGGGGGTTTCCCTTTTATAGGAGATTATGGTTGGTTCAATGTACCAAGCGGAGACTCCTGTTGGCTTGTGTAAATACAAAGACAATGAAAAAGGTAAAAAATCTAAATA	TTTGGACACTTGTATTTTTTGGGTGTTTCCCTTTTATAGGAGATCATGGTTGGTTCAATGTACGGAGACTCCTGTTGGCTTGTGTAAATACAAAGACAATGAAAAAGGTAAAAAATCTAAATAATATG
miseq25	1	210	E04	miseq25_1_335_4	mier1a	1	6:34991622-34991871:1	DINDEL	crispr	crRNA:6:34991696-34991718:1	6	34991709	TACCA	T	973	77000	0.0126363636363636	34991622	ATGTATACAATCTTTGTTTAAATGAAGTTTAGACACTTGTATTTTTTGGGGGTTTCCCTTTTATAGGAGATTATGGTTGGTTCAATGTACCAAGCGGAGACTCCTGTTGGCTTGTGTAAATACAAAGACAATGAAAAAGGTAAAAAATCTAAAT	ATTTCTCCCATCTTTTTTTAAATTAATTTTGGACACTTGTATTTTTTGGGTGTTTCCCTTTTATAGGAGATCATGGTTGGTTCAATGTAGCGGAGACTCCTGTTGGCTTGTGTAAATACAAAGACAATGAAAAAGGTAAAAAATCTAAATA
miseq25	1	210	E05	miseq25_1_335_5	mier1a	1	6:34991622-34991871:1	NA	NA	crRNA:6:34991696-34991718:1	NA	NA	NA	NA	0	49753	0	NA	NA	NA
miseq25	1	210	E06	miseq25_1_335_6	mier1a	1	6:34991622-34991871:1	DINDEL	crispr	crRNA:6:34991696-34991718:1	6	34991703	TCAATGTAC	T	2658	61085	0.043513137431448	34991622	ATGTATACAATCTTTGTTTAAATGAAGTTTAGACACTTGTATTTTTTGGGGGTTTCCCTTTTATAGGAGATTATGGTTGGTTCAATGTACCAAGCGGAGACTCCTGTTGGCTTGTGTAAATACAAAGACAATGAAAAAGGTAAAAAATCTAAATAATA	ATKTMTMCMMTCTTTTTTTMMMTTAATTTTGGACACTTGTATTTTTTGGGTGTTTCCCTTTTATAGGAGATCATGGTTGGTTCAAGCGGAGACTCCTGTTGGCTTGTGTAAATACAAAGACAATGAAAAAGGTAAAAAATCTAAATAATATGCTAA
miseq25	1	210	E06	miseq25_1_335_6	mier1a	1	6:34991622-34991871:1	DINDEL	crispr	crRNA:6:34991696-34991718:1	6	34991664	TTTTTGGGGGTTTCCCTTTTATAGGAGATTATGGTTGGTTCAATGTACC	T	2183	61085	0.0357370876647295	34991648	GTTTAGACACTTGTATTTTTTGGGGGTTTCCCTTTTATAGGAGATTATGGTTGGTTCAATGTACCAAGCGGAGACTCCTGTTGGCTTGTGTAAATACAAAGACAATGAAAAAGGTAAAAAATCTAAATAATATGCTAATTTAAATACACTATGTGCATACATTTGAAAAATT	GTTTGGACACTTGTATTAAGCGGAGACTCCTGTTGGCTTGTGTAAATACAAAGACAATGAAAAAGGTAAAAAATCTAAATAATATGCTAATTTAAATACACTATGTGCATACATTTGAAAAATTCTG
miseq25	1	210	E06	miseq25_1_335_6	mier1a	1	6:34991622-34991871:1	DINDEL	crispr	crRNA:6:34991696-34991718:1	6	34991710	ACCAAG	A	1915	61085	0.0313497585331915	34991649	TTTAGACACTTGTATTTTTTGGGGGTTTCCCTTTTATAGGAGATTATGGTTGGTTCAATGTACCAAGCGGAGACTCCTGTTGGCTTGTGTAAATACAAAGACAATGAAAAAGGTAAAAAATCTAAATA	TTTRGACACTTGTATTTTTTGGGTGTTTCCCTTTTATAGGAGATCATGGTTGGTTCAATGTACGGAGACTCCTGTTGGCTTGTGTAAATACAAAGACAATGAAAAAGGTAAAAAATCTAAATAATA
miseq25	1	210	E06	miseq25_1_335_6	mier1a	1	6:34991622-34991871:1	DINDEL	crispr	crRNA:6:34991696-34991718:1	6	34991705	AATGTACC	A	1492	61085	0.02442498158304	34991649	TTTAGACACTTGTATTTTTTGGGGGTTTCCCTTTTATAGGAGATTATGGTTGGTTCAATGTACCAAGCGGAGACTCCTGTTGGCTTGTGTAAATACAAAGACAATGAAAAAGGTAAAAAATCTAAATAAT	TTTRGACACTTGTATTTTTTGGGKGTTTCCCTTTTATAGGAGATYATGGTTGGTTCAAAGCGGAGACTCCTGTTGGCTTGTGTAAATACAAAGACAATGAAAAAGGTAAAAAATCTAAATAATATGC
miseq25	1	210	E06	miseq25_1_335_6	mier1a	1	6:34991622-34991871:1	DINDEL	crispr	crRNA:6:34991696-34991718:1	6	34991709	TACC	T	1223	61085	0.0200212818204142	34991649	TTTAGACACTTGTATTTTTTGGGGGTTTCCCTTTTATAGGAGATTATGGTTGGTTCAATGTACCAAGCGGAGACTCCTGTTGGCTTGTGTAAATACAAAGACAATGAAAAAGGTAAAAAATCTAAA	TTTRGACACTTGTATTTTTTGGGKGTTTCCCTTTTATAGGAGATYATGGTTGGTTCAATGTAAGCGGAGACTCCTGTTGGCTTGTGTAAATACAAAGACAATGAAAAAGGTAAAAAATCTAAATA
miseq25	1	210	E06	miseq25_1_335_6	mier1a	1	6:34991622-34991871:1	DINDEL	crispr	crRNA:6:34991696-34991718:1	6	34991709	TACCA	T	1175	61085	0.0192354915281984	34991649	TTTAGACACTTGTATTTTTTGGGGGTTTCCCTTTTATAGGAGATTATGGTTGGTTCAATGTACCAAGCGGAGACTCCTGTTGGCTTGTGTAAATACAAAGACAATGAAAAAGGTAAAAAATCTAAAT	TTTRGACACTTGTATTTTTTGGGKGTTTCCCTTTTATAGGAGATYATGGTTGGTTCAATGTAGCGGAGACTCCTGTTGGCTTGTGTAAATACAAAGACAATGAAAAAGGTAAAAAATCTAAATA
miseq25	1	210	E07	miseq25_1_335_7	mier1a	1	6:34991622-34991871:1	NA	NA	crRNA:6:34991696-34991718:1	NA	NA	NA	NA	0	47496	0	NA	NA	NA
miseq25	1	210	E08	miseq25_1_335_8	mier1a	1	6:34991622-34991871:1	DINDEL	crispr	crRNA:6:34991696-34991718:1	6	34991709	TACCA	T	2495	64422	0.0387290056191984	34991622	ATGTATACAATCTTTGTTTAAATGAAGTTTAGACACTTGTATTTTTTGGGGGTTTCCCTTTTATAGGAGATTATGGTTGGTTCAATGTACCAAGCGGAGACTCCTGTTGGCTTGTGTAAATACAAAGACAATGAAAAAGGTAAAAAATCTAAAT	AGGGAAACAATATTTKKKGRAMASWWKTTTGGACACTTGTATTTTTTGGGTGTTTCCCTTTTATAGGAGATCATGGTTGGTTCAATGTAGCGGAGACTCCTGTTGGCTTGTGTAAATACAAAGACAATGAAAAAGGTAAAAAATCTAAATAATATGCTAAT
miseq25	1	210	E08	miseq25_1_335_8	mier1a	1	6:34991622-34991871:1	DINDEL	crispr	crRNA:6:34991696-34991718:1	6	34991710	ACCAAG	A	2400	64422	0.0372543541026357	34991622	ATGTATACAATCTTTGTTTAAATGAAGTTTAGACACTTGTATTTTTTGGGGGTTTCCCTTTTATAGGAGATTATGGTTGGTTCAATGTACCAAGCGGAGACTCCTGTTGGCTTGTGTAAATACAAAGACAATGAAAAAGGTAAAAAATCTAAATA	AWGTATAYAAKMRAAGAWAAAARGAAGTTTGGACACTTGTATTTTTTGGGTGTTTCCCTTTTATAGGAGATCATGGTTGGTTCAATGTACGGAGACTCCTGTTGGCTTGTGTAAATACAAAGACAATGAAAAAGGTAAAAAATCTAAATAAT
miseq25	1	210	E08	miseq25_1_335_8	mier1a	1	6:34991622-34991871:1	DINDEL	crispr	crRNA:6:34991696-34991718:1	6	34991707	TGTACCAA	T	2211	64422	0.0343205737170532	34991648	GTTTAGACACTTGTATTTTTTGGGGGTTTCCCTTTTATAGGAGATTATGGTTGGTTCAATGTACCAAGCGGAGACTCCTGTTGGCTTGTGTAAATACAAAGACAATGAAAAAGGTAAAAAATCTAAATAAT	ATTTRGACACTTGTATTTTTTGGGKGTTTCCCTTTTATAGGAGATTATGGTTGGTTCAATGCGGAGACTCCTGTTGGCTTGTGTAAATACAAAGACAATGAAAAAGGTAAAAAATCTAAATAATA
miseq25	1	210	E08	miseq25_1_335_8	mier1a	1	6:34991622-34991871:1	DINDEL	crispr	crRNA:6:34991696-34991718:1	6	34991703	TCAATGTAC	T	1893	64422	0.0293843717984539	34991622	ATGTATACAATCTTTGTTTAAATGAAGTTTAGACACTTGTATTTTTTGGGGGTTTCCCTTTTATAGGAGATTATGGTTGGTTCAATGTACCAAGCGGAGACTCCTGTTGGCTTGTGTAAATACAAAGACAATGAAAAAGGTAAAAAATCTAAATAATA	ATTTATCCCATCTTTTTTTAAATTAATTTTGGACACTTGTATTTTTTGGGTGTTTCCCTTTTATAGGAGATCATGGTTGGTTCAAGCGGAGACTCCTGTTGGCTTGTGTAAATACAAAGACAATGAAAAAGGTAAAAAATCTAAATAATATG
miseq25	1	210	E08	miseq25_1_335_8	mier1a	1	6:34991622-34991871:1	DINDEL	crispr	crRNA:6:34991696-34991718:1	6	34991705	AATGTACC	A	998	64422	0.0154916022476794	34991649	TTTAGACACTTGTATTTTTTGGGGGTTTCCCTTTTATAGGAGATTATGGTTGGTTCAATGTACCAAGCGGAGACTCCTGTTGGCTTGTGTAAATACAAAGACAATGAAAAAGGTAAAAAATCTAAATAAT	TTTRGACACTTGTATTTTTTGGGKGTTTCCCTTTTATAGGAGATYATGGTTGGTTCAAAGCGGAGACTCCTGTTGGCTTGTGTAAATACAAAGACAATGAAAAAGGTAAAAAATCTAAATAATAT
miseq25	1	210	E08	miseq25_1_335_8	mier1a	1	6:34991622-34991871:1	DINDEL	crispr	crRNA:6:34991696-34991718:1	6	34991709	TACC	T	903	64422	0.0140169507311167	34991649	TTTAGACACTTGTATTTTTTGGGGGTTTCCCTTTTATAGGAGATTATGGTTGGTTCAATGTACCAAGCGGAGACTCCTGTTGGCTTGTGTAAATACAAAGACAATGAAAAAGGTAAAAAATCTAAA	TTTGGACACTTGTATTTTTTGGGTGTTTCCCTTTTATAGGAGATCATGGTTGGTTCAATGTAAGCGGAGACTCCTGTTGGCTTGTGTAAATACAAAGACAATGAAAAAGGTAAAAAATCTAAATA
miseq25	1	210	E08	miseq25_1_335_8	mier1a	1	6:34991622-34991871:1	DINDEL	crispr	crRNA:6:34991696-34991718:1	6	34991711	CCAAG	C	739	64422	0.0114712365341033	34991649	TTTAGACACTTGTATTTTTTGGGGGTTTCCCTTTTATAGGAGATTATGGTTGGTTCAATGTACCAAGCGGAGACTCCTGTTGGCTTGTGTAAATACAAAGACAATGAAAAAGGTAAAAAATCTAAAT	TTTGGACACTTGTATTTTTTGGGKGTTTCCCTTTTATAGGAGATYATGGTTGGTTCAATGTACCGGAGACTCCTGTTGGCTTGTGTAAATACAAAGACAATGAAAAAGGTAAAAAATCTAAATA
miseq25	1	210	E09	miseq25_1_335_9	mier1a	1	6:34991622-34991871:1	DINDEL	crispr	crRNA:6:34991696-34991718:1	6	34991710	ACCAAG	A	4	68	0.0588235294117647	34991649	TTTAGACACTTGTATTTTTTGGGGGTTTCCCTTTTATAGGAGATTATGGTTGGTTCAATGTACCAAGCGGAGACTCCTGTTGGCTTGTGTAAATACAAAGACAATGAAAAAGGTAAAAAATCTAAATA	TTTAGACACTTGTATTTTTTGGGGGTTTCCCTTTTATAGGAGATCATGGTTGGTTCAATGTACGGAGACTCCTGTTGGCTTGTGTAAATACAAAGACAATGAAAAAGGTAAAAAATCTAAATA
miseq25	1	210	E09	miseq25_1_335_9	mier1a	1	6:34991622-34991871:1	DINDEL	crispr	crRNA:6:34991696-34991718:1	6	34991709	TACC	T	3	68	0.0441176470588235	34991649	TTTAGACACTTGTATTTTTTGGGGGTTTCCCTTTTATAGGAGATTATGGTTGGTTCAATGTACCAAGCGGAGACTCCTGTTGGCTTGTGTAAATACAAAGACAATGAAAAAGGTAAAAAATCTAAA	TTTGGACACTTGTATTTTTTGGGTGTTTCCCTTTTATAGGAGATCATGGTTGGTTCAATGTAAGCGGAGACTCCTGTTGGCTTGTGTAAATACAAAGACAATGAAAAAGGTAAAAAATCTAAA
miseq25	1	210	E09	miseq25_1_335_9	mier1a	1	6:34991622-34991871:1	CIGAR	crispr	crRNA:6:34991696-34991718:1	6	34991703	TCAATGTAC	T	2	68	0.0294117647058824	34991649	TTTAGACACTTGTATTTTTTGGGGGTTTCCCTTTTATAGGAGATTATGGTTGGTTCAATGTACCAAGCGGAGACTCCTGTTGGCTTGTGTAAATACAAAGACAATGAAAAAGGTAAAAAATCTAAATAATA	TTTGGACACTTGTATTTTTTGGGTGTTTCCCTTTTATAGGAGATCATGGTTGGTTCAAGCGGAGACTCCTGTTGGCTTGTGTAAATACAAAGACAATGAAAAAGGTAAAAAATCTAAATAATA
miseq25	1	210	E09	miseq25_1_335_9	mier1a	1	6:34991622-34991871:1	CIGAR	crispr	crRNA:6:34991696-34991718:1	6	34991710	ACC	A	2	68	0.0294117647058824	34991649	TTTAGACACTTGTATTTTTTGGGGGTTTCCCTTTTATAGGAGATTATGGTTGGTTCAATGTACCAAGCGGAGACTCCTGTTGGCTTGTGTAAATACAAAGACAATGAAAAAGGTAAAAAATCTAA	TTTGGACACTTGTATTTTTTGGGTGTTTCCCTTTTATAGGAGATCATGGTTGGTTCAATGTAAAGCGGAGACTCCTGTTGGCTTGTGTAAATACAAAGACAATGAAAAAGGTAAAAAATCTAA
miseq25	1	210	E09	miseq25_1_335_9	mier1a	1	6:34991622-34991871:1	DINDEL	crispr	crRNA:6:34991696-34991718:1	6	34991705	AATGTACC	A	2	68	0.0294117647058824	34991649	TTTAGACACTTGTATTTTTTGGGGGTTTCCCTTTTATAGGAGATTATGGTTGGTTCAATGTACCAAGCGGAGACTCCTGTTGGCTTGTGTAAATACAAAGACAATGAAAAAGGTAAAAAATCTAAATAAT	TTTAGACACTTGTATTTTTTGGGTGTTTCCCTTTTATAGGAGATCATGGTTGGTTCAAAGCGGAGACTCCTGTTGGCTTGTGTAAATACAAAGACAATGAAAAAGGTAAAAAATCTAAATAAT
miseq25	1	210	E09	miseq25_1_335_9	mier1a	1	6:34991622-34991871:1	DINDEL	crispr	crRNA:6:34991696-34991718:1	6	34991709	TACCA	T	2	68	0.0294117647058824	34991649	TTTAGACACTTGTATTTTTTGGGGGTTTCCCTTTTATAGGAGATTATGGTTGGTTCAATGTACCAAGCGGAGACTCCTGTTGGCTTGTGTAAATACAAAGACAATGAAAAAGGTAAAAAATCTAAA	TTTGGACACTTGTATTTTTTGGGTGTTTCCCTTTTATAGGAGATYATGGTTGGTTCAATGTAGCGGAGACTCCTGTTGGCTTGTGTAAATACAAAGACAATGAAAAAGGTAAAAAATCTAAAT
miseq25	1	210	E09	miseq25_1_335_9	mier1a	1	6:34991622-34991871:1	CIGAR	crispr	crRNA:6:34991696-34991718:1	6	34991697	GTTGGTTCAATGT	GTGGTTCAATGTTGGT	1	68	0.0147058823529412	34991649	TTTAGACACTTGTATTTTTTGGGGGTTTCCCTTTTATAGGAGATTATGGTTGGTTCAATGTACCAAGCGGAGACTCCTGTTGGCTTGTGTAAATACAAAGACAATGAAAAAGGTAAAAAA	TTTGGACACTTGTATTTTTTGGGTGTTTCCCTTTTATAGGAGATCATGGTGGTTCAATGTTGGTTCAAAGCGGAGACTCCTGTTGGCTTGTGTAAATACAAAGACAATGAAAAAGGTAAAAAA
miseq25	1	210	E09	miseq25_1_335_9	mier1a	1	6:34991622-34991871:1	CIGAR	crispr	crRNA:6:34991696-34991718:1	6	34991707	TGTACCAA	T	1	68	0.0147058823529412	34991649	TTTAGACACTTGTATTTTTTGGGGGTTTCCCTTTTATAGGAGATTATGGTTGGTTCAATGTACCAAGCGGAGACTCCTGTTGGCTTGTGTAAATACAAAGACAATGAAAAAGGTAAAAAATCTAAATAA	TTTGGACACTTGTATTTTTTGGGTGTTTCCCTTTTATAGGAGATCATGGTTGGTTCAATGCGGAGACTCCTGTTGGCTTGTGTAAATACAAAGACAATGAAAAAGGTAAAAAATCTAAATAA
miseq25	1	210	E09	miseq25_1_335_9	mier1a	1	6:34991622-34991871:1	CIGAR	crispr	crRNA:6:34991696-34991718:1	6	34991709	TAC	T	1	68	0.0147058823529412	34991649	TTTAGACACTTGTATTTTTTGGGGGTTTCCCTTTTATAGGAGATTATGGTTGGTTCAATGTACCAAGCGGAGACTCCTGTTGGCTTGTGTAAATACAAAGACAATGAAAAAGGTAAAAAATCTAA	TTTGGACACTTGTATTTTTTGGGTGTTTCCCTTTTATAGGAGATCATGGTTGGTTCAATGTCAAGCGGAGACTCCTGTTGGCTTGTGTAAATACAAAGACAATGAAAAAGGTAAAAAATCTAA
miseq25	1	210	E09	miseq25_1_335_9	mier1a	1	6:34991622-34991871:1	CIGAR	crispr	crRNA:6:34991696-34991718:1	6	34991710	A	AC	1	68	0.0147058823529412	34991649	TTTAGACACTTGTATTTTTTGGGGGTTTCCCTTTTATAGGAGATTATGGTTGGTTCAATGTACCAAGCGGAGACTCCTGTTGGCTTGTGTAAATACAAAGACAATGAAAAAGGTAAAAAATC	TTTGGACACTTGTATTTTTTGGGTGTTTCCCTTTTATAGGAGATCATGGTTGGTTCAATGTACCCAAGCGGAGACTCCTGTTGGCTTGTGTAAATACAAAGACAATGAAAAAGGTAAAAAATC
miseq25	1	210	E09	miseq25_1_335_9	mier1a	1	6:34991622-34991871:1	CIGAR	crispr	crRNA:6:34991696-34991718:1	6	34991711	CCAAGCGGA	CT	1	68	0.0147058823529412	34991649	TTTAGACACTTGTATTTTTTGGGGGTTTCCCTTTTATAGGAGATTATGGTTGGTTCAATGTACCAAGCGGAGACTCCTGTTGGCTTGTGTAAATACAAAGACAATGAAAAAGGTAAAAAATCTAAATAAT	TTTGGACACTTGTATTTTTTGGGTGTTTCCCTTTTATAGGAGATCATGGTTGGTTCAATGTACTGACCCCTGTTGGCTTGTGTAAATACAAAGACAATGAAAAAGGTAAAAAATCTAAATAAT
miseq25	1	210	E09	miseq25_1_335_9	mier1a	1	6:34991622-34991871:1	CIGAR	crispr	crRNA:6:34991696-34991718:1	6	34991711	C	CGGTGT	1	68	0.0147058823529412	34991649	TTTAGACACTTGTATTTTTTGGGGGTTTCCCTTTTATAGGAGATTATGGTTGGTTCAATGTACCAAGCGGAGACTCCTGTTGGCTTGTGTAAATACAAAGACAATGAAAAAGGTAAAA	TTTGGACACTTGTATTTTTTGGGTGTTTCCCTTTTATAGGAGATCATGGTTGGTTCAATGTACGGTGTCAAGCGGAGACTCCTGTTGGCTTGTGTAAATACAAAGACAATGAAAAAGGTAAAA
miseq25	1	210	E09	miseq25_1_335_9	mier1a	1	6:34991622-34991871:1	CIGAR	crispr	crRNA:6:34991696-34991718:1	6	34991712	CAA	C	1	68	0.0147058823529412	34991649	TTTAGACACTTGTATTTTTTGGGGGTTTCCCTTTTATAGGAGATTATGGTTGGTTCAATGTACCAAGCGGAGACTCCTGTTGGCTTGTGTAAATACAAAGACAATGAAAAAGGTAAAAAATCTAA	TTTGGACACTTGTATTTTTTGGGTGTTTCCCTTTTATAGGAGATCATGGTTGGTTCAATGTACCGCGGAGACTCCTGTTGGCTTGTGTAAATACAAAGACAATGAAAAAGGTAAAAAATCTAA
miseq25	1	210	E09	miseq25_1_335_9	mier1a	1	6:34991622-34991871:1	CIGAR	crispr	crRNA:6:34991696-34991718:1	6	34991712	CA	CTGTGG	1	68	0.0147058823529412	34991649	TTTAGACACTTGTATTTTTTGGGGGTTTCCCTTTTATAGGAGATTATGGTTGGTTCAATGTACCAAGCGGAGACTCCTGTTGGCTTGTGTAAATACAAAGACAATGAAAAAGGTAAAAA	TTTGGACACTTGTATTTTTTGGGTGTTTCCCTTTTATAGGAGATCATGGTTGGTTCAATGTACCTGTGGAGCGGAGACTCCTGTTGGCTTGTGTAAATACAAAGACAATGAAAAAGGTAAAAA
miseq25	1	210	E10	miseq25_1_335_10	mier1a	1	6:34991622-34991871:1	DINDEL	crispr	crRNA:6:34991696-34991718:1	6	34991705	AATGTACC	A	3782	58295	0.0648769191182777	34991622	ATGTATACAATCTTTGTTTAAATGAAGTTTAGACACTTGTATTTTTTGGGGGTTTCCCTTTTATAGGAGATTATGGTTGGTTCAATGTACCAAGCGGAGACTCCTGTTGGCTTGTGTAAATACAAAGACAATGAAAAAGGTAAAAAATCTAAATAAT	ATRKRTAYMMTCTTTKTTTMMMTKMMKTTTGGACACTTGTATTTTTTGGGTGTTTCCCTTTTATAGGAGATCATGGTTGGTTCAAAGCGGAGACTCCTGTTGGCTTGTGTAAATACAAAGACAATGAAAAAGGTAAAAAATCTAAATAATATGC
miseq25	1	210	E10	miseq25_1_335_10	mier1a	1	6:34991622-34991871:1	DINDEL	crispr	crRNA:6:34991696-34991718:1	6	34991703	TCAATGTAC	T	2187	58295	0.0375160819967407	34991622	ATGTATACAATCTTTGTTTAAATGAAGTTTAGACACTTGTATTTTTTGGGGGTTTCCCTTTTATAGGAGATTATGGTTGGTTCAATGTACCAAGCGGAGACTCCTGTTGGCTTGTGTAAATACAAAGACAATGAAAAAGGTAAAAAATCTAAATAATA	ATGTATACMMTCTTTTTTTCCCTKAMKTTTGGACACTTGTATTTTTTGGGTGTTTCCCTTTTATAGGAGATCATGGTTGGTTCAAGCGGAGACTCCTGTTGGCTTGTGTAAATACAAAGACAATGAAAAAGGTAAAAAATCTAAATAATATGC
miseq25	1	210	E10	miseq25_1_335_10	mier1a	1	6:34991622-34991871:1	DINDEL	crispr	crRNA:6:34991696-34991718:1	6	34991710	ACCAAG	A	1014	58295	0.0173942876747577	34991648	GTTTAGACACTTGTATTTTTTGGGGGTTTCCCTTTTATAGGAGATTATGGTTGGTTCAATGTACCAAGCGGAGACTCCTGTTGGCTTGTGTAAATACAAAGACAATGAAAAAGGTAAAAAATCTAAAT	TTTTGGACACTTGTATTTTTTGGGTGTTTCCCTTTTATAGGAGATCATGGTTGGTTCAATGTACGGAGACTCCTGTTGGCTTGTGTAAATACAAAGACAATGAAAAAGGTAAAAAATCTAAATAATAT
miseq25	1	210	E10	miseq25_1_335_10	mier1a	1	6:34991622-34991871:1	DINDEL	crispr	crRNA:6:34991696-34991718:1	6	34991709	TACCA	T	814	58295	0.0139634617034051	34991622	ATGTATACAATCTTTGTTTAAATGAAGTTTAGACACTTGTATTTTTTGGGGGTTTCCCTTTTATAGGAGATTATGGTTGGTTCAATGTACCAAGCGGAGACTCCTGTTGGCTTGTGTAAATACAAAGACAATGAAAAAGGTAAAAAATCTAAAT	ATKTMTMCMMTCTTTTTTTMMMTKAAKTTTGGACACTTGTATTTTTTGGGTGTTTCCCTTTTATAGGAGATCATGGTTGGTTCAATGTAGCGGAGACTCCTGTTGGCTTGTGTAAATACAAAGACAATGAAAAAGGTAAAAAATCTAAATA
miseq25	1	210	E10	miseq25_1_335_10	mier1a	1	6:34991622-34991871:1	DINDEL	crispr	crRNA:6:34991696-34991718:1	6	34991709	TACC	T	712	58295	0.0122137404580153	34991622	ATGTATACAATCTTTGTTTAAATGAAGTTTAGACACTTGTATTTTTTGGGGGTTTCCCTTTTATAGGAGATTATGGTTGGTTCAATGTACCAAGCGGAGACTCCTGTTGGCTTGTGTAAATACAAAGACAATGAAAAAGGTAAAAAATCTAAA	ATTTCTCCCCTCTTTTTTTAAATTAAWTTTGGACACTTGTATTTTTTGGGTGTTTCCCTTTTATAGGAGATCATGGTTGGTTCAATGTAAGCGGAGACTCCTGTTGGCTTGTGTAAATACAAAGACAATGAAAAAGGTAAAAAATCTAAATA
miseq25	1	210	E11	miseq25_1_335_11	mier1a	1	6:34991622-34991871:1	NA	NA	crRNA:6:34991696-34991718:1	NA	NA	NA	NA	0	64540	0	NA	NA	NA
miseq25	1	210	E12	miseq25_1_335_12	mier1a	1	6:34991622-34991871:1	DINDEL	crispr	crRNA:6:34991696-34991718:1	6	34991709	TACC	T	2440	49502	0.0492909377398893	34991622	ATGTATACAATCTTTGTTTAAATGAAGTTTAGACACTTGTATTTTTTGGGGGTTTCCCTTTTATAGGAGATTATGGTTGGTTCAATGTACCAAGCGGAGACTCCTGTTGGCTTGTGTAAATACAAAGACAATGAAAAAGGTAAAAAATCTAAA	MTKTMTMCCCTCTTTTTTTMMATKAAYTTTRGACACTTGTATTTTTTGGGKGTTTCCCTTTTATAGGAGATYATGGTTGGTTCAATGTAAGCGGAGACTCCTGTTGGCTTGTGTAAATACAAAGACAATGAAAAAGGTAAAAAATCTAAATAAT
miseq25	1	210	E12	miseq25_1_335_12	mier1a	1	6:34991622-34991871:1	DINDEL	crispr	crRNA:6:34991696-34991718:1	6	34991710	ACCAAG	A	1292	49502	0.0260999555573512	34991649	TTTAGACACTTGTATTTTTTGGGGGTTTCCCTTTTATAGGAGATTATGGTTGGTTCAATGTACCAAGCGGAGACTCCTGTTGGCTTGTGTAAATACAAAGACAATGAAAAAGGTAAAAAATCTAAATA	TTTGGACACTTGTATTTTTTGGGKGTTTCCCTTTTATAGGAGATYATGGTTGGTTCAATGTACGGAGACTCCTGTTGGCTTGTGTAAATACAAAGACAATGAAAAAGGTAAAAAATCTAAATAATA
miseq25	1	210	E12	miseq25_1_335_12	mier1a	1	6:34991622-34991871:1	CIGAR	crispr	crRNA:6:34991696-34991718:1	6	34991712	CA	CGCAGACTACAA,CT	1278	49502	0.0258171387014666	34991649	TTTAGACACTTGTATTTTTTGGGGGTTTCCCTTTTATAGGAGATTATGGTTGGTTCAATGTACCAAGCGGAGACTCCTGTTGGCTTGTGTAAATACAAAGACAATGAAAAAGG	TTTGGACACTTGTATTTTTTGGGTGTTTCCCTTTTATAGGAGATCATGGTTGGTTCAATGTACCGCAGACTACATAGCGGAGACTCCTGTTGGCTTGTGTAAATACAAAGACAATGAAAAAGGTAA
miseq25	1	210	E12	miseq25_1_335_12	mier1a	1	6:34991622-34991871:1	DINDEL	crispr	crRNA:6:34991696-34991718:1	6	34991703	TCAATGTAC	T	1249	49502	0.0252313037857056	34991649	TTTAGACACTTGTATTTTTTGGGGGTTTCCCTTTTATAGGAGATTATGGTTGGTTCAATGTACCAAGCGGAGACTCCTGTTGGCTTGTGTAAATACAAAGACAATGAAAAAGGTAAAAAATCTAAATAATA	TTTGGACACTTGTATTTTTTGGGTGTTTCCCTTTTATAGGAGATCATGGTTGGTTCAAGCGGAGACTCCTGTTGGCTTGTGTAAATACAAAGACAATGAAAAAGGTAAAAAATCTAAATAATATG
miseq25	1	210	E12	miseq25_1_335_12	mier1a	1	6:34991622-34991871:1	DINDEL	crispr	crRNA:6:34991696-34991718:1	6	34991710	A	ATGTTGGTT	1205	49502	0.0243424508100683	34991649	TTTAGACACTTGTATTTTTTGGGGGTTTCCCTTTTATAGGAGATTATGGTTGGTTCAATGTACCAAGCGGAGACTCCTGTTGGCTTGTGTAAATACAAAGACAATGAAAAAGGTA	TTTRGACACTTGTATTTTTTGGGKGTTTCCCTTTTATAGGAGATTATGGTTGGTTCAATGTATGTTGGTTCAAAGCGGAGACTCCTGTTGGCTTGTGTAAATACAAAGACAATGAAAAAGGTAAAA
miseq25	1	210	E12	miseq25_1_335_12	mier1a	1	6:34991622-34991871:1	DINDEL	crispr	crRNA:6:34991696-34991718:1	6	34991705	AATGTACC	A	816	49502	0.0164841824572745	34991649	TTTAGACACTTGTATTTTTTGGGGGTTTCCCTTTTATAGGAGATTATGGTTGGTTCAATGTACCAAGCGGAGACTCCTGTTGGCTTGTGTAAATACAAAGACAATGAAAAAGGTAAAAAATCTAAATAAT	TTTGGACACTTGTATTTTTTGGGTGTTTCCCTTTTATAGGAGATCATGGTTGGTTCAAAGCGGAGACTCCTGTTGGCTTGTGTAAATACAAAGACAATGAAAAAGGTAAAAAATCTAAATAATA
miseq25	1	210	E12	miseq25_1_335_12	mier1a	1	6:34991622-34991871:1	DINDEL	crispr	crRNA:6:34991696-34991718:1	6	34991709	TACCA	T	674	49502	0.0136156114904448	34991622	ATGTATACAATCTTTGTTTAAATGAAGTTTAGACACTTGTATTTTTTGGGGGTTTCCCTTTTATAGGAGATTATGGTTGGTTCAATGTACCAAGCGGAGACTCCTGTTGGCTTGTGTAAATACAAAGACAATGAAAAAGGTAAAAAATCTAAAT	ATKTATAMAATMWWWKWTWAAAWWAAKTTTGGACACTTGTATTTTTTGGGKGTTTCCCTTTTATAGGAGATYATGGTTGGTTCAATGTAGCGGAGACTCCTGTTGGCTTGTGTAAATACAAAGACAATGAAAAAGGTAAAAAATCTAAATA
miseq25	1	210	E12	miseq25_1_335_12	mier1a	1	6:34991622-34991871:1	DINDEL	crispr	crRNA:6:34991696-34991718:1	6	34991666	TTTGGGGGTTTCCCTTTTATAGGAGATTATGGTTGGTTCAATGTACCAAGCGGA	T	636	49502	0.012847965738758	34991649	TTTAGACACTTGTATTTTTTGGGGGTTTCCCTTTTATAGGAGATTATGGTTGGTTCAATGTACCAAGCGGAGACTCCTGTTGGCTTGTGTAAATACAAAGACAATGAAAAAGGTAAAAAATCTAAATAATATGCTAATTTAAATACACTATGTGCATACATTTGAAAAATTCTGTT	TTTGGACACTTGTATTTTGACTCCTGTTGGCTTGTGTAAATACAAAGACAATGAAAAAGGTAAAAAATCTAAATAATATGCTAATTTAAATACACTATGTGCATACATTTGAAAAATTCTGTTAA
miseq25	1	210	E13	miseq25_1_335_13	mier1a	1	6:34991622-34991871:1	DINDEL	crispr	crRNA:6:34991696-34991718:1	6	34991703	TCAATGTAC	T	616	16324	0.0377358490566038	34991649	TTTAGACACTTGTATTTTTTGGGGGTTTCCCTTTTATAGGAGATTATGGTTGGTTCAATGTACCAAGCGGAGACTCCTGTTGGCTTGTGTAAATACAAAGACAATGAAAAAGGTAAAAAATCTAAATAATA	TTTGGACACTTGTATTTTTTGGGTGTTTCCCTTTTATAGGAGATCATGGTTGGTTCAAGCGGAGACTCCTGTTGGCTTGTGTAAATACAAAGACAATGAAAAAGGTAAAAAATCTAAATAATAT
miseq25	1	210	E13	miseq25_1_335_13	mier1a	1	6:34991622-34991871:1	DINDEL	crispr	crRNA:6:34991696-34991718:1	6	34991709	TACC	T	596	16324	0.0365106591521686	34991622	ATGTATACAATCTTTGTTTAAATGAAGTTTAGACACTTGTATTTTTTGGGGGTTTCCCTTTTATAGGAGATTATGGTTGGTTCAATGTACCAAGCGGAGACTCCTGTTGGCTTGTGTAAATACAAAGACAATGAAAAAGGTAAAAAATCTAAA	ATTTCTCCCCTCTTTTTTTAAATTAATTTTRGACACTTGTATTTTTTGGGKGTTTCCCTTTTATAGGAGATYATGGTTGGTTCAATGTAAGCGGAGACTCCTGTTGGCTTGTGTAAATACAAAGACAATGAAAAAGGTAAAAAATCTAAAT
miseq25	1	210	E13	miseq25_1_335_13	mier1a	1	6:34991622-34991871:1	DINDEL	crispr	crRNA:6:34991696-34991718:1	6	34991707	TGTACCAA	T	522	16324	0.0319774565057584	34991649	TTTAGACACTTGTATTTTTTGGGGGTTTCCCTTTTATAGGAGATTATGGTTGGTTCAATGTACCAAGCGGAGACTCCTGTTGGCTTGTGTAAATACAAAGACAATGAAAAAGGTAAAAAATCTAAATAAT	TTTRGACACTTGTATTTTTTGGGKGTTTCCCTTTTATAGGAGATTATGGTTGGTTCAATGCGGAGACTCCTGTTGGCTTGTGTAAATACAAAGACAATGAAAAAGGTAAAAAATCTAAATAATAT
miseq25	1	210	E13	miseq25_1_335_13	mier1a	1	6:34991622-34991871:1	DINDEL	crispr	crRNA:6:34991696-34991718:1	6	34991710	ACCAAG	A	296	16324	0.0181328105856408	34991649	TTTAGACACTTGTATTTTTTGGGGGTTTCCCTTTTATAGGAGATTATGGTTGGTTCAATGTACCAAGCGGAGACTCCTGTTGGCTTGTGTAAATACAAAGACAATGAAAAAGGTAAAAAATCTAAATA	TTTRGACACTTGTATTTTTTGGGKGTTTCCCTTTTATAGGAGATYATGGTTGGTTCAATGTACGGAGACTCCTGTTGGCTTGTGTAAATACAAAGACAATGAAAAAGGTAAAAAATCTAAATAA
miseq25	1	210	E13	miseq25_1_335_13	mier1a	1	6:34991622-34991871:1	DINDEL	crispr	crRNA:6:34991696-34991718:1	6	34991709	TACCA	T	275	16324	0.0168463611859838	34991649	TTTAGACACTTGTATTTTTTGGGGGTTTCCCTTTTATAGGAGATTATGGTTGGTTCAATGTACCAAGCGGAGACTCCTGTTGGCTTGTGTAAATACAAAGACAATGAAAAAGGTAAAAAATCTAAAT	TTTRGACACTTGTATTTTTTGGGKGTTTCCCTTTTATAGGAGATYATGGTTGGTTCAATGTAGCGGAGACTCCTGTTGGCTTGTGTAAATACAAAGACAATGAAAAAGGTAAAAAATCTAAATAA
miseq25	1	210	E13	miseq25_1_335_13	mier1a	1	6:34991622-34991871:1	DINDEL	crispr	crRNA:6:34991696-34991718:1	6	34991705	AATGTACC	A	264	16324	0.0161725067385445	34991648	GTTTAGACACTTGTATTTTTTGGGGGTTTCCCTTTTATAGGAGATTATGGTTGGTTCAATGTACCAAGCGGAGACTCCTGTTGGCTTGTGTAAATACAAAGACAATGAAAAAGGTAAAAAATCTAAATAAT	GTTTRGACACTTGTATTTTTTGGGKGTTTCCCTTTTATAGGAGATYATGGTTGGTTCAAAGCGGAGACTCCTGTTGGCTTGTGTAAATACAAAGACAATGAAAAAGGTAAAAAATCTAAATAATA
miseq25	1	210	E13	miseq25_1_335_13	mier1a	1	6:34991622-34991871:1	DINDEL	crispr	crRNA:6:34991696-34991718:1	6	34991711	CCAAG	C	173	16324	0.0105978926733644	34991649	TTTAGACACTTGTATTTTTTGGGGGTTTCCCTTTTATAGGAGATTATGGTTGGTTCAATGTACCAAGCGGAGACTCCTGTTGGCTTGTGTAAATACAAAGACAATGAAAAAGGTAAAAAATCTAAAT	TTTGGACACTTGTATTTTTTGGGTGTTTCCCTTTTATAGGAGATCATGGTTGGTTCAATGTACCGGAGACTCCTGTTGGCTTGTGTAAATACAAAGACAATGAAAAAGGTAAAAAATCTAAATA
miseq25	1	210	E14	miseq25_1_335_14	mier1a	1	6:34991622-34991871:1	DINDEL	crispr	crRNA:6:34991696-34991718:1	6	34991709	TACCA	T	3833	52293	0.0732985294398868	34991622	ATGTATACAATCTTTGTTTAAATGAAGTTTAGACACTTGTATTTTTTGGGGGTTTCCCTTTTATAGGAGATTATGGTTGGTTCAATGTACCAAGCGGAGACTCCTGTTGGCTTGTGTAAATACAAAGACAATGAAAAAGGTAAAAAATCTAAAT	ATTTCTCCCCTCTTTTTTTAAATTAATTTTGGACACTTGTATTTTTTGGGTGTTTCCCTTTTATAGGAGATCATGGTTGGTTCAATGTAGCGGAGACTCCTGTTGGCTTGTGTAAATACAAAGACAATGAAAAAGGTAAAAAATCTAAATAATA
miseq25	1	210	E14	miseq25_1_335_14	mier1a	1	6:34991622-34991871:1	DINDEL	crispr	crRNA:6:34991696-34991718:1	6	34991703	TCAATGTAC	T	2640	52293	0.0504847685158625	34991622	ATGTATACAATCTTTGTTTAAATGAAGTTTAGACACTTGTATTTTTTGGGGGTTTCCCTTTTATAGGAGATTATGGTTGGTTCAATGTACCAAGCGGAGACTCCTGTTGGCTTGTGTAAATACAAAGACAATGAAAAAGGTAAAAAATCTAAATAATA	ATTTCTCCCCTCTTTTTTTAAATTAATTTTGGACACTTGTATTTTTTGGGTGTTTCCCTTTTATAGGAGATCATGGTTGGTTCAAGCGGAGACTCCTGTTGGCTTGTGTAAATACAAAGACAATGAAAAAGGTAAAAAATCTAAATAATATG
miseq25	1	210	E14	miseq25_1_335_14	mier1a	1	6:34991622-34991871:1	DINDEL	crispr	crRNA:6:34991696-34991718:1	6	34991705	AATGTACC	A	1907	52293	0.0364675960453598	34991649	TTTAGACACTTGTATTTTTTGGGGGTTTCCCTTTTATAGGAGATTATGGTTGGTTCAATGTACCAAGCGGAGACTCCTGTTGGCTTGTGTAAATACAAAGACAATGAAAAAGGTAAAAAATCTAAATAAT	TTTGGACACTTGTATTTTTTGGGTGTTTCCCTTTTATAGGAGATCATGGTTGGTTCAAAGCGGAGACTCCTGTTGGCTTGTGTAAATACAAAGACAATGAAAAAGGTAAAAAATCTAAATAATATGC
miseq25	1	210	E14	miseq25_1_335_14	mier1a	1	6:34991622-34991871:1	DINDEL	crispr	crRNA:6:34991696-34991718:1	6	34991710	AC	A	1372	52293	0.0262367812135467	34991649	TTTAGACACTTGTATTTTTTGGGGGTTTCCCTTTTATAGGAGATTATGGTTGGTTCAATGTACCAAGCGGAGACTCCTGTTGGCTTGTGTAAATACAAAGACAATGAAAAAGGTAAAAAATCTA	TTTGGACACTTGTATTTTTTGGGTGTTTCCCTTTTATAGGAGATCATGGTTGGTTCAATGTACAAGCGGAGACTCCTGTTGGCTTGTGTAAATACAAAGACAATGAAAAAGGTAAAAAATCTAAATAATATGCTAATTTAAATACACTATGTGCATACATTTGAAAAATTC
miseq25	1	210	E14	miseq25_1_335_14	mier1a	1	6:34991622-34991871:1	DINDEL	crispr	crRNA:6:34991696-34991718:1	6	34991710	ACCAAG	A	1225	52293	0.0234256975120953	34991649	TTTAGACACTTGTATTTTTTGGGGGTTTCCCTTTTATAGGAGATTATGGTTGGTTCAATGTACCAAGCGGAGACTCCTGTTGGCTTGTGTAAATACAAAGACAATGAAAAAGGTAAAAAATCTAAATA	TTTGGACACTTGTATTTTTTGGGTGTTTCCCTTTTATAGGAGATCATGGTTGGTTCAATGTACGGAGACTCCTGTTGGCTTGTGTAAATACAAAGACAATGAAAAAGGTAAAAAATCTAAATAA
miseq25	1	210	E14	miseq25_1_335_14	mier1a	1	6:34991622-34991871:1	DINDEL	crispr	crRNA:6:34991696-34991718:1	6	34991709	TACC	T	1203	52293	0.0230049911077965	34991649	TTTAGACACTTGTATTTTTTGGGGGTTTCCCTTTTATAGGAGATTATGGTTGGTTCAATGTACCAAGCGGAGACTCCTGTTGGCTTGTGTAAATACAAAGACAATGAAAAAGGTAAAAAATCTAAA	TTTGGACACTTGTATTTTTTGGGTGTTTCCCTTTTATAGGAGATCATGGTTGGTTCAATGTAAGCGGAGACTCCTGTTGGCTTGTGTAAATACAAAGACAATGAAAAAGGTAAAAAATCTAAATAA
miseq25	1	210	E14	miseq25_1_335_14	mier1a	1	6:34991622-34991871:1	DINDEL	crispr	crRNA:6:34991696-34991718:1	6	34991707	TGTACCAA	T	986	52293	0.0188552961199396	34991648	GTTTAGACACTTGTATTTTTTGGGGGTTTCCCTTTTATAGGAGATTATGGTTGGTTCAATGTACCAAGCGGAGACTCCTGTTGGCTTGTGTAAATACAAAGACAATGAAAAAGGTAAAAAATCTAAATAAT	ATTTGGACACTTGTATTTTTTGGGTGTTTCCCTTTTATAGGAGATCATGGTTGGTTCAATGCGGAGACTCCTGTTGGCTTGTGTAAATACAAAGACAATGAAAAAGGTAAAAAATCTAAATAATAT
miseq25	1	210	E15	miseq25_1_335_15	mier1a	1	6:34991622-34991871:1	DINDEL	crispr	crRNA:6:34991696-34991718:1	6	34991711	CCAA	C	2036	64178	0.0317242668827324	34991648	GTTTAGACACTTGTATTTTTTGGGGGTTTCCCTTTTATAGGAGATTATGGTTGGTTCAATGTACCAAGCGGAGACTCCTGTTGGCTTGTGTAAATACAAAGACAATGAAAAAGGTAAAAAATCTAAA	GTTTGGACACTTGTATTTTTTGGGTGTTTCCCTTTTATAGGAGATCATGGTTGGTTCAATGTACGCGGAGACTCCTGTTGGCTTGTGTAAATACAAAGACAATGAAAAAGGTAAAAAATCTAAATA
miseq25	1	210	E15	miseq25_1_335_15	mier1a	1	6:34991622-34991871:1	DINDEL	crispr	crRNA:6:34991696-34991718:1	6	34991709	TACCA	T	1718	64178	0.0267692978902428	34991622	ATGTATACAATCTTTGTTTAAATGAAGTTTAGACACTTGTATTTTTTGGGGGTTTCCCTTTTATAGGAGATTATGGTTGGTTCAATGTACCAAGCGGAGACTCCTGTTGGCTTGTGTAAATACAAAGACAATGAAAAAGGTAAAAAATCTAAAT	ATTTATACAATCTTTTTTTAAATTAATTTTGGACACTTGTATTTTTTGGGTGTTTCCCTTTTATAGGAGATCATGGTTGGTTCAATGTAGCGGAGACTCCTGTTGGCTTGTGTAAATACAAAGACAATGAAAAAGGTAAAAAATCTAAATAATATG
miseq25	1	210	E15	miseq25_1_335_15	mier1a	1	6:34991622-34991871:1	DINDEL	crispr	crRNA:6:34991696-34991718:1	6	34991709	TACC	T	1619	64178	0.0252267132039016	34991648	GTTTAGACACTTGTATTTTTTGGGGGTTTCCCTTTTATAGGAGATTATGGTTGGTTCAATGTACCAAGCGGAGACTCCTGTTGGCTTGTGTAAATACAAAGACAATGAAAAAGGTAAAAAATCTAAA	GTTTGGACACTTGTATTTTTTGGGTGTTTCCCTTTTATAGGAGATCATGGTTGGTTCAATGTAAGCGGAGACTCCTGTTGGCTTGTGTAAATACAAAGACAATGAAAAAGGTAAAAAATCTAAATAAT
miseq25	1	210	E15	miseq25_1_335_15	mier1a	1	6:34991622-34991871:1	DINDEL	crispr	crRNA:6:34991696-34991718:1	6	34991705	AATGTACC	A	958	64178	0.0149272336314625	34991622	ATGTATACAATCTTTGTTTAAATGAAGTTTAGACACTTGTATTTTTTGGGGGTTTCCCTTTTATAGGAGATTATGGTTGGTTCAATGTACCAAGCGGAGACTCCTGTTGGCTTGTGTAAATACAAAGACAATGAAAAAGGTAAAAAATCTAAATAAT	AGGAAAACAATCTTTGTGTAAAAGAAGTTTGGACACTTGTATTTTTTGGGTGTTTCCCTTTTATAGGAGATCATGGTTGGTTCAAAGCGGAGACTCCTGTTGGCTTGTGTAAATACAAAGACAATGAAAAAGGTAAAAAATCTAAATAATA
miseq25	1	210	E15	miseq25_1_335_15	mier1a	1	6:34991622-34991871:1	DINDEL	crispr	crRNA:6:34991696-34991718:1	6	34991710	ACCAAG	A	953	64178	0.0148493253139705	34991649	TTTAGACACTTGTATTTTTTGGGGGTTTCCCTTTTATAGGAGATTATGGTTGGTTCAATGTACCAAGCGGAGACTCCTGTTGGCTTGTGTAAATACAAAGACAATGAAAAAGGTAAAAAATCTAAATA	TTTGGACACTTGTATTTTTTGGGTGTTTCCCTTTTATAGGAGATCATGGTTGGTTCAATGTACGGAGACTCCTGTTGGCTTGTGTAAATACAAAGACAATGAAAAAGGTAAAAAATCTAAATAA
miseq25	1	210	E15	miseq25_1_335_15	mier1a	1	6:34991622-34991871:1	CIGAR	crispr	crRNA:6:34991696-34991718:1	6	34991711	CCAAGCGGAGACTCCTGTTGGCTTGTGTAAATACAAAGACAATGAAAAAGGTAAAAAATCTAAATAATATGCTAATTTAAATACACTATGTGCATACATTTGAAAAATT	C	763	64178	0.0118888092492755	34991614	TTTTTCTTATGTATACAATCTTTGTTTAAATGAAGTTTAGACACTTGTATTTTTTGGGGGTTTCCCTTTTATAGGAGATTATGGTTGGTTCAATGTACCAAGCGGAGACTCCTGTTGGCTTGTGTAAATACAAAGACAATGAAAAAGGTAAAAAATCTAAATAATATGCTAATTTAAATACACTATGTGCATACATTTGAAAAATTCTGTTAAAAGCACCAGAGATTTCCAAAAT	TCCGTKYTATGTWTTCTATCTTTGTTTAAATKRAGTTTGGACACTTGTATTTTTTGGGTGTTTCCCTTTTATAGGAGATCATGGTTGGTTCAATGTACCTGTTAAAAGCACCAGAGATTTCCAAAATGCACATAGAAAATCACCATTGCTRSAYAWRR
miseq25	1	210	E15	miseq25_1_335_15	mier1a	1	6:34991622-34991871:1	DINDEL	crispr	crRNA:6:34991696-34991718:1	6	34991703	TCAATGTAC	T	668	64178	0.0104085512169279	34991648	GTTTAGACACTTGTATTTTTTGGGGGTTTCCCTTTTATAGGAGATTATGGTTGGTTCAATGTACCAAGCGGAGACTCCTGTTGGCTTGTGTAAATACAAAGACAATGAAAAAGGTAAAAAATCTAAATAATA	ATTTGGACACTTGTATTTTTTGGGTGTTTCCCTTTTATAGGAGATCATGGTTGGTTCAAGCGGAGACTCCTGTTGGCTTGTGTAAATACAAAGACAATGAAAAAGGTAAAAAATCTAAATAATAT
miseq25	1	210	E16	miseq25_1_335_16	mier1a	1	6:34991622-34991871:1	DINDEL	crispr	crRNA:6:34991696-34991718:1	6	34991703	TCAATGTAC	T	4317	60008	0.0719404079456073	34991649	TTTAGACACTTGTATTTTTTGGGGGTTTCCCTTTTATAGGAGATTATGGTTGGTTCAATGTACCAAGCGGAGACTCCTGTTGGCTTGTGTAAATACAAAGACAATGAAAAAGGTAAAAAATCTAAATAATA	TTTGGACACTTGTATTTTTTGGGTGTTTCCCTTTTATAGGAGATCATGGTTGGTTCAAGCGGAGACTCCTGTTGGCTTGTGTAAATACAAAGACAATGAAAAAGGTAAAAAATCTAAATAATATGC
miseq25	1	210	E16	miseq25_1_335_16	mier1a	1	6:34991622-34991871:1	DINDEL	crispr	crRNA:6:34991696-34991718:1	6	34991707	TGTACCAA	T	3237	60008	0.0539428076256499	34991622	ATGTATACAATCTTTGTTTAAATGAAGTTTAGACACTTGTATTTTTTGGGGGTTTCCCTTTTATAGGAGATTATGGTTGGTTCAATGTACCAAGCGGAGACTCCTGTTGGCTTGTGTAAATACAAAGACAATGAAAAAGGTAAAAAATCTAAATAAT	AAGAAAACAATCTTTGTAGAAAGGAAGTTTGGACACTTGTATTTTTTGGGTGTTTCCCTTTTATAGGAGATCATGGTTGGTTCAATGCGGAGACTCCTGTTGGCTTGTGTAAATACAAAGACAATGAAAAAGGTAAAAAATCTAAATAATAT
miseq25	1	210	E16	miseq25_1_335_16	mier1a	1	6:34991622-34991871:1	DINDEL	crispr	crRNA:6:34991696-34991718:1	6	34991710	ACCAAG	A	2394	60008	0.0398946807092388	34991622	ATGTATACAATCTTTGTTTAAATGAAGTTTAGACACTTGTATTTTTTGGGGGTTTCCCTTTTATAGGAGATTATGGTTGGTTCAATGTACCAAGCGGAGACTCCTGTTGGCTTGTGTAAATACAAAGACAATGAAAAAGGTAAAAAATCTAAATA	ATGTATACACTCTTTTTTTCCCTGAAKTTTGGACACTTGTATTTTTTGGGTGTTTCCCTTTTATAGGAGATCATGGTTGGTTCAATGTACGGAGACTCCTGTTGGCTTGTGTAAATACAAAGACAATGAAAAAGGTAAAAAATCTAAATAATATGC
miseq25	1	210	E16	miseq25_1_335_16	mier1a	1	6:34991622-34991871:1	DINDEL	crispr	crRNA:6:34991696-34991718:1	6	34991709	TA	T	2063	60008	0.0343787495000667	34991622	ATGTATACAATCTTTGTTTAAATGAAGTTTAGACACTTGTATTTTTTGGGGGTTTCCCTTTTATAGGAGATTATGGTTGGTTCAATGTACCAAGCGGAGACTCCTGTTGGCTTGTGTAAATACAAAGACAATGAAAAAGGTAAAAAATCTA	ATGTATAYMMTMKTKKKTKMMMWKMMWTTTGGACACTTGTATTTTTTGGGTGTTTCCCTTTTATAGGAGATCATGGTTGGTTCAATGTCAAAGCGGAGACTCCTGTTGGCTTGTGTAAATACAAAGACAATGAAAAAGGTAAAAAATCTAAA
miseq25	1	210	E16	miseq25_1_335_16	mier1a	1	6:34991622-34991871:1	DINDEL	crispr	crRNA:6:34991696-34991718:1	6	34991705	AATGTACC	A	1375	60008	0.0229136115184642	34991649	TTTAGACACTTGTATTTTTTGGGGGTTTCCCTTTTATAGGAGATTATGGTTGGTTCAATGTACCAAGCGGAGACTCCTGTTGGCTTGTGTAAATACAAAGACAATGAAAAAGGTAAAAAATCTAAATAA	TTTGGACACTTGTATTTTTTGGGTGTTTCCCTTTTATAGGAGATCATGGTTGGTTCAAAGCGGAGACTCCTGTTGGCTTGTGTAAATACAAAGACAATGAAAAAGGTAAAAAATCTAAATAATATGC
miseq25	1	210	E16	miseq25_1_335_16	mier1a	1	6:34991622-34991871:1	DINDEL	crispr	crRNA:6:34991696-34991718:1	6	34991710	AC	A	1256	60008	0.0209305425943208	34991649	TTTAGACACTTGTATTTTTTGGGGGTTTCCCTTTTATAGGAGATTATGGTTGGTTCAATGTACCAAGCGGAGACTCCTGTTGGCTTGTGTAAATACAAAGACAATGAAAAAGGTAAAAAATCTA	TTTGGACACTTGTATTTTTTGGGTGTTTCCCTTTTATAGGAGATCATGGTTGGTTCAATGTACAAGCGGAGACTCCTGTTGGCTTGTGTAAATACAAAGACAATGAAAAAGGTAAAAAATCTAAATAATATGCTAATTTAAATACACTATGTGCATACATTTGAAAAATTC
miseq25	1	210	E16	miseq25_1_335_16	mier1a	1	6:34991622-34991871:1	DINDEL	crispr	crRNA:6:34991696-34991718:1	6	34991709	TACCA	T	1065	60008	0.0177476336488468	34991649	TTTAGACACTTGTATTTTTTGGGGGTTTCCCTTTTATAGGAGATTATGGTTGGTTCAATGTACCAAGCGGAGACTCCTGTTGGCTTGTGTAAATACAAAGACAATGAAAAAGGTAAAAAATCTAAAT	TTTGGACACTTGTATTTTTTGGGTGTTTCCCTTTTATAGGAGATCATGGTTGGTTCAATGTAGCGGAGACTCCTGTTGGCTTGTGTAAATACAAAGACAATGAAAAAGGTAAAAAATCTAAATAA
miseq25	1	210	E17	miseq25_1_335_17	mier1a	1	6:34991622-34991871:1	DINDEL	crispr	crRNA:6:34991696-34991718:1	6	34991710	ACCAAG	A	2653	52799	0.0502471637720411	34991634	TTTGTTTAAATGAAGTTTAGACACTTGTATTTTTTGGGGGTTTCCCTTTTATAGGAGATTATGGTTGGTTCAATGTACCAAGCGGAGACTCCTGTTGGCTTGTGTAAATACAAAGACAATGAAAAAGG	TTTGGACACTTGTAGTTTGGACACTTGTATTTTTTGGGTGTTTCCCTTTTATAGGAGATCATGGTTGGTTCAATGTACGGAGACTCCTGTTGGCTTGTGTAAATACAAAGACAATGAAAAAGGTAAAAAATCTAAATAAT
miseq25	1	210	E17	miseq25_1_335_17	mier1a	1	6:34991622-34991871:1	DINDEL	crispr	crRNA:6:34991696-34991718:1	6	34991709	TACC	T	1499	52799	0.0283906892175988	34991649	TTTAGACACTTGTATTTTTTGGGGGTTTCCCTTTTATAGGAGATTATGGTTGGTTCAATGTACCAAGCGGAGACTCCTGTTGGCTTGTGTAAATACAAAGACAATGAAAAAGGTAAAAAATCTAAA	TTTGGACACTTGTATTTTTTGGGTGTTTCCCTTTTATAGGAGATCATGGTTGGTTCAATGTAAGCGGAGACTCCTGTTGGCTTGTGTAAATACAAAGACAATGAAAAAGGTAAAAAATCTAAATA
miseq25	1	210	E17	miseq25_1_335_17	mier1a	1	6:34991622-34991871:1	DINDEL	crispr	crRNA:6:34991696-34991718:1	6	34991703	TCAATGTAC	T	1496	52799	0.0283338699596583	34991648	GTTTAGACACTTGTATTTTTTGGGGGTTTCCCTTTTATAGGAGATTATGGTTGGTTCAATGTACCAAGCGGAGACTCCTGTTGGCTTGTGTAAATACAAAGACAATGAAAAAGGTAAAAAATCTAAATAATA	ATTTGGACACTTGTATTTTTTGGGTGTTTCCCTTTTATAGGAGATCATGGTTGGTTCAAGCGGAGACTCCTGTTGGCTTGTGTAAATACAAAGACAATGAAAAAGGTAAAAAATCTAAATAATATGCT
miseq25	1	210	E17	miseq25_1_335_17	mier1a	1	6:34991622-34991871:1	DINDEL	crispr	crRNA:6:34991696-34991718:1	6	34991705	AATGTACC	A	1366	52799	0.0258717021155704	34991622	ATGTATACAATCTTTGTTTAAATGAAGTTTAGACACTTGTATTTTTTGGGGGTTTCCCTTTTATAGGAGATTATGGTTGGTTCAATGTACCAAGCGGAGACTCCTGTTGGCTTGTGTAAATACAAAGACAATGAAAAAGGTAAAAAATCTAAATAA	ATGTAAAAAAAAWRWGKWWAAAWGAARTTTGGACACTTGTATTTTTTGGGTGTTTCCCTTTTATAGGAGATCATGGTTGGTTCAAAGCGGAGACTCCTGTTGGCTTGTGTAAATACAAAGACAATGAAAAAGGTAAAAAATCTAAATAATATGCTAATTTA
miseq25	1	210	E17	miseq25_1_335_17	mier1a	1	6:34991622-34991871:1	DINDEL	crispr	crRNA:6:34991696-34991718:1	6	34991709	TACCA	T	877	52799	0.0166101630712703	34991649	TTTAGACACTTGTATTTTTTGGGGGTTTCCCTTTTATAGGAGATTATGGTTGGTTCAATGTACCAAGCGGAGACTCCTGTTGGCTTGTGTAAATACAAAGACAATGAAAAAGGTAAAAAATCTAAAT	TTTGGACACTTGTATTTTTTGGGTGTTTCCCTTTTATAGGAGATCATGGTTGGTTCAATGTAGCGGAGACTCCTGTTGGCTTGTGTAAATACAAAGACAATGAAAAAGGTAAAAAATCTAAATAAT
miseq25	1	210	E17	miseq25_1_335_17	mier1a	1	6:34991622-34991871:1	DINDEL	crispr	crRNA:6:34991696-34991718:1	6	34991707	TGTACCAA	T	643	52799	0.012178260951912	34991622	ATGTATACAATCTTTGTTTAAATGAAGTTTAGACACTTGTATTTTTTGGGGGTTTCCCTTTTATAGGAGATTATGGTTGGTTCAATGTACCAAGCGGAGACTCCTGTTGGCTTGTGTAAATACAAAGACAATGAAAAAGGTAAAAAATCTAAATAAT	ATTTATCCCCTCTTTTTTTAAATTAATTTTGGACACTTGTATTTTTTGGGTGTTTCCCTTTTATAGGAGATCATGGTTGGTTCAATGCGGAGACTCCTGTTGGCTTGTGTAAATACAAAGACAATGAAAAAGGTAAAAAATCTAAATAATA
miseq25	1	210	E17	miseq25_1_335_17	mier1a	1	6:34991622-34991871:1	DINDEL	crispr	crRNA:6:34991696-34991718:1	6	34991710	A	AC	641	52799	0.0121403814466183	34991622	ATGTATACAATCTTTGTTTAAATGAAGTTTAGACACTTGTATTTTTTGGGGGTTTCCCTTTTATAGGAGATTATGGTTGGTTCAATGTACCAAGCGGAGACTCCTGTTGGCTTGTGTAAATACAAAGACAATGAAAAAGGTAAAAAATC	ATTTCTCCCCTCTTTTTTTAACTTAATTTTGGACACTTGTATTTTTTGGGTGTTTCCCTTTTATAGGAGATCATGGTTGGTTCAATGTACCCAAGCGGAGACTCCTGTTGGCTTGTGTAAATACAAAGACAATGAAAAAGGTAAAAAATCT
miseq25	1	210	E17	miseq25_1_335_17	mier1a	1	6:34991622-34991871:1	CIGAR	crispr	crRNA:6:34991696-34991718:1	6	34991709	TA	TTGGTT	586	52799	0.0110986950510426	34991649	TTTAGACACTTGTATTTTTTGGGGGTTTCCCTTTTATAGGAGATTATGGTTGGTTCAATGTACCAAGCGGAGACTCCTGTTGGCTTGTGTAAATACAAAGACAATGAAAAAGGTAAAAA	TTTGGACACTTGTATTTTTTGGGTGTTTCCCTTTTATAGGAGATCATGGTTGGTTCAATGTTGGTTCAAAGCGGAGACTCCTGTTGGCTTGTGTAAATACAAAGACAATGAAAAAGGTAAAAAAT
miseq25	1	210	E17	miseq25_1_335_17	mier1a	1	6:34991622-34991871:1	DINDEL	crispr	crRNA:6:34991696-34991718:1	6	34991712	CAA	C	549	52799	0.0103979242031099	34991649	TTTAGACACTTGTATTTTTTGGGGGTTTCCCTTTTATAGGAGATTATGGTTGGTTCAATGTACCAAGCGGAGACTCCTGTTGGCTTGTGTAAATACAAAGACAATGAAAAAGGTAAAAAATCTAA	TTTGGACACTTGTATTTTTTGGGTGTTTCCCTTTTATAGGAGATCATGGTTGGTTCAATGTACCGCGGAGACTCCTGTTGGCTTGTGTAAATACAAAGACAATGAAAAAGGTAAAAAATCTAAATA
[truncated: 6,406 more rows]
