# Supplementary material for: Efficient identification of CRISPR/Cas9-induced insertions/deletions by direct germline screening in zebrafish
Source: BMC Genomics. 2016 Mar 24;17:259. doi: 10.1186/s12864-016-2563-z (PMC4806435; doi:10.1186/s12864-016-2563-z)
Supplement: Additional file 7: — Code used to produce the plot in Figs. 4 and 5, Additional file 3: Figure S1. (TXT 14 kb) [file 12864_2016_2563_MOESM7_ESM.txt]

---
title: Efficient identification of CRISPR/Cas9-induced indels by direct germline screening
  in zebrafish
author: "Richard White"
date: "29 July 2015"
output: html_document
---


```{r load_libraries, include=FALSE, message=FALSE }
for( package in c("knitr", "ggplot2", "plyr", 
                  "reshape2", "scales" )){
  if(!require( package, character.only = TRUE )){
    install.packages( package, character.only = TRUE )
  }
}

# This Document assumes that the additional data files are in the same directory as this  file.
```

```{r knitr_options, include=FALSE, message=FALSE }
# sets global options for the R chunks
opts_chunk$set( fig.width=9, fig.height=6, include=FALSE, echo=FALSE  )
```

```{r set_up_plot_list}
plot_list <- list()
add_to_plot_list <- function( plot_list, plot ){
  index <- length(plot_list) + 1
  plot_list[[index]] <- plot
  return( plot_list )
}
fig_num = 1
```

#### Fig. 4. Comparison of induced indels between germline and somatic tissues.

```{r load_variant_data }
variant_data_file <- "fig_4a_c_data.tsv"
col_classes <- c("factor", "factor", "factor", "factor", "factor", "factor", "factor", "factor", "numeric" )
variant_data <- read.table(variant_data_file, header = TRUE, sep = "\t", colClasses = col_classes )

# order levels of crispr factor
variant_data$crispr <- factor(variant_data$crispr, 
  levels=c("crRNA:18:35694960-35694982:-1", "crRNA:18:35695017-35695039:1",
    "crRNA:6:53314682-53314704:-1", "crRNA:6:53314704-53314726:1",
    "crRNA:22:41982609-41982631:-1", "crRNA:22:41982636-41982658:1",
    "crRNA:8:24250263-24250285:-1", "crRNA:8:24250284-24250306:1",
    "crRNA:2:12865209-12865231:-1" ) )
# guide RNA names for plotting
num_crisprs = length(levels(variant_data$crispr))

guide_names <- paste( rep("guide", num_crisprs), 
                      seq(1:num_crisprs), 
                      sep ="" )
crispr_to_name <- data.frame(
  crispr = levels(variant_data$crispr),
  guide_name = guide_names
)
crispr_names = as.character(variant_data$crispr)
for( crispr in crispr_to_name$crispr ){
  crispr_name <- as.character( crispr_to_name$guide_name[ crispr_to_name$crispr == crispr ] )
  crispr_names[ crispr_names == crispr ] <- crispr_name      
}

variant_data$crispr <- factor(crispr_names)

# order levels of gene factor
variant_data$gene <- factor(variant_data$gene, 
  c("yap1", "mst1", "sirt7", "suv39h1a", "prkag2") )

```

```{r pc_sperm_vs_finclip, include=TRUE}
# same for total percentages
total_percent_per_sample_per_crispr_per_type <- 
  dcast(variant_data, sample_name + crispr ~ origin, sum)

# colour by crispr
pc_threshold <- 0.05
tot_pc_fin_vs_sperm <- ggplot(total_percent_per_sample_per_crispr_per_type, 
                              aes( x = finclip, y = sperm, colour = crispr )) + 
  geom_hline(yintercept=pc_threshold, colour = "red", linetype = 2 ) + 
  geom_vline(xintercept=pc_threshold, colour = "red", linetype = 2 ) + 
  geom_point() + 
  scale_x_continuous(labels = percent) + 
  scale_y_continuous(labels = percent) +
  scale_colour_hue( labels = guide_names,
                    guide = guide_legend(title = "guide RNA") ) + 
  labs(title="Total percent of reads with indel - sperm vs fin-clip samples",
       x = "Total indel frequency - fin clip (%)", 
       y = "Total indel frequency - sperm (%)"  )

plot_list <- add_to_plot_list( plot_list, tot_pc_fin_vs_sperm )
print(tot_pc_fin_vs_sperm)
```

Fig. 4a. Plot of total percentage of reads with an indel in sperm versus fin clip. 

```{r shared_allele_percentages}
# get percentages for individual alleles
ind_alleles <- dcast(variant_data, variant + sample_name + crispr ~ origin)
ind_alleles$finclip[ is.na(ind_alleles$finclip) ] <- 0
ind_alleles$sperm[ is.na(ind_alleles$sperm) ] <- 0

# subset
shared_alleles_subset <-
  ind_alleles[ ind_alleles$finclip > 0 & ind_alleles$sperm > 0, ]

# plot
ind_alleles_plot <- ggplot(ind_alleles) + 
  geom_point( aes( x = finclip, y = sperm ) ) + 
  geom_point( data=shared_alleles_subset, 
              aes( x = finclip, y = sperm ),
              colour = "red", size = 2 ) +
  labs( x = "Indel frequency - fin clip (%)",
        y = "Indel frequency - sperm (%)",
        title = "Frequencies of individual variants in sperm vs fin clip" )

ind_alleles_plot_zoomed <- ind_alleles_plot + 
  xlim(0,0.4) + ylim(0,0.4)
```

```{r plot_shared_alleles, include=TRUE, warning=FALSE}
plot_list <- add_to_plot_list( plot_list, ind_alleles_plot_zoomed )
print(ind_alleles_plot_zoomed)
```

Fig. 4b. Plot of frequencies for individual variants in sperm versus fin clip. Variants that are present in both the sperm and fin-clip samples from a single individual are in red. Plot has been cropped to make points near the origin easier to distinguish. Fig. S1b is the original.

```{r avg_stacked_bar_chart, include=TRUE}
# number of variants in the categories finclip_only, sperm_only and both
variants_per_sample_per_crispr_per_type <- 
  dcast(variant_data, sample_name + crispr + variant ~ origin)

# subset to ones containing variants
variants_per_sample_per_crispr_per_type <- 
  subset( variants_per_sample_per_crispr_per_type, !is.na(variant) )
# drop levels
variants_per_sample_per_crispr_per_type <-
  droplevels(variants_per_sample_per_crispr_per_type)

# make logical vectors for the categories
variants_per_sample_per_crispr_per_type$finclip_only <- 
  !is.na( variants_per_sample_per_crispr_per_type$finclip ) & is.na( variants_per_sample_per_crispr_per_type$sperm )
variants_per_sample_per_crispr_per_type$sperm_only <- 
  !is.na( variants_per_sample_per_crispr_per_type$sperm ) & is.na( variants_per_sample_per_crispr_per_type$finclip )
variants_per_sample_per_crispr_per_type$finclip_and_sperm <- 
  !is.na( variants_per_sample_per_crispr_per_type$finclip ) & !is.na( variants_per_sample_per_crispr_per_type$sperm )

# add up numbers of variants in each tissue
intersection_numbers <- 
  ddply(variants_per_sample_per_crispr_per_type,
    .(sample_name, crispr), summarise,
    finclip = sum(finclip_only) + sum(finclip_and_sperm),
    finclip_only = sum(finclip_only),
    sperm = sum(sperm_only) + sum(finclip_and_sperm),
    sperm_only = sum(sperm_only),
    finclip_and_sperm = sum(finclip_and_sperm)
  )

# stacked bar chart for averages for each guide
avgs_per_crispr <- ddply(intersection_numbers, .(crispr), summarise,
                         finclip_only = mean(finclip_only),
                         sperm_only = mean(sperm_only), 
                         finclip_and_sperm = mean(finclip_and_sperm) )
avgs_per_crispr_molten <- 
  melt(avgs_per_crispr, 
       id.vars=c(1), 
       measure.vars=c("finclip_only", "finclip_and_sperm", "sperm_only"))

avgs_stacked_bar_chart <- ggplot(data=avgs_per_crispr_molten) + 
  geom_bar( aes( x = crispr, y = value, fill=variable), stat="identity") + 
  scale_fill_hue( labels=c("Fin clip only", "Both", "Sperm only") ) + 
  guides(fill=guide_legend(reverse=TRUE, title=NULL)) + 
  labs(title="Overlap of indels in different tissues", 
       x="Guide RNAs", y="Number of Indels")

plot_list <- add_to_plot_list( plot_list, avgs_stacked_bar_chart )
print(avgs_stacked_bar_chart)
```

Fig. 4c. Plot showing the average overlap of indels in each tissue for each guide RNA. 

```{r load_kasp_data}
input_file <- "fig_4d_data.tsv"
col_names <- c("allele", "miseq_percentage", "num_carriers", "num_samples", "fail")
data_types <- c("factor","numeric","integer","integer","factor")

kasp_results <- read.table(file=input_file, sep="\t", comment.char="%", col.names=col_names, colClasses=data_types )

```

```{r analyse_kasp_data}
kasp_filt <- subset(kasp_results, fail == "PASS")
kasp_filt$kasp_pc <- kasp_filt$num_carriers / kasp_filt$num_samples * 100
```

```{r plot_data, include=TRUE}
miseq_vs_kasp_plot <- ggplot(kasp_filt) + 
  geom_point( aes( x = miseq_percentage, y = kasp_pc ) ) + 
  labs( x = "Variant percentage (Reads/Total %)",
        y = "Carrier percentage (%)",
        title = "Comparison of MiSeq and KASP genotyping results" )

# create linear model in order to plot regression line
# explicitly set intercept to 0
miseq_kasp_model <- lm(miseq_percentage ~ kasp_pc - 1, 
                       data=kasp_filt)

# plot with regression line
miseq_vs_kasp_plot <- miseq_vs_kasp_plot + 
  geom_abline(intercept=0,
              slope=miseq_kasp_model$coef[1], 
              colour="red", linetype = 2)

plot_list <- add_to_plot_list( plot_list, miseq_vs_kasp_plot )
print(miseq_vs_kasp_plot)

```

Fig. 4d. Plot showing the correlation between the frequency of reads from MiSeq data and the number of carriers identified in F1 outcrosses.

#### Fig. 5. Efficiency of longer guide RNAs.

```{r load_data, include=FALSE}
input_file <- "fig_5_data.tsv"
col_names <- c("plex", "plate", "analysis_id", "well", "sample_name", "gene", "group_name", "region", "caller", "indel_position",
"crispr_name", "chr", "pos", "ref", "alt", "reads", "total_on_target_reads", "pc_total_reads",
"consensus_start", "ref_seq", "alt_consensus" )
data_types <- c("factor","factor","factor","factor","factor","factor","factor","factor","factor","factor",
"factor", "character","integer","character","character","integer","integer","numeric",
"numeric", "character", "character" )

all_indels <- read.table(file=input_file, sep="\t", comment.char="%", col.names=col_names, colClasses=data_types )
all_indels$group_name <- factor( all_indels$group_name, levels= order( levels( all_indels$group_name ) ) )

# remove non-overlapping
indels <- subset( all_indels, ( is.na( all_indels$indel_position ) | all_indels$indel_position == 'crispr' | all_indels$indel_position == 'crispr_pair' ) )

# add a factor for design type based on which MiSeq run the data came from.
# GG (GGN19GG) or noGG (GGN21GG)
design_type <- character( length=nrow(indels))
design_type[ indels$plex == "mpx8" ] <- "noGG"
design_type[ indels$plex == "MPX9" ] <- "noGG"
design_type[ indels$plex == "MPX10" ] <- "noGG"
design_type[ indels$plex == "MPX13" ] <- "noGG"
design_type[ indels$plex == "mpx24" ] <- "GG"
design_type[ indels$plex == "miseq25" ] <- "GG"

indels$design_type <- factor( design_type, levels = c("noGG","GG"),
                              labels= c("GGN{21}GG", "GGN{19}GG") )

```

```{r analyse}
# calculate results per sample per crispr
results_by_sample_by_crispr <- 
  ddply(indels, 
        .(plex,plate,analysis_id,sample_name,crispr_name,design_type),
        summarise,
        region = region[1],
        gene = gene[1],
        group_name = group_name[1],
        total_indels=length(reads), 
        pc_reads=round( sum(pc_total_reads, na.rm=TRUE) * 100, 1 ),
        pc_major_variant=round( max(pc_total_reads, na.rm=TRUE) * 100, 1 ), 
        total_on_target_reads = total_on_target_reads[1] )

# calculate avg indel % per crispr
results_by_crispr <- 
  ddply(results_by_sample_by_crispr, 
        .(plex,plate,analysis_id,crispr_name,design_type),
        summarise,
        region = region[1],
        gene = gene[1],
        group_name = group_name[1],
        avg_pc=mean(pc_reads) )
```

```{r compare_design_type, include=TRUE}
# plot distribution of average percentage per crispr comparing GG and noGG
avg_pc_boxplot <- ggplot( data = results_by_crispr ) + 
  geom_boxplot( aes( y = avg_pc, x = design_type ) ) + 
  labs(title="Comparison of efficiency between different sgRNA designs",
       x="Design type", y="Average Indel Frequency (%)")

# test whether these are from different distributions
mann_whitney_test <- wilcox.test( avg_pc ~ design_type, data = results_by_crispr )

# check the result of the test
if( mann_whitney_test$p.value < 0.05 ){
  # add an asterisk to the plot
  yval <- max(subset(results_by_crispr, design_type == "GGN{19}GG", 
                     select = c("avg_pc")) )
  yval = round( yval * 1.1 )
  avg_pc_boxplot <- avg_pc_boxplot + 
    annotate("text", x = 2, y = yval, label = "*", size = 10 )
}

plot_list <- add_to_plot_list( plot_list, avg_pc_boxplot )
print(avg_pc_boxplot)
```

Fig. 5a. Longer guide RNAs (GGN21GG) tend to be less efficient than those designed to the usual consensus (GGN19GG). Plot shows the distribution of the mean indel frequency for guide RNAs with different design strategies.

```{r compare_design_type_by_gene, include=TRUE}
# subset to genes where both GG and noGG are represented
nogg_vs_gg <- data.frame()
for( gene_name in levels(results_by_sample_by_crispr$gene) ){
  if( sum(results_by_sample_by_crispr$gene == gene_name & 
            results_by_sample_by_crispr$design_type == "GGN{19}GG" ) > 0 &
      sum(results_by_sample_by_crispr$gene == gene_name & 
            results_by_sample_by_crispr$design_type == "GGN{21}GG" ) > 0  ){
    nogg_vs_gg <- rbind( nogg_vs_gg, 
                        subset(results_by_sample_by_crispr, 
                                gene == gene_name ) 
                        )
  }
}

nogg_vs_gg <- droplevels(nogg_vs_gg)
gg_vs_nogg_boxplot_by_crispr <- 
  ggplot( data = nogg_vs_gg, 
          aes( x = design_type, y = pc_reads, fill = crispr_name ) ) + 
  geom_boxplot() + 
  scale_fill_manual( values = rep("dodgerblue", 
                                  length(levels(nogg_vs_gg$crispr_name))) ) +
  facet_wrap( ~ gene ) +
  guides(fill=FALSE) + 
  labs(title="Comparison of efficiency between different sgRNA designs",
       x="Design type", y="Total Indel Frequency (%)") +
  theme(axis.text.x=element_text(angle=45, vjust=0.7, hjust=0.7))

plot_list <- add_to_plot_list( plot_list, gg_vs_nogg_boxplot_by_crispr )
print( gg_vs_nogg_boxplot_by_crispr )
```
Fig. 5b. Plot showing the distribution of induced indel frequencies for individual guide RNAs with different design strategies.

#### Fig. S1. Comparison of induced indels between germline and somatic tissues.

```{r fig_S1a_plot, include=TRUE}
# facet by crispr
tot_pc_fin_vs_sperm_facet_by_crispr <- 
  ggplot(total_percent_per_sample_per_crispr_per_type, 
         aes( x = finclip, y = sperm )) + 
  geom_hline(yintercept=0.05, colour = "red", linetype = 2 ) + 
  geom_vline(xintercept=0.05, colour = "red", linetype = 2 ) + 
  geom_point() + facet_wrap( ~ crispr, ncol = 3 ) + 
  scale_x_continuous(labels = percent) + scale_y_continuous(labels = percent) + 
  labs(title="Total percent of reads with indel split by guide RNA - sperm vs fin-clip samples",
       x = "Total indel frequency - fin clip (%)", 
       y = "Total indel frequency - sperm (%)"  )

plot_list <- add_to_plot_list( plot_list, tot_pc_fin_vs_sperm_facet_by_crispr )
print(tot_pc_fin_vs_sperm_facet_by_crispr)
```

Fig. S1a. Plot shows the same data as Fig. 4a, split into separate plots for each guide RNA.

```{r fig_S1_plot, include=TRUE}
plot_list <- add_to_plot_list( plot_list, ind_alleles_plot )
print(ind_alleles_plot)
```

Fig. S1b. Plot of frequencies for individual variants in sperm versus fin clip (same data as in Fig. 4b with full axes).

```{r sessionInfo, include=TRUE, echo=FALSE, results='markup'}
sessionInfo()
```
