# Supplementary material for: Efficient identification of CRISPR/Cas9-induced insertions/deletions by direct germline screening in zebrafish
Source: BMC Genomics. 2016 Mar 24;17:259. doi: 10.1186/s12864-016-2563-z (PMC4806435; doi:10.1186/s12864-016-2563-z)
Supplement: Additional file 8: — Sample accession numbers. (TSV 80 kb) [file 12864_2016_2563_MOESM8_ESM.tsv]

#name	well_id	sample_name	accession_number
ZF_CR_MPX8_1	A01	mpx8_1_115_1	ERS559179
ZF_CR_MPX8_10	A10	mpx8_1_118_1	ERS559647
ZF_CR_MPX8_100	A04	mpx8_2_121_1	ERS559737
ZF_CR_MPX8_101	A05	mpx8_2_121_9	ERS559738
ZF_CR_MPX8_102	A06	mpx8_2_121_17	ERS559739
ZF_CR_MPX8_103	A07	mpx8_2_122_1	ERS559740
ZF_CR_MPX8_104	A08	mpx8_2_122_9	ERS559741
ZF_CR_MPX8_105	A09	mpx8_2_122_17	ERS559742
ZF_CR_MPX8_106	A10	mpx8_2_123_1	ERS559743
ZF_CR_MPX8_107	A11	mpx8_2_123_9	ERS559744
ZF_CR_MPX8_108	A12	mpx8_2_123_17	ERS559745
ZF_CR_MPX8_109	B01	mpx8_2_120_2	ERS559746
ZF_CR_MPX8_11	A11	mpx8_1_118_9	ERS559648
ZF_CR_MPX8_110	B02	mpx8_2_120_10	ERS559747
ZF_CR_MPX8_111	B03	mpx8_2_120_18	ERS559748
ZF_CR_MPX8_112	B04	mpx8_2_121_2	ERS559749
ZF_CR_MPX8_113	B05	mpx8_2_121_10	ERS559750
ZF_CR_MPX8_114	B06	mpx8_2_121_18	ERS559751
ZF_CR_MPX8_115	B07	mpx8_2_122_2	ERS559752
ZF_CR_MPX8_116	B08	mpx8_2_122_10	ERS559753
ZF_CR_MPX8_117	B09	mpx8_2_122_18	ERS559754
ZF_CR_MPX8_118	B10	mpx8_2_123_2	ERS559755
ZF_CR_MPX8_119	B11	mpx8_2_123_10	ERS559756
ZF_CR_MPX8_12	A12	mpx8_1_118_17	ERS559649
ZF_CR_MPX8_120	B12	mpx8_2_123_18	ERS559757
ZF_CR_MPX8_121	C01	mpx8_2_120_3	ERS559758
ZF_CR_MPX8_122	C02	mpx8_2_120_11	ERS559759
ZF_CR_MPX8_123	C03	mpx8_2_120_19	ERS559760
ZF_CR_MPX8_124	C04	mpx8_2_121_3	ERS559761
ZF_CR_MPX8_125	C05	mpx8_2_121_11	ERS559762
ZF_CR_MPX8_126	C06	mpx8_2_121_19	ERS559763
ZF_CR_MPX8_127	C07	mpx8_2_122_3	ERS559764
ZF_CR_MPX8_128	C08	mpx8_2_122_11	ERS559765
ZF_CR_MPX8_129	C09	mpx8_2_122_19	ERS559766
ZF_CR_MPX8_13	B01	mpx8_1_115_2	ERS559650
ZF_CR_MPX8_130	C10	mpx8_2_123_3	ERS559767
ZF_CR_MPX8_131	C11	mpx8_2_123_11	ERS559768
ZF_CR_MPX8_132	C12	mpx8_2_123_19	ERS559769
ZF_CR_MPX8_133	D01	mpx8_2_120_4	ERS559770
ZF_CR_MPX8_134	D02	mpx8_2_120_12	ERS559771
ZF_CR_MPX8_135	D03	mpx8_2_120_20	ERS559772
ZF_CR_MPX8_136	D04	mpx8_2_121_4	ERS559773
ZF_CR_MPX8_137	D05	mpx8_2_121_12	ERS559774
ZF_CR_MPX8_138	D06	mpx8_2_121_20	ERS559775
ZF_CR_MPX8_139	D07	mpx8_2_122_4	ERS559776
ZF_CR_MPX8_14	B02	mpx8_1_115_10	ERS559651
ZF_CR_MPX8_140	D08	mpx8_2_122_12	ERS559777
ZF_CR_MPX8_141	D09	mpx8_2_122_20	ERS559778
ZF_CR_MPX8_142	D10	mpx8_2_123_4	ERS559779
ZF_CR_MPX8_143	D11	mpx8_2_123_12	ERS559780
ZF_CR_MPX8_144	D12	mpx8_2_123_20	ERS559781
ZF_CR_MPX8_145	E01	mpx8_2_120_5	ERS559782
ZF_CR_MPX8_146	E02	mpx8_2_120_13	ERS559783
ZF_CR_MPX8_147	E03	mpx8_2_120_21	ERS559784
ZF_CR_MPX8_148	E04	mpx8_2_121_5	ERS559785
ZF_CR_MPX8_149	E05	mpx8_2_121_13	ERS559786
ZF_CR_MPX8_150	E06	mpx8_2_121_21	ERS559787
ZF_CR_MPX8_151	E07	mpx8_2_122_5	ERS559788
ZF_CR_MPX8_152	E08	mpx8_2_122_13	ERS559789
ZF_CR_MPX8_153	E09	mpx8_2_122_21	ERS559790
ZF_CR_MPX8_154	E10	mpx8_2_123_5	ERS559791
ZF_CR_MPX8_155	E11	mpx8_2_123_13	ERS559792
ZF_CR_MPX8_156	E12	mpx8_2_123_21	ERS559793
ZF_CR_MPX8_157	F01	mpx8_2_120_6	ERS559794
ZF_CR_MPX8_158	F02	mpx8_2_120_14	ERS559795
ZF_CR_MPX8_159	F03	mpx8_2_120_22	ERS559796
ZF_CR_MPX8_16	B04	mpx8_1_116_2	ERS559653
ZF_CR_MPX8_160	F04	mpx8_2_121_6	ERS559797
ZF_CR_MPX8_161	F05	mpx8_2_121_14	ERS559798
ZF_CR_MPX8_162	F06	mpx8_2_121_22	ERS559799
ZF_CR_MPX8_163	F07	mpx8_2_122_6	ERS559800
ZF_CR_MPX8_164	F08	mpx8_2_122_14	ERS559801
ZF_CR_MPX8_165	F09	mpx8_2_122_22	ERS559802
ZF_CR_MPX8_166	F10	mpx8_2_123_6	ERS559803
ZF_CR_MPX8_167	F11	mpx8_2_123_14	ERS559804
ZF_CR_MPX8_168	F12	mpx8_2_123_22	ERS559805
ZF_CR_MPX8_169	G01	mpx8_2_120_7	ERS559806
ZF_CR_MPX8_17	B05	mpx8_1_116_10	ERS559654
ZF_CR_MPX8_170	G02	mpx8_2_120_15	ERS559807
ZF_CR_MPX8_171	G03	mpx8_2_120_23	ERS559808
ZF_CR_MPX8_172	G04	mpx8_2_121_7	ERS559809
ZF_CR_MPX8_173	G05	mpx8_2_121_15	ERS559810
ZF_CR_MPX8_174	G06	mpx8_2_121_23	ERS559811
ZF_CR_MPX8_175	G07	mpx8_2_122_7	ERS559812
ZF_CR_MPX8_176	G08	mpx8_2_122_15	ERS559813
ZF_CR_MPX8_177	G09	mpx8_2_122_23	ERS559814
ZF_CR_MPX8_178	G10	mpx8_2_123_7	ERS559815
ZF_CR_MPX8_179	G11	mpx8_2_123_15	ERS559816
ZF_CR_MPX8_18	B06	mpx8_1_116_18	ERS559655
ZF_CR_MPX8_180	G12	mpx8_2_123_23	ERS559817
ZF_CR_MPX8_181	H01	mpx8_2_120_8	ERS559818
ZF_CR_MPX8_182	H02	mpx8_2_120_16	ERS559819
ZF_CR_MPX8_183	H03	mpx8_2_120_24	ERS559820
ZF_CR_MPX8_184	H04	mpx8_2_121_8	ERS559821
ZF_CR_MPX8_185	H05	mpx8_2_121_16	ERS559822
ZF_CR_MPX8_186	H06	mpx8_2_121_24	ERS559823
ZF_CR_MPX8_187	H07	mpx8_2_122_8	ERS559824
ZF_CR_MPX8_188	H08	mpx8_2_122_16	ERS559825
ZF_CR_MPX8_189	H09	mpx8_2_122_24	ERS559826
ZF_CR_MPX8_19	B07	mpx8_1_117_2	ERS559656
ZF_CR_MPX8_190	H10	mpx8_2_123_8	ERS559827
ZF_CR_MPX8_191	H11	mpx8_2_123_16	ERS559828
ZF_CR_MPX8_192	H12	mpx8_2_123_24	ERS559829
ZF_CR_MPX8_193	A01	mpx8_3_128_11	ERS559830
ZF_CR_MPX8_194	A02	mpx8_3_128_19	ERS559831
ZF_CR_MPX8_195	A03	mpx8_3_128_27	ERS559832
ZF_CR_MPX8_197	A05	mpx8_3_129_9	ERS559834
ZF_CR_MPX8_198	A06	mpx8_3_129_17	ERS559835
ZF_CR_MPX8_199	A07	mpx8_3_130_1	ERS559836
ZF_CR_MPX8_2	A02	mpx8_1_115_9	ERS559640
ZF_CR_MPX8_20	B08	mpx8_1_117_10	ERS559657
ZF_CR_MPX8_200	A08	mpx8_3_130_9	ERS559837
ZF_CR_MPX8_201	A09	mpx8_3_130_17	ERS559838
ZF_CR_MPX8_202	A10	mpx8_3_131_1	ERS559839
ZF_CR_MPX8_203	A11	mpx8_3_131_9	ERS559840
ZF_CR_MPX8_204	A12	mpx8_3_131_17	ERS559841
ZF_CR_MPX8_205	B01	mpx8_3_128_12	ERS559842
ZF_CR_MPX8_206	B02	mpx8_3_128_20	ERS559843
ZF_CR_MPX8_207	B03	mpx8_3_128_28	ERS559844
ZF_CR_MPX8_208	B04	mpx8_3_129_2	ERS559845
ZF_CR_MPX8_21	B09	mpx8_1_117_18	ERS559658
ZF_CR_MPX8_211	B07	mpx8_3_130_2	ERS559848
ZF_CR_MPX8_212	B08	mpx8_3_130_10	ERS559849
ZF_CR_MPX8_213	B09	mpx8_3_130_18	ERS559850
ZF_CR_MPX8_214	B10	mpx8_3_131_2	ERS559851
ZF_CR_MPX8_215	B11	mpx8_3_131_10	ERS559852
ZF_CR_MPX8_216	B12	mpx8_3_131_18	ERS559853
ZF_CR_MPX8_217	C01	mpx8_3_128_13	ERS559854
ZF_CR_MPX8_218	C02	mpx8_3_128_21	ERS559855
ZF_CR_MPX8_219	C03	mpx8_3_128_29	ERS559856
ZF_CR_MPX8_22	B10	mpx8_1_118_2	ERS559659
ZF_CR_MPX8_220	C04	mpx8_3_129_3	ERS559857
ZF_CR_MPX8_221	C05	mpx8_3_129_11	ERS559858
ZF_CR_MPX8_222	C06	mpx8_3_129_19	ERS559859
ZF_CR_MPX8_223	C07	mpx8_3_130_3	ERS559860
ZF_CR_MPX8_224	C08	mpx8_3_130_11	ERS559861
ZF_CR_MPX8_225	C09	mpx8_3_130_19	ERS559862
ZF_CR_MPX8_226	C10	mpx8_3_131_3	ERS559863
ZF_CR_MPX8_227	C11	mpx8_3_131_11	ERS559864
ZF_CR_MPX8_228	C12	mpx8_3_131_19	ERS559865
ZF_CR_MPX8_229	D01	mpx8_3_128_14	ERS559866
ZF_CR_MPX8_23	B11	mpx8_1_118_10	ERS559660
ZF_CR_MPX8_230	D02	mpx8_3_128_22	ERS559867
ZF_CR_MPX8_231	D03	mpx8_3_128_30	ERS559868
ZF_CR_MPX8_232	D04	mpx8_3_129_4	ERS559869
ZF_CR_MPX8_235	D07	mpx8_3_130_4	ERS559872
ZF_CR_MPX8_236	D08	mpx8_3_130_12	ERS559873
ZF_CR_MPX8_237	D09	mpx8_3_130_20	ERS559874
ZF_CR_MPX8_238	D10	mpx8_3_131_4	ERS559875
ZF_CR_MPX8_239	D11	mpx8_3_131_12	ERS559876
ZF_CR_MPX8_24	B12	mpx8_1_118_18	ERS559661
ZF_CR_MPX8_240	D12	mpx8_3_131_20	ERS559877
ZF_CR_MPX8_241	E01	mpx8_3_128_15	ERS559878
ZF_CR_MPX8_242	E02	mpx8_3_128_23	ERS559879
ZF_CR_MPX8_243	E03	mpx8_3_128_31	ERS559880
ZF_CR_MPX8_245	E05	mpx8_3_129_13	ERS559882
ZF_CR_MPX8_246	E06	mpx8_3_129_21	ERS559883
ZF_CR_MPX8_247	E07	mpx8_3_130_5	ERS559884
ZF_CR_MPX8_248	E08	mpx8_3_130_13	ERS559885
ZF_CR_MPX8_249	E09	mpx8_3_130_21	ERS559886
ZF_CR_MPX8_25	C01	mpx8_1_115_3	ERS559662
ZF_CR_MPX8_250	E10	mpx8_3_131_5	ERS559887
ZF_CR_MPX8_251	E11	mpx8_3_131_13	ERS559888
ZF_CR_MPX8_252	E12	mpx8_3_131_21	ERS559889
ZF_CR_MPX8_253	F01	mpx8_3_128_16	ERS559890
ZF_CR_MPX8_254	F02	mpx8_3_128_24	ERS559891
ZF_CR_MPX8_256	F04	mpx8_3_129_6	ERS559893
ZF_CR_MPX8_257	F05	mpx8_3_129_14	ERS559894
ZF_CR_MPX8_258	F06	mpx8_3_129_22	ERS559895
ZF_CR_MPX8_259	F07	mpx8_3_130_6	ERS559896
ZF_CR_MPX8_26	C02	mpx8_1_115_11	ERS559663
ZF_CR_MPX8_260	F08	mpx8_3_130_14	ERS559897
ZF_CR_MPX8_261	F09	mpx8_3_130_22	ERS559898
ZF_CR_MPX8_262	F10	mpx8_3_131_6	ERS559899
ZF_CR_MPX8_263	F11	mpx8_3_131_14	ERS559900
ZF_CR_MPX8_264	F12	mpx8_3_131_22	ERS559901
ZF_CR_MPX8_265	G01	mpx8_3_128_17	ERS559902
ZF_CR_MPX8_266	G02	mpx8_3_128_25	ERS559903
ZF_CR_MPX8_267	G03	mpx8_3_128_33	ERS559904
ZF_CR_MPX8_269	G05	mpx8_3_129_15	ERS559906
ZF_CR_MPX8_27	C03	mpx8_1_115_19	ERS559664
ZF_CR_MPX8_271	G07	mpx8_3_130_7	ERS559908
ZF_CR_MPX8_272	G08	mpx8_3_130_15	ERS559909
ZF_CR_MPX8_273	G09	mpx8_3_130_23	ERS559910
ZF_CR_MPX8_274	G10	mpx8_3_131_7	ERS559911
ZF_CR_MPX8_275	G11	mpx8_3_131_15	ERS559912
ZF_CR_MPX8_276	G12	mpx8_3_131_23	ERS559913
ZF_CR_MPX8_277	H01	mpx8_3_128_18	ERS559914
ZF_CR_MPX8_278	H02	mpx8_3_128_26	ERS559915
ZF_CR_MPX8_279	H03	mpx8_3_128_34	ERS559916
ZF_CR_MPX8_28	C04	mpx8_1_116_3	ERS559665
ZF_CR_MPX8_280	H04	mpx8_3_129_8	ERS559917
ZF_CR_MPX8_281	H05	mpx8_3_129_16	ERS559918
ZF_CR_MPX8_282	H06	mpx8_3_129_24	ERS559919
ZF_CR_MPX8_283	H07	mpx8_3_130_8	ERS559920
ZF_CR_MPX8_284	H08	mpx8_3_130_16	ERS559921
ZF_CR_MPX8_286	H10	mpx8_3_131_8	ERS559923
ZF_CR_MPX8_287	H11	mpx8_3_131_16	ERS559924
ZF_CR_MPX8_288	H12	mpx8_3_131_24	ERS559925
ZF_CR_MPX8_29	C05	mpx8_1_116_11	ERS559666
ZF_CR_MPX8_3	A03	mpx8_1_115_17	ERS559641
ZF_CR_MPX8_30	C06	mpx8_1_116_19	ERS559667
ZF_CR_MPX8_31	C07	mpx8_1_117_3	ERS559668
ZF_CR_MPX8_32	C08	mpx8_1_117_11	ERS559669
ZF_CR_MPX8_33	C09	mpx8_1_117_19	ERS559670
ZF_CR_MPX8_34	C10	mpx8_1_118_3	ERS559671
ZF_CR_MPX8_35	C11	mpx8_1_118_11	ERS559672
ZF_CR_MPX8_36	C12	mpx8_1_118_19	ERS559673
ZF_CR_MPX8_37	D01	mpx8_1_115_4	ERS559674
ZF_CR_MPX8_38	D02	mpx8_1_115_12	ERS559675
ZF_CR_MPX8_39	D03	mpx8_1_115_20	ERS559676
ZF_CR_MPX8_4	A04	mpx8_1_116_1	ERS559642
ZF_CR_MPX8_40	D04	mpx8_1_116_4	ERS559677
ZF_CR_MPX8_41	D05	mpx8_1_116_12	ERS559678
ZF_CR_MPX8_42	D06	mpx8_1_116_20	ERS559679
ZF_CR_MPX8_43	D07	mpx8_1_117_4	ERS559680
ZF_CR_MPX8_44	D08	mpx8_1_117_12	ERS559681
ZF_CR_MPX8_45	D09	mpx8_1_117_20	ERS559682
ZF_CR_MPX8_46	D10	mpx8_1_118_4	ERS559683
ZF_CR_MPX8_47	D11	mpx8_1_118_12	ERS559684
ZF_CR_MPX8_48	D12	mpx8_1_118_20	ERS559685
ZF_CR_MPX8_49	E01	mpx8_1_115_5	ERS559686
ZF_CR_MPX8_5	A05	mpx8_1_116_9	ERS559409
ZF_CR_MPX8_50	E02	mpx8_1_115_13	ERS559687
ZF_CR_MPX8_51	E03	mpx8_1_115_21	ERS559688
ZF_CR_MPX8_52	E04	mpx8_1_116_5	ERS559689
ZF_CR_MPX8_53	E05	mpx8_1_116_13	ERS559690
ZF_CR_MPX8_54	E06	mpx8_1_116_21	ERS559691
ZF_CR_MPX8_55	E07	mpx8_1_117_5	ERS559692
ZF_CR_MPX8_56	E08	mpx8_1_117_13	ERS559693
ZF_CR_MPX8_57	E09	mpx8_1_117_21	ERS559694
ZF_CR_MPX8_58	E10	mpx8_1_118_5	ERS559695
ZF_CR_MPX8_59	E11	mpx8_1_118_13	ERS559696
ZF_CR_MPX8_6	A06	mpx8_1_116_17	ERS559643
ZF_CR_MPX8_60	E12	mpx8_1_118_21	ERS559697
ZF_CR_MPX8_61	F01	mpx8_1_115_6	ERS559698
ZF_CR_MPX8_62	F02	mpx8_1_115_14	ERS559699
ZF_CR_MPX8_63	F03	mpx8_1_115_22	ERS559700
ZF_CR_MPX8_64	F04	mpx8_1_116_6	ERS559701
ZF_CR_MPX8_65	F05	mpx8_1_116_14	ERS559702
ZF_CR_MPX8_66	F06	mpx8_1_116_22	ERS559703
ZF_CR_MPX8_67	F07	mpx8_1_117_6	ERS559704
ZF_CR_MPX8_68	F08	mpx8_1_117_14	ERS559705
ZF_CR_MPX8_69	F09	mpx8_1_117_22	ERS559706
ZF_CR_MPX8_7	A07	mpx8_1_117_1	ERS559644
ZF_CR_MPX8_70	F10	mpx8_1_118_6	ERS559707
ZF_CR_MPX8_71	F11	mpx8_1_118_14	ERS559708
ZF_CR_MPX8_72	F12	mpx8_1_118_22	ERS559709
ZF_CR_MPX8_73	G01	mpx8_1_115_7	ERS559710
ZF_CR_MPX8_74	G02	mpx8_1_115_15	ERS559711
ZF_CR_MPX8_75	G03	mpx8_1_115_23	ERS559712
ZF_CR_MPX8_76	G04	mpx8_1_116_7	ERS559713
ZF_CR_MPX8_77	G05	mpx8_1_116_15	ERS559714
ZF_CR_MPX8_78	G06	mpx8_1_116_23	ERS559715
ZF_CR_MPX8_79	G07	mpx8_1_117_7	ERS559716
ZF_CR_MPX8_8	A08	mpx8_1_117_9	ERS559645
ZF_CR_MPX8_80	G08	mpx8_1_117_15	ERS559717
ZF_CR_MPX8_81	G09	mpx8_1_117_23	ERS559718
ZF_CR_MPX8_82	G10	mpx8_1_118_7	ERS559719
ZF_CR_MPX8_83	G11	mpx8_1_118_15	ERS559720
ZF_CR_MPX8_84	G12	mpx8_1_118_23	ERS559721
ZF_CR_MPX8_85	H01	mpx8_1_115_8	ERS559722
ZF_CR_MPX8_86	H02	mpx8_1_115_16	ERS559723
ZF_CR_MPX8_87	H03	mpx8_1_115_24	ERS559724
ZF_CR_MPX8_88	H04	mpx8_1_116_8	ERS559725
ZF_CR_MPX8_89	H05	mpx8_1_116_16	ERS559726
ZF_CR_MPX8_9	A09	mpx8_1_117_17	ERS559646
ZF_CR_MPX8_90	H06	mpx8_1_116_24	ERS559727
ZF_CR_MPX8_91	H07	mpx8_1_117_8	ERS559728
ZF_CR_MPX8_92	H08	mpx8_1_117_16	ERS559729
ZF_CR_MPX8_93	H09	mpx8_1_117_24	ERS559730
ZF_CR_MPX8_94	H10	mpx8_1_118_8	ERS559731
ZF_CR_MPX8_95	H11	mpx8_1_118_16	ERS559732
ZF_CR_MPX8_96	H12	mpx8_1_118_24	ERS559733
ZF_CR_MPX8_97	A01	mpx8_2_120_1	ERS559734
ZF_CR_MPX8_98	A02	mpx8_2_120_9	ERS559735
ZF_CR_MPX8_99	A03	mpx8_2_120_17	ERS559736
ZF_CR_MPX9_1	A01	MPX9_1_A01	ERS560022
ZF_CR_MPX9_10	A10	MPX9_1_A10	ERS560031
ZF_CR_MPX9_100	A04	MPX9_2_A04	ERS560121
ZF_CR_MPX9_101	A05	MPX9_2_A05	ERS560122
ZF_CR_MPX9_102	A06	MPX9_2_A06	ERS560123
ZF_CR_MPX9_103	A07	MPX9_2_A07	ERS560124
ZF_CR_MPX9_104	A08	MPX9_2_A08	ERS560125
ZF_CR_MPX9_105	A09	MPX9_2_A09	ERS560126
ZF_CR_MPX9_106	A10	MPX9_2_A10	ERS560127
ZF_CR_MPX9_107	A11	MPX9_2_A11	ERS560128
ZF_CR_MPX9_108	A12	MPX9_2_A12	ERS560129
ZF_CR_MPX9_109	B01	MPX9_2_B01	ERS560130
ZF_CR_MPX9_11	A11	MPX9_1_A11	ERS560032
ZF_CR_MPX9_110	B02	MPX9_2_B02	ERS560131
ZF_CR_MPX9_111	B03	MPX9_2_B03	ERS560132
ZF_CR_MPX9_112	B04	MPX9_2_B04	ERS560133
ZF_CR_MPX9_113	B05	MPX9_2_B05	ERS560134
ZF_CR_MPX9_114	B06	MPX9_2_B06	ERS560135
ZF_CR_MPX9_115	B07	MPX9_2_B07	ERS560136
ZF_CR_MPX9_116	B08	MPX9_2_B08	ERS560137
ZF_CR_MPX9_117	B09	MPX9_2_B09	ERS560138
ZF_CR_MPX9_118	B10	MPX9_2_B10	ERS560139
ZF_CR_MPX9_119	B11	MPX9_2_B11	ERS560140
ZF_CR_MPX9_12	A12	MPX9_1_A12	ERS560033
ZF_CR_MPX9_120	B12	MPX9_2_B12	ERS560141
ZF_CR_MPX9_121	C01	MPX9_2_C01	ERS560142
ZF_CR_MPX9_122	C02	MPX9_2_C02	ERS560143
ZF_CR_MPX9_123	C03	MPX9_2_C03	ERS560144
ZF_CR_MPX9_124	C04	MPX9_2_C04	ERS560145
ZF_CR_MPX9_125	C05	MPX9_2_C05	ERS560146
ZF_CR_MPX9_126	C06	MPX9_2_C06	ERS560147
ZF_CR_MPX9_127	C07	MPX9_2_C07	ERS560148
ZF_CR_MPX9_128	C08	MPX9_2_C08	ERS560149
ZF_CR_MPX9_129	C09	MPX9_2_C09	ERS560150
ZF_CR_MPX9_13	B01	MPX9_1_B01	ERS560034
ZF_CR_MPX9_130	C10	MPX9_2_C10	ERS560151
ZF_CR_MPX9_131	C11	MPX9_2_C11	ERS560152
ZF_CR_MPX9_132	C12	MPX9_2_C12	ERS560153
ZF_CR_MPX9_133	D01	MPX9_2_D01	ERS560154
ZF_CR_MPX9_134	D02	MPX9_2_D02	ERS560155
ZF_CR_MPX9_135	D03	MPX9_2_D03	ERS560156
ZF_CR_MPX9_136	D04	MPX9_2_D04	ERS560157
ZF_CR_MPX9_137	D05	MPX9_2_D05	ERS560158
ZF_CR_MPX9_138	D06	MPX9_2_D06	ERS560159
ZF_CR_MPX9_139	D07	MPX9_2_D07	ERS560160
ZF_CR_MPX9_14	B02	MPX9_1_B02	ERS560035
ZF_CR_MPX9_140	D08	MPX9_2_D08	ERS560161
ZF_CR_MPX9_141	D09	MPX9_2_D09	ERS560162
ZF_CR_MPX9_142	D10	MPX9_2_D10	ERS560163
ZF_CR_MPX9_143	D11	MPX9_2_D11	ERS560164
ZF_CR_MPX9_144	D12	MPX9_2_D12	ERS560165
ZF_CR_MPX9_145	E01	MPX9_2_E01	ERS560166
ZF_CR_MPX9_146	E02	MPX9_2_E02	ERS560167
ZF_CR_MPX9_147	E03	MPX9_2_E03	ERS560168
ZF_CR_MPX9_148	E04	MPX9_2_E04	ERS560169
ZF_CR_MPX9_149	E05	MPX9_2_E05	ERS560170
ZF_CR_MPX9_15	B03	MPX9_1_B03	ERS560036
ZF_CR_MPX9_150	E06	MPX9_2_E06	ERS560171
ZF_CR_MPX9_151	E07	MPX9_2_E07	ERS560172
ZF_CR_MPX9_152	E08	MPX9_2_E08	ERS560173
ZF_CR_MPX9_153	E09	MPX9_2_E09	ERS560174
ZF_CR_MPX9_154	E10	MPX9_2_E10	ERS560175
ZF_CR_MPX9_155	E11	MPX9_2_E11	ERS560176
ZF_CR_MPX9_156	E12	MPX9_2_E12	ERS560177
ZF_CR_MPX9_157	F01	MPX9_2_F01	ERS560178
ZF_CR_MPX9_158	F02	MPX9_2_F02	ERS560179
ZF_CR_MPX9_159	F03	MPX9_2_F03	ERS560180
ZF_CR_MPX9_16	B04	MPX9_1_B04	ERS560037
ZF_CR_MPX9_160	F04	MPX9_2_F04	ERS560181
ZF_CR_MPX9_161	F05	MPX9_2_F05	ERS560182
ZF_CR_MPX9_162	F06	MPX9_2_F06	ERS560183
ZF_CR_MPX9_162	F06	MPX9_2_G04	ERS560183
ZF_CR_MPX9_163	F07	MPX9_2_F07	ERS560184
ZF_CR_MPX9_164	F08	MPX9_2_F08	ERS560185
ZF_CR_MPX9_165	F09	MPX9_2_F09	ERS560186
ZF_CR_MPX9_166	F10	MPX9_2_F10	ERS560187
ZF_CR_MPX9_167	F11	MPX9_2_F11	ERS560188
ZF_CR_MPX9_168	F12	MPX9_2_F12	ERS560189
ZF_CR_MPX9_169	G01	MPX9_2_G01	ERS560190
ZF_CR_MPX9_17	B05	MPX9_1_B05	ERS560038
ZF_CR_MPX9_170	G02	MPX9_2_G01	ERS560191
ZF_CR_MPX9_170	G02	MPX9_2_G02	ERS560191
ZF_CR_MPX9_171	G03	MPX9_2_G03	ERS560192
ZF_CR_MPX9_173	G05	MPX9_2_G05	ERS560194
ZF_CR_MPX9_174	G06	MPX9_2_G06	ERS560195
ZF_CR_MPX9_175	G07	MPX9_2_G07	ERS560196
ZF_CR_MPX9_176	G08	MPX9_2_G08	ERS560197
ZF_CR_MPX9_177	G09	MPX9_2_G09	ERS560198
ZF_CR_MPX9_178	G10	MPX9_2_G10	ERS560199
ZF_CR_MPX9_179	G11	MPX9_2_G11	ERS560200
ZF_CR_MPX9_18	B06	MPX9_1_B06	ERS560039
ZF_CR_MPX9_180	G12	MPX9_2_G12	ERS560201
ZF_CR_MPX9_181	H01	MPX9_2_H01	ERS560202
ZF_CR_MPX9_182	H02	MPX9_2_H02	ERS560203
ZF_CR_MPX9_183	H03	MPX9_2_H03	ERS560204
ZF_CR_MPX9_184	H04	MPX9_2_H04	ERS560205
ZF_CR_MPX9_185	H05	MPX9_2_H05	ERS560206
ZF_CR_MPX9_186	H06	MPX9_2_H06	ERS560207
ZF_CR_MPX9_187	H07	MPX9_2_H07	ERS560208
ZF_CR_MPX9_188	H08	MPX9_2_H08	ERS560209
ZF_CR_MPX9_189	H09	MPX9_2_H09	ERS560210
ZF_CR_MPX9_190	H10	MPX9_2_H10	ERS560211
ZF_CR_MPX9_191	H11	MPX9_2_H11	ERS560212
ZF_CR_MPX9_192	H12	MPX9_2_H12	ERS560213
ZF_CR_MPX9_193	A01	MPX9_3_A01	ERS560214
ZF_CR_MPX9_194	A02	MPX9_3_A02	ERS560215
ZF_CR_MPX9_195	A03	MPX9_3_A03	ERS560216
ZF_CR_MPX9_196	A04	MPX9_3_A04	ERS560217
ZF_CR_MPX9_197	A05	MPX9_3_A05	ERS560218
ZF_CR_MPX9_198	A06	MPX9_3_A06	ERS560219
ZF_CR_MPX9_2	A02	MPX9_1_A02	ERS560023
ZF_CR_MPX9_20	B08	MPX9_1_B08	ERS560041
ZF_CR_MPX9_205	B01	MPX9_3_B01	ERS560226
ZF_CR_MPX9_206	B02	MPX9_3_B02	ERS560227
ZF_CR_MPX9_207	B03	MPX9_3_B03	ERS560228
ZF_CR_MPX9_208	B04	MPX9_3_B04	ERS560229
ZF_CR_MPX9_209	B05	MPX9_3_B05	ERS560230
ZF_CR_MPX9_21	B09	MPX9_1_B09	ERS560042
ZF_CR_MPX9_210	B06	MPX9_3_B06	ERS560231
ZF_CR_MPX9_217	C01	MPX9_3_C01	ERS560238
ZF_CR_MPX9_218	C02	MPX9_3_C02	ERS560239
ZF_CR_MPX9_219	C03	MPX9_3_C03	ERS560240
ZF_CR_MPX9_22	B10	MPX9_1_B10	ERS560043
ZF_CR_MPX9_220	C04	MPX9_3_C04	ERS560241
ZF_CR_MPX9_221	C05	MPX9_3_C05	ERS560242
ZF_CR_MPX9_222	C06	MPX9_3_C06	ERS560243
ZF_CR_MPX9_229	D01	MPX9_3_D01	ERS560250
ZF_CR_MPX9_23	B11	MPX9_1_B11	ERS560044
ZF_CR_MPX9_230	D02	MPX9_3_D02	ERS560251
ZF_CR_MPX9_231	D03	MPX9_3_D03	ERS560252
ZF_CR_MPX9_232	D04	MPX9_3_D04	ERS560253
ZF_CR_MPX9_233	D05	MPX9_3_D05	ERS560254
ZF_CR_MPX9_234	D06	MPX9_3_D06	ERS560255
ZF_CR_MPX9_24	B12	MPX9_1_B12	ERS560045
ZF_CR_MPX9_241	E01	MPX9_3_E01	ERS560262
ZF_CR_MPX9_242	E02	MPX9_3_E02	ERS560263
ZF_CR_MPX9_243	E03	MPX9_3_E03	ERS560264
ZF_CR_MPX9_244	E04	MPX9_3_E04	ERS560265
ZF_CR_MPX9_245	E05	MPX9_3_E05	ERS560266
ZF_CR_MPX9_246	E06	MPX9_3_E06	ERS560267
ZF_CR_MPX9_25	C01	MPX9_1_C01	ERS560046
ZF_CR_MPX9_253	F01	MPX9_3_F01	ERS560274
ZF_CR_MPX9_254	F02	MPX9_3_F02	ERS560275
ZF_CR_MPX9_255	F03	MPX9_3_F03	ERS560276
ZF_CR_MPX9_256	F04	MPX9_3_F04	ERS560277
ZF_CR_MPX9_257	F05	MPX9_3_F05	ERS560278
ZF_CR_MPX9_258	F06	MPX9_3_F06	ERS560279
ZF_CR_MPX9_26	C02	MPX9_1_C02	ERS560047
ZF_CR_MPX9_265	G01	MPX9_3_G01	ERS560286
ZF_CR_MPX9_266	G02	MPX9_3_G02	ERS560287
ZF_CR_MPX9_267	G03	MPX9_3_G03	ERS560288
ZF_CR_MPX9_268	G04	MPX9_3_G04	ERS560289
ZF_CR_MPX9_269	G05	MPX9_3_G05	ERS560290
ZF_CR_MPX9_27	C03	MPX9_1_C03	ERS560048
ZF_CR_MPX9_270	G06	MPX9_3_G06	ERS560291
ZF_CR_MPX9_277	H01	MPX9_3_H01	ERS560298
ZF_CR_MPX9_278	H02	MPX9_3_H02	ERS560299
ZF_CR_MPX9_279	H03	MPX9_3_H03	ERS560300
ZF_CR_MPX9_28	C04	MPX9_1_C04	ERS560049
ZF_CR_MPX9_280	H04	MPX9_3_H04	ERS560301
ZF_CR_MPX9_281	H05	MPX9_3_H05	ERS560302
ZF_CR_MPX9_282	H06	MPX9_3_H06	ERS560303
ZF_CR_MPX9_29	C05	MPX9_1_C05	ERS560050
ZF_CR_MPX9_3	A03	MPX9_1_A03	ERS560024
ZF_CR_MPX9_30	C06	MPX9_1_C06	ERS560051
ZF_CR_MPX9_31	C07	MPX9_1_C07	ERS560052
ZF_CR_MPX9_32	C08	MPX9_1_C08	ERS560053
ZF_CR_MPX9_33	C09	MPX9_1_C09	ERS560054
ZF_CR_MPX9_34	C10	MPX9_1_C10	ERS560055
ZF_CR_MPX9_35	C11	MPX9_1_C11	ERS560056
ZF_CR_MPX9_36	C12	MPX9_1_C12	ERS560057
ZF_CR_MPX9_37	D01	MPX9_1_D01	ERS560058
ZF_CR_MPX9_38	D02	MPX9_1_D02	ERS560059
ZF_CR_MPX9_39	D03	MPX9_1_D03	ERS560060
ZF_CR_MPX9_4	A04	MPX9_1_A04	ERS560025
ZF_CR_MPX9_40	D04	MPX9_1_D04	ERS560061
ZF_CR_MPX9_41	D05	MPX9_1_D05	ERS560062
ZF_CR_MPX9_42	D06	MPX9_1_D06	ERS560063
ZF_CR_MPX9_43	D07	MPX9_1_D07	ERS560064
ZF_CR_MPX9_43	D07	MPX9_1_D08	ERS560064
ZF_CR_MPX9_45	D09	MPX9_1_D09	ERS560066
ZF_CR_MPX9_46	D10	MPX9_1_D10	ERS560067
ZF_CR_MPX9_47	D11	MPX9_1_D11	ERS560068
ZF_CR_MPX9_48	D12	MPX9_1_D12	ERS560069
ZF_CR_MPX9_49	E01	MPX9_1_E01	ERS560070
ZF_CR_MPX9_5	A05	MPX9_1_A05	ERS560026
ZF_CR_MPX9_50	E02	MPX9_1_E02	ERS560071
ZF_CR_MPX9_51	E03	MPX9_1_E03	ERS560072
ZF_CR_MPX9_52	E04	MPX9_1_E04	ERS560073
ZF_CR_MPX9_53	E05	MPX9_1_E05	ERS560074
ZF_CR_MPX9_54	E06	MPX9_1_E06	ERS560075
ZF_CR_MPX9_55	E07	MPX9_1_E07	ERS560076
ZF_CR_MPX9_56	E08	MPX9_1_E08	ERS560077
ZF_CR_MPX9_57	E09	MPX9_1_E09	ERS560078
ZF_CR_MPX9_58	E10	MPX9_1_E10	ERS560079
ZF_CR_MPX9_59	E11	MPX9_1_E11	ERS560080
ZF_CR_MPX9_6	A06	MPX9_1_A06	ERS560027
ZF_CR_MPX9_60	E12	MPX9_1_E12	ERS560081
ZF_CR_MPX9_61	F01	MPX9_1_F01	ERS560082
ZF_CR_MPX9_62	F02	MPX9_1_F02	ERS560083
ZF_CR_MPX9_63	F03	MPX9_1_F03	ERS560084
ZF_CR_MPX9_64	F04	MPX9_1_F04	ERS560085
ZF_CR_MPX9_65	F05	MPX9_1_F05	ERS560086
ZF_CR_MPX9_66	F06	MPX9_1_F06	ERS560087
ZF_CR_MPX9_67	F07	MPX9_1_F07	ERS560088
ZF_CR_MPX9_67	F07	MPX9_1_F08	ERS560088
ZF_CR_MPX9_69	F09	MPX9_1_F09	ERS560090
ZF_CR_MPX9_7	A07	MPX9_1_A07	ERS560028
ZF_CR_MPX9_70	F10	MPX9_1_F10	ERS560091
ZF_CR_MPX9_71	F11	MPX9_1_F11	ERS560092
ZF_CR_MPX9_72	F12	MPX9_1_F12	ERS560093
ZF_CR_MPX9_73	G01	MPX9_1_G01	ERS560094
ZF_CR_MPX9_74	G02	MPX9_1_G02	ERS560095
ZF_CR_MPX9_75	G03	MPX9_1_G03	ERS560096
ZF_CR_MPX9_76	G04	MPX9_1_G04	ERS560097
ZF_CR_MPX9_77	G05	MPX9_1_G05	ERS560098
ZF_CR_MPX9_78	G06	MPX9_1_G06	ERS560099
ZF_CR_MPX9_79	G07	MPX9_1_G07	ERS560100
ZF_CR_MPX9_8	A08	MPX9_1_A08	ERS560029
ZF_CR_MPX9_80	G08	MPX9_1_G08	ERS560101
ZF_CR_MPX9_81	G09	MPX9_1_G09	ERS560102
ZF_CR_MPX9_82	G10	MPX9_1_G10	ERS560103
ZF_CR_MPX9_83	G11	MPX9_1_G11	ERS560104
ZF_CR_MPX9_84	G12	MPX9_1_G12	ERS560105
ZF_CR_MPX9_85	H01	MPX9_1_H01	ERS560106
ZF_CR_MPX9_86	H02	MPX9_1_H02	ERS560107
ZF_CR_MPX9_87	H03	MPX9_1_H03	ERS560108
ZF_CR_MPX9_88	H04	MPX9_1_H04	ERS560109
ZF_CR_MPX9_89	H05	MPX9_1_H05	ERS560110
ZF_CR_MPX9_9	A09	MPX9_1_A09	ERS560030
ZF_CR_MPX9_9	A09	MPX9_1_B07	ERS560030
ZF_CR_MPX9_90	H06	MPX9_1_H06	ERS560111
ZF_CR_MPX9_91	H07	MPX9_1_H07	ERS560112
ZF_CR_MPX9_92	H08	MPX9_1_H08	ERS560113
ZF_CR_MPX9_93	H09	MPX9_1_H09	ERS560114
ZF_CR_MPX9_94	H10	MPX9_1_H10	ERS560115
ZF_CR_MPX9_95	H11	MPX9_1_H11	ERS560116
ZF_CR_MPX9_96	H12	MPX9_1_H12	ERS560117
ZF_CR_MPX9_97	A01	MPX9_2_A01	ERS560118
ZF_CR_MPX9_98	A02	MPX9_2_A02	ERS560119
ZF_CR_MPX9_99	A03	MPX9_2_A03	ERS560120
ZF_CR_MPX10_100	A04	MPX10_2_A04	ERS560505
ZF_CR_MPX10_101	A05	MPX10_2_A05	ERS560506
ZF_CR_MPX10_102	A06	MPX10_2_A06	ERS560507
ZF_CR_MPX10_103	A07	MPX10_2_A07	ERS560508
ZF_CR_MPX10_104	A08	MPX10_2_A08	ERS560509
ZF_CR_MPX10_105	A09	MPX10_2_A09	ERS560510
ZF_CR_MPX10_106	A10	MPX10_2_A10	ERS560511
ZF_CR_MPX10_107	A11	MPX10_2_A11	ERS560512
ZF_CR_MPX10_108	A12	MPX10_2_A12	ERS560513
ZF_CR_MPX10_109	B01	MPX10_2_B01	ERS560514
ZF_CR_MPX10_110	B02	MPX10_2_B02	ERS560515
ZF_CR_MPX10_111	B03	MPX10_2_B03	ERS560516
ZF_CR_MPX10_112	B04	MPX10_2_B04	ERS560517
ZF_CR_MPX10_113	B05	MPX10_2_B05	ERS560518
ZF_CR_MPX10_114	B06	MPX10_2_B06	ERS560519
ZF_CR_MPX10_115	B07	MPX10_2_B07	ERS560520
ZF_CR_MPX10_116	B08	MPX10_2_B08	ERS560521
ZF_CR_MPX10_117	B09	MPX10_2_B09	ERS560522
ZF_CR_MPX10_118	B10	MPX10_2_B10	ERS560523
ZF_CR_MPX10_119	B11	MPX10_2_B11	ERS560524
ZF_CR_MPX10_120	B12	MPX10_2_B12	ERS560525
ZF_CR_MPX10_121	C01	MPX10_2_C01	ERS560526
ZF_CR_MPX10_122	C02	MPX10_2_C02	ERS560527
ZF_CR_MPX10_123	C03	MPX10_2_C03	ERS560528
ZF_CR_MPX10_124	C04	MPX10_2_C04	ERS560529
ZF_CR_MPX10_125	C05	MPX10_2_C05	ERS560530
ZF_CR_MPX10_126	C06	MPX10_2_C06	ERS560531
ZF_CR_MPX10_127	C07	MPX10_2_C07	ERS560532
ZF_CR_MPX10_128	C08	MPX10_2_C08	ERS560533
ZF_CR_MPX10_129	C09	MPX10_2_C09	ERS560534
ZF_CR_MPX10_130	C10	MPX10_2_C10	ERS560535
ZF_CR_MPX10_131	C11	MPX10_2_C11	ERS560536
ZF_CR_MPX10_132	C12	MPX10_2_C12	ERS560537
ZF_CR_MPX10_133	D01	MPX10_2_D01	ERS560538
ZF_CR_MPX10_134	D02	MPX10_2_D02	ERS560539
ZF_CR_MPX10_135	D03	MPX10_2_D03	ERS560540
ZF_CR_MPX10_136	D04	MPX10_2_D04	ERS560541
ZF_CR_MPX10_137	D05	MPX10_2_D05	ERS560542
ZF_CR_MPX10_138	D06	MPX10_2_D06	ERS560543
ZF_CR_MPX10_139	D07	MPX10_2_D07	ERS560544
ZF_CR_MPX10_140	D08	MPX10_2_D08	ERS560545
ZF_CR_MPX10_141	D09	MPX10_2_D09	ERS560546
ZF_CR_MPX10_142	D10	MPX10_2_D10	ERS560547
ZF_CR_MPX10_143	D11	MPX10_2_D11	ERS560548
ZF_CR_MPX10_144	D12	MPX10_2_D12	ERS560549
ZF_CR_MPX10_145	E01	MPX10_2_E01	ERS560550
ZF_CR_MPX10_146	E02	MPX10_2_E02	ERS560551
ZF_CR_MPX10_147	E03	MPX10_2_E03	ERS560552
ZF_CR_MPX10_148	E04	MPX10_2_E04	ERS560553
ZF_CR_MPX10_149	E05	MPX10_2_E05	ERS560554
ZF_CR_MPX10_150	E06	MPX10_2_E06	ERS560555
ZF_CR_MPX10_151	E07	MPX10_2_E07	ERS560556
ZF_CR_MPX10_152	E08	MPX10_2_E08	ERS560557
ZF_CR_MPX10_153	E09	MPX10_2_E09	ERS560558
ZF_CR_MPX10_154	E10	MPX10_2_E10	ERS560559
ZF_CR_MPX10_155	E11	MPX10_2_E11	ERS560560
ZF_CR_MPX10_156	E12	MPX10_2_E12	ERS560561
ZF_CR_MPX10_157	F01	MPX10_2_F01	ERS560562
ZF_CR_MPX10_158	F02	MPX10_2_F02	ERS560563
ZF_CR_MPX10_159	F03	MPX10_2_F03	ERS560564
ZF_CR_MPX10_160	F04	MPX10_2_F04	ERS560565
ZF_CR_MPX10_161	F05	MPX10_2_F05	ERS560566
ZF_CR_MPX10_162	F06	MPX10_2_F06	ERS560567
ZF_CR_MPX10_163	F07	MPX10_2_F07	ERS560568
ZF_CR_MPX10_164	F08	MPX10_2_F08	ERS560569
ZF_CR_MPX10_165	F09	MPX10_2_F09	ERS560570
ZF_CR_MPX10_166	F10	MPX10_2_F10	ERS560571
ZF_CR_MPX10_167	F11	MPX10_2_F11	ERS560572
ZF_CR_MPX10_168	F12	MPX10_2_F12	ERS560573
ZF_CR_MPX10_169	G01	MPX10_2_G01	ERS560574
ZF_CR_MPX10_170	G02	MPX10_2_G02	ERS560575
ZF_CR_MPX10_171	G03	MPX10_2_G03	ERS560576
ZF_CR_MPX10_172	G04	MPX10_2_G04	ERS560577
ZF_CR_MPX10_173	G05	MPX10_2_G05	ERS560578
ZF_CR_MPX10_174	G06	MPX10_2_G06	ERS560579
ZF_CR_MPX10_175	G07	MPX10_2_G07	ERS560580
ZF_CR_MPX10_176	G08	MPX10_2_G08	ERS560581
ZF_CR_MPX10_177	G09	MPX10_2_G09	ERS560582
ZF_CR_MPX10_178	G10	MPX10_2_G10	ERS560583
ZF_CR_MPX10_179	G11	MPX10_2_G11	ERS560584
ZF_CR_MPX10_180	G12	MPX10_2_G12	ERS560585
ZF_CR_MPX10_181	H01	MPX10_2_H01	ERS560586
ZF_CR_MPX10_182	H02	MPX10_2_H02	ERS560587
ZF_CR_MPX10_184	H04	MPX10_2_H04	ERS560589
ZF_CR_MPX10_185	H05	MPX10_2_H05	ERS560590
ZF_CR_MPX10_186	H06	MPX10_2_H06	ERS560591
ZF_CR_MPX10_187	H07	MPX10_2_H07	ERS560592
ZF_CR_MPX10_188	H08	MPX10_2_H08	ERS560593
ZF_CR_MPX10_189	H09	MPX10_2_H09	ERS560594
ZF_CR_MPX10_190	H10	MPX10_2_H10	ERS560595
ZF_CR_MPX10_191	H11	MPX10_2_H11	ERS560596
ZF_CR_MPX10_192	H12	MPX10_2_H12	ERS560597
ZF_CR_MPX10_97	A01	MPX10_2_A01	ERS560502
ZF_CR_MPX10_98	A02	MPX10_2_A02	ERS560503
ZF_CR_MPX10_99	A03	MPX10_2_A03	ERS560504
ZF_CR_MPX13_100	A04	MPX13_2_A04	ERS535566
ZF_CR_MPX13_101	A05	MPX13_2_A05	ERS535567
ZF_CR_MPX13_102	A06	MPX13_2_A06	ERS535568
ZF_CR_MPX13_103	A07	MPX13_2_A07	ERS535569
ZF_CR_MPX13_104	A08	MPX13_2_A08	ERS535570
ZF_CR_MPX13_105	A09	MPX13_2_A09	ERS535571
ZF_CR_MPX13_106	A10	MPX13_2_A10	ERS535572
ZF_CR_MPX13_107	A11	MPX13_2_A11	ERS535573
ZF_CR_MPX13_108	A12	MPX13_2_A12	ERS535574
ZF_CR_MPX13_109	B01	MPX13_2_B01	ERS535575
ZF_CR_MPX13_110	B02	MPX13_2_B02	ERS535576
ZF_CR_MPX13_111	B03	MPX13_2_B03	ERS535577
ZF_CR_MPX13_112	B04	MPX13_2_B04	ERS535578
ZF_CR_MPX13_113	B05	MPX13_2_B05	ERS535579
ZF_CR_MPX13_114	B06	MPX13_2_B06	ERS535580
ZF_CR_MPX13_115	B07	MPX13_2_B07	ERS535581
ZF_CR_MPX13_116	B08	MPX13_2_B08	ERS535582
ZF_CR_MPX13_117	B09	MPX13_2_B09	ERS535583
ZF_CR_MPX13_118	B10	MPX13_2_B10	ERS535584
ZF_CR_MPX13_119	B11	MPX13_2_B11	ERS535585
ZF_CR_MPX13_120	B12	MPX13_2_B12	ERS535586
ZF_CR_MPX13_121	C01	MPX13_2_C01	ERS535587
ZF_CR_MPX13_122	C02	MPX13_2_C02	ERS535588
ZF_CR_MPX13_123	C03	MPX13_2_C03	ERS535589
ZF_CR_MPX13_124	C04	MPX13_2_C04	ERS535590
ZF_CR_MPX13_125	C05	MPX13_2_C05	ERS535591
ZF_CR_MPX13_126	C06	MPX13_2_C06	ERS535592
ZF_CR_MPX13_127	C07	MPX13_2_C07	ERS535593
ZF_CR_MPX13_128	C08	MPX13_2_C08	ERS535594
ZF_CR_MPX13_129	C09	MPX13_2_C09	ERS535595
ZF_CR_MPX13_130	C10	MPX13_2_C10	ERS535596
ZF_CR_MPX13_131	C11	MPX13_2_C11	ERS535597
ZF_CR_MPX13_132	C12	MPX13_2_C12	ERS535598
ZF_CR_MPX13_133	D01	MPX13_2_D01	ERS535599
ZF_CR_MPX13_134	D02	MPX13_2_D02	ERS535600
ZF_CR_MPX13_135	D03	MPX13_2_D03	ERS535601
ZF_CR_MPX13_136	D04	MPX13_2_D04	ERS535602
ZF_CR_MPX13_137	D05	MPX13_2_D05	ERS535603
ZF_CR_MPX13_138	D06	MPX13_2_D06	ERS535604
ZF_CR_MPX13_139	D07	MPX13_2_D07	ERS535605
ZF_CR_MPX13_140	D08	MPX13_2_D08	ERS535606
ZF_CR_MPX13_141	D09	MPX13_2_D09	ERS535607
ZF_CR_MPX13_142	D10	MPX13_2_D10	ERS535608
ZF_CR_MPX13_143	D11	MPX13_2_D11	ERS535609
ZF_CR_MPX13_144	D12	MPX13_2_D12	ERS535610
ZF_CR_MPX13_145	E01	MPX13_2_E01	ERS535611
ZF_CR_MPX13_146	E02	MPX13_2_E02	ERS535612
ZF_CR_MPX13_147	E03	MPX13_2_E03	ERS535613
ZF_CR_MPX13_148	E04	MPX13_2_E04	ERS535614
ZF_CR_MPX13_149	E05	MPX13_2_E05	ERS535615
ZF_CR_MPX13_150	E06	MPX13_2_E06	ERS535616
ZF_CR_MPX13_151	E07	MPX13_2_E07	ERS535617
ZF_CR_MPX13_152	E08	MPX13_2_E08	ERS535618
ZF_CR_MPX13_153	E09	MPX13_2_E09	ERS535619
ZF_CR_MPX13_154	E10	MPX13_2_E10	ERS535620
ZF_CR_MPX13_155	E11	MPX13_2_E11	ERS535621
ZF_CR_MPX13_156	E12	MPX13_2_E12	ERS535622
ZF_CR_MPX13_157	F01	MPX13_2_F01	ERS535623
ZF_CR_MPX13_158	F02	MPX13_2_F02	ERS535624
ZF_CR_MPX13_159	F03	MPX13_2_F03	ERS535625
ZF_CR_MPX13_160	F04	MPX13_2_F04	ERS535626
ZF_CR_MPX13_161	F05	MPX13_2_F05	ERS535627
ZF_CR_MPX13_162	F06	MPX13_2_F06	ERS535628
ZF_CR_MPX13_163	F07	MPX13_2_F07	ERS535629
ZF_CR_MPX13_164	F08	MPX13_2_F08	ERS535630
ZF_CR_MPX13_165	F09	MPX13_2_F09	ERS535631
ZF_CR_MPX13_166	F10	MPX13_2_F10	ERS535632
ZF_CR_MPX13_167	F11	MPX13_2_F11	ERS535633
ZF_CR_MPX13_168	F12	MPX13_2_F12	ERS535634
ZF_CR_MPX13_169	G01	MPX13_2_G01	ERS535635
ZF_CR_MPX13_170	G02	MPX13_2_G02	ERS535636
ZF_CR_MPX13_171	G03	MPX13_2_G03	ERS535675
ZF_CR_MPX13_172	G04	MPX13_2_G04	ERS535637
ZF_CR_MPX13_173	G05	MPX13_2_G05	ERS535638
ZF_CR_MPX13_174	G06	MPX13_2_G06	ERS535639
ZF_CR_MPX13_175	G07	MPX13_2_G07	ERS535676
ZF_CR_MPX13_176	G08	MPX13_2_G08	ERS535640
ZF_CR_MPX13_177	G09	MPX13_2_G09	ERS535641
ZF_CR_MPX13_178	G10	MPX13_2_G10	ERS535674
ZF_CR_MPX13_179	G11	MPX13_2_G11	ERS535642
ZF_CR_MPX13_180	G12	MPX13_2_G12	ERS535643
ZF_CR_MPX13_181	H01	MPX13_2_H01	ERS535644
ZF_CR_MPX13_182	H02	MPX13_2_H02	ERS535645
ZF_CR_MPX13_183	H03	MPX13_2_H03	ERS535646
ZF_CR_MPX13_184	H04	MPX13_2_H04	ERS535647
ZF_CR_MPX13_185	H05	MPX13_2_H05	ERS535648
ZF_CR_MPX13_186	H06	MPX13_2_H06	ERS535649
ZF_CR_MPX13_187	H07	MPX13_2_H07	ERS535650
ZF_CR_MPX13_188	H08	MPX13_2_H08	ERS535651
ZF_CR_MPX13_189	H09	MPX13_2_H09	ERS535652
ZF_CR_MPX13_190	H10	MPX13_2_H10	ERS535653
ZF_CR_MPX13_191	H11	MPX13_2_H11	ERS535654
ZF_CR_MPX13_192	H12	MPX13_2_H12	ERS535655
ZF_CR_MPX13_193	A01	MPX13_3_A01	ERS535656
ZF_CR_MPX13_194	A02	MPX13_3_A02	ERS535657
ZF_CR_MPX13_195	A03	MPX13_3_A03	ERS535658
ZF_CR_MPX13_196	A04	MPX13_3_A04	ERS535659
ZF_CR_MPX13_197	A05	MPX13_3_A05	ERS535660
ZF_CR_MPX13_198	A06	MPX13_3_A06	ERS535661
ZF_CR_MPX13_199	A07	MPX13_3_A07	ERS535662
ZF_CR_MPX13_200	A08	MPX13_3_A08	ERS535663
ZF_CR_MPX13_201	A09	MPX13_3_A09	ERS535664
ZF_CR_MPX13_202	A10	MPX13_3_A10	ERS535665
ZF_CR_MPX13_203	A11	MPX13_3_A11	ERS535666
ZF_CR_MPX13_204	A12	MPX13_3_A12	ERS535667
ZF_CR_MPX13_205	B01	MPX13_3_B01	ERS535668
ZF_CR_MPX13_206	B02	MPX13_3_B02	ERS535669
ZF_CR_MPX13_207	B03	MPX13_3_B03	ERS535670
ZF_CR_MPX13_208	B04	MPX13_3_B04	ERS535671
ZF_CR_MPX13_209	B05	MPX13_3_B05	ERS535672
ZF_CR_MPX13_210	B06	MPX13_3_B06	ERS535673
ZF_CR_MPX13_211	B07	MPX13_3_B07	ERS535677
ZF_CR_MPX13_212	B08	MPX13_3_B08	ERS535678
ZF_CR_MPX13_213	B09	MPX13_3_B09	ERS535679
ZF_CR_MPX13_214	B10	MPX13_3_B10	ERS535680
ZF_CR_MPX13_215	B11	MPX13_3_B11	ERS535681
ZF_CR_MPX13_216	B12	MPX13_3_B12	ERS535682
ZF_CR_MPX13_217	C01	MPX13_3_C01	ERS535683
ZF_CR_MPX13_218	C02	MPX13_3_C02	ERS535684
ZF_CR_MPX13_219	C03	MPX13_3_C03	ERS535685
ZF_CR_MPX13_220	C04	MPX13_3_C04	ERS535686
ZF_CR_MPX13_221	C05	MPX13_3_C05	ERS535687
ZF_CR_MPX13_222	C06	MPX13_3_C06	ERS535688
ZF_CR_MPX13_223	C07	MPX13_3_C07	ERS535689
ZF_CR_MPX13_224	C08	MPX13_3_C08	ERS535690
ZF_CR_MPX13_225	C09	MPX13_3_C09	ERS535691
ZF_CR_MPX13_226	C10	MPX13_3_C10	ERS535692
ZF_CR_MPX13_227	C11	MPX13_3_C11	ERS535693
ZF_CR_MPX13_228	C12	MPX13_3_C12	ERS535694
ZF_CR_MPX13_229	D01	MPX13_3_D01	ERS535695
ZF_CR_MPX13_230	D02	MPX13_3_D02	ERS535696
ZF_CR_MPX13_231	D03	MPX13_3_D03	ERS535697
ZF_CR_MPX13_232	D04	MPX13_3_D04	ERS535698
ZF_CR_MPX13_233	D05	MPX13_3_D05	ERS535699
ZF_CR_MPX13_234	D06	MPX13_3_D06	ERS535700
ZF_CR_MPX13_235	D07	MPX13_3_D07	ERS535701
ZF_CR_MPX13_236	D08	MPX13_3_D08	ERS535702
ZF_CR_MPX13_237	D09	MPX13_3_D09	ERS535703
ZF_CR_MPX13_238	D10	MPX13_3_D10	ERS535704
ZF_CR_MPX13_239	D11	MPX13_3_D11	ERS535705
ZF_CR_MPX13_240	D12	MPX13_3_D12	ERS535706
ZF_CR_MPX13_241	E01	MPX13_3_E01	ERS535707
ZF_CR_MPX13_242	E02	MPX13_3_E02	ERS535708
ZF_CR_MPX13_243	E03	MPX13_3_E03	ERS535709
ZF_CR_MPX13_244	E04	MPX13_3_E04	ERS535710
ZF_CR_MPX13_245	E05	MPX13_3_E05	ERS535711
ZF_CR_MPX13_246	E06	MPX13_3_E06	ERS535712
ZF_CR_MPX13_247	E07	MPX13_3_E07	ERS535713
ZF_CR_MPX13_248	E08	MPX13_3_E08	ERS535714
ZF_CR_MPX13_249	E09	MPX13_3_E09	ERS535715
ZF_CR_MPX13_250	E10	MPX13_3_E10	ERS535716
ZF_CR_MPX13_251	E11	MPX13_3_E11	ERS535717
ZF_CR_MPX13_252	E12	MPX13_3_E12	ERS535718
ZF_CR_MPX13_253	F01	MPX13_3_F01	ERS535719
ZF_CR_MPX13_254	F02	MPX13_3_F02	ERS535720
ZF_CR_MPX13_255	F03	MPX13_3_F03	ERS535721
ZF_CR_MPX13_256	F04	MPX13_3_F04	ERS535722
ZF_CR_MPX13_257	F05	MPX13_3_F05	ERS535723
ZF_CR_MPX13_258	F06	MPX13_3_F06	ERS535724
ZF_CR_MPX13_259	F07	MPX13_3_F07	ERS535725
ZF_CR_MPX13_260	F08	MPX13_3_F08	ERS535726
ZF_CR_MPX13_261	F09	MPX13_3_F09	ERS535727
ZF_CR_MPX13_262	F10	MPX13_3_F10	ERS535728
ZF_CR_MPX13_263	F11	MPX13_3_F11	ERS535729
ZF_CR_MPX13_264	F12	MPX13_3_F12	ERS535730
ZF_CR_MPX13_265	G01	MPX13_3_G01	ERS535731
ZF_CR_MPX13_266	G02	MPX13_3_G02	ERS535732
ZF_CR_MPX13_267	G03	MPX13_3_G03	ERS535733
ZF_CR_MPX13_268	G04	MPX13_3_G04	ERS535734
ZF_CR_MPX13_269	G05	MPX13_3_G05	ERS535735
ZF_CR_MPX13_270	G06	MPX13_3_G06	ERS535736
ZF_CR_MPX13_271	G07	MPX13_3_G07	ERS535737
ZF_CR_MPX13_272	G08	MPX13_3_G08	ERS535738
ZF_CR_MPX13_273	G09	MPX13_3_G09	ERS535739
ZF_CR_MPX13_274	G10	MPX13_3_G10	ERS535740
ZF_CR_MPX13_275	G11	MPX13_3_G11	ERS535741
ZF_CR_MPX13_276	G12	MPX13_3_G12	ERS535742
ZF_CR_MPX13_277	H01	MPX13_3_H01	ERS535743
ZF_CR_MPX13_278	H02	MPX13_3_H02	ERS535744
ZF_CR_MPX13_279	H03	MPX13_3_H03	ERS535745
ZF_CR_MPX13_280	H04	MPX13_3_H04	ERS535746
ZF_CR_MPX13_281	H05	MPX13_3_H05	ERS535747
ZF_CR_MPX13_282	H06	MPX13_3_H06	ERS535748
ZF_CR_MPX13_283	H07	MPX13_3_H07	ERS535749
ZF_CR_MPX13_284	H08	MPX13_3_H08	ERS535750
ZF_CR_MPX13_285	H09	MPX13_3_H09	ERS535751
ZF_CR_MPX13_286	H10	MPX13_3_H10	ERS535752
ZF_CR_MPX13_287	H11	MPX13_3_H11	ERS535753
ZF_CR_MPX13_288	H12	MPX13_3_H12	ERS535754
ZF_CR_MPX13_97	A01	MPX13_2_A01	ERS535563
ZF_CR_MPX13_98	A02	MPX13_2_A02	ERS535564
ZF_CR_MPX13_99	A03	MPX13_2_A03	ERS535565
ZF_CR_MPX24_1	A01	mpx24_1_307_1	ERS706598
ZF_CR_MPX24_1	A01	mpx24_2_314_1	ERS706598
ZF_CR_MPX24_10	A19	mpx24_1_307_19	ERS706607
ZF_CR_MPX24_10	A19	mpx24_2_314_19	ERS706607
ZF_CR_MPX24_100	A08	mpx24_1_307_8	ERS706697
ZF_CR_MPX24_100	A08	mpx24_2_314_8	ERS706697
ZF_CR_MPX24_101	A10	mpx24_1_307_10	ERS706698
ZF_CR_MPX24_101	A10	mpx24_2_314_10	ERS706698
ZF_CR_MPX24_102	A12	mpx24_1_307_12	ERS706699
ZF_CR_MPX24_102	A12	mpx24_2_314_12	ERS706699
ZF_CR_MPX24_103	A14	mpx24_1_307_14	ERS706700
ZF_CR_MPX24_103	A14	mpx24_2_314_14	ERS706700
ZF_CR_MPX24_104	A16	mpx24_1_307_16	ERS706701
ZF_CR_MPX24_104	A16	mpx24_2_314_16	ERS706701
ZF_CR_MPX24_105	A18	mpx24_1_307_18	ERS706702
ZF_CR_MPX24_105	A18	mpx24_2_314_18	ERS706702
ZF_CR_MPX24_106	A20	mpx24_1_307_20	ERS706703
ZF_CR_MPX24_106	A20	mpx24_2_314_20	ERS706703
ZF_CR_MPX24_107	A22	mpx24_1_307_22	ERS706704
ZF_CR_MPX24_107	A22	mpx24_2_314_22	ERS706704
ZF_CR_MPX24_108	A24	mpx24_1_307_24	ERS706705
ZF_CR_MPX24_108	A24	mpx24_2_314_24	ERS706705
ZF_CR_MPX24_109	C02	mpx24_1_311_2	ERS706706
ZF_CR_MPX24_109	C02	mpx24_2_317_2	ERS706706
ZF_CR_MPX24_11	A21	mpx24_1_307_21	ERS706608
ZF_CR_MPX24_11	A21	mpx24_2_314_21	ERS706608
ZF_CR_MPX24_110	C04	mpx24_1_311_4	ERS706707
ZF_CR_MPX24_110	C04	mpx24_2_317_4	ERS706707
ZF_CR_MPX24_111	C06	mpx24_1_311_6	ERS706708
ZF_CR_MPX24_111	C06	mpx24_2_317_6	ERS706708
ZF_CR_MPX24_112	C08	mpx24_1_311_8	ERS706709
ZF_CR_MPX24_112	C08	mpx24_2_317_8	ERS706709
ZF_CR_MPX24_113	C10	mpx24_1_311_10	ERS706710
ZF_CR_MPX24_113	C10	mpx24_2_317_10	ERS706710
ZF_CR_MPX24_114	C12	mpx24_1_311_12	ERS706711
ZF_CR_MPX24_114	C12	mpx24_2_317_12	ERS706711
ZF_CR_MPX24_115	C14	mpx24_1_311_14	ERS706712
ZF_CR_MPX24_115	C14	mpx24_2_317_14	ERS706712
ZF_CR_MPX24_116	C16	mpx24_1_311_16	ERS706713
ZF_CR_MPX24_116	C16	mpx24_2_317_16	ERS706713
ZF_CR_MPX24_117	C18	mpx24_1_311_18	ERS706714
ZF_CR_MPX24_117	C18	mpx24_2_317_18	ERS706714
ZF_CR_MPX24_118	C20	mpx24_1_311_20	ERS706715
ZF_CR_MPX24_118	C20	mpx24_2_317_20	ERS706715
ZF_CR_MPX24_119	C22	mpx24_1_311_22	ERS706716
ZF_CR_MPX24_119	C22	mpx24_2_317_22	ERS706716
ZF_CR_MPX24_12	A23	mpx24_1_307_23	ERS706609
ZF_CR_MPX24_12	A23	mpx24_2_314_23	ERS706609
ZF_CR_MPX24_120	C24	mpx24_1_311_24	ERS706717
ZF_CR_MPX24_120	C24	mpx24_2_317_24	ERS706717
ZF_CR_MPX24_121	E02	mpx24_1_313_2	ERS706718
ZF_CR_MPX24_121	E02	mpx24_2_319_2	ERS706718
ZF_CR_MPX24_122	E04	mpx24_1_313_4	ERS706719
ZF_CR_MPX24_122	E04	mpx24_2_319_4	ERS706719
ZF_CR_MPX24_123	E06	mpx24_1_313_6	ERS706720
ZF_CR_MPX24_123	E06	mpx24_2_319_6	ERS706720
ZF_CR_MPX24_124	E08	mpx24_1_313_8	ERS706721
ZF_CR_MPX24_124	E08	mpx24_2_319_8	ERS706721
ZF_CR_MPX24_125	E10	mpx24_1_313_10	ERS706722
ZF_CR_MPX24_125	E10	mpx24_2_319_10	ERS706722
ZF_CR_MPX24_126	E12	mpx24_1_313_12	ERS706723
ZF_CR_MPX24_126	E12	mpx24_2_319_12	ERS706723
ZF_CR_MPX24_127	E14	mpx24_1_313_14	ERS706724
ZF_CR_MPX24_127	E14	mpx24_2_319_14	ERS706724
ZF_CR_MPX24_128	E16	mpx24_1_313_16	ERS706725
ZF_CR_MPX24_128	E16	mpx24_2_319_16	ERS706725
ZF_CR_MPX24_129	E18	mpx24_1_313_18	ERS706726
ZF_CR_MPX24_129	E18	mpx24_2_319_18	ERS706726
ZF_CR_MPX24_13	C01	mpx24_1_311_1	ERS706610
ZF_CR_MPX24_13	C01	mpx24_2_317_1	ERS706610
ZF_CR_MPX24_130	E20	mpx24_1_313_20	ERS706727
ZF_CR_MPX24_130	E20	mpx24_2_319_20	ERS706727
ZF_CR_MPX24_131	E22	mpx24_1_313_22	ERS706728
ZF_CR_MPX24_131	E22	mpx24_2_319_22	ERS706728
ZF_CR_MPX24_132	E24	mpx24_1_313_24	ERS706729
ZF_CR_MPX24_132	E24	mpx24_2_319_24	ERS706729
ZF_CR_MPX24_133	G02	mpx24_1_315_2	ERS706730
ZF_CR_MPX24_133	G02	mpx24_2_330_2	ERS706730
ZF_CR_MPX24_134	G04	mpx24_1_315_4	ERS706731
ZF_CR_MPX24_134	G04	mpx24_2_330_4	ERS706731
ZF_CR_MPX24_135	G06	mpx24_1_315_6	ERS706732
ZF_CR_MPX24_135	G06	mpx24_2_330_6	ERS706732
ZF_CR_MPX24_136	G08	mpx24_1_315_8	ERS706733
ZF_CR_MPX24_136	G08	mpx24_2_330_8	ERS706733
ZF_CR_MPX24_137	G10	mpx24_1_315_10	ERS706734
ZF_CR_MPX24_137	G10	mpx24_2_330_10	ERS706734
ZF_CR_MPX24_138	G12	mpx24_1_315_12	ERS706735
ZF_CR_MPX24_138	G12	mpx24_2_330_12	ERS706735
ZF_CR_MPX24_139	G14	mpx24_1_315_14	ERS706736
ZF_CR_MPX24_139	G14	mpx24_2_330_14	ERS706736
ZF_CR_MPX24_14	C03	mpx24_1_311_3	ERS706611
ZF_CR_MPX24_14	C03	mpx24_2_317_3	ERS706611
ZF_CR_MPX24_140	G16	mpx24_1_315_16	ERS706737
ZF_CR_MPX24_140	G16	mpx24_2_330_16	ERS706737
ZF_CR_MPX24_141	G18	mpx24_1_315_18	ERS706738
ZF_CR_MPX24_141	G18	mpx24_2_330_18	ERS706738
ZF_CR_MPX24_142	G20	mpx24_1_315_20	ERS706739
ZF_CR_MPX24_142	G20	mpx24_2_330_20	ERS706739
ZF_CR_MPX24_143	G22	mpx24_1_315_22	ERS706740
ZF_CR_MPX24_143	G22	mpx24_2_330_22	ERS706740
ZF_CR_MPX24_144	G24	mpx24_1_315_24	ERS706741
ZF_CR_MPX24_144	G24	mpx24_2_330_24	ERS706741
ZF_CR_MPX24_145	I02	mpx24_1_318_2	ERS706742
ZF_CR_MPX24_145	I02	mpx24_2_332_2	ERS706742
ZF_CR_MPX24_146	I04	mpx24_1_318_4	ERS706743
ZF_CR_MPX24_146	I04	mpx24_2_332_4	ERS706743
ZF_CR_MPX24_147	I06	mpx24_1_318_6	ERS706744
ZF_CR_MPX24_147	I06	mpx24_2_332_6	ERS706744
ZF_CR_MPX24_148	I08	mpx24_1_318_8	ERS706745
ZF_CR_MPX24_148	I08	mpx24_2_332_8	ERS706745
ZF_CR_MPX24_149	I10	mpx24_1_318_10	ERS706746
ZF_CR_MPX24_149	I10	mpx24_2_332_10	ERS706746
ZF_CR_MPX24_15	C05	mpx24_1_311_5	ERS706612
ZF_CR_MPX24_15	C05	mpx24_2_317_5	ERS706612
ZF_CR_MPX24_150	I12	mpx24_1_318_12	ERS706747
ZF_CR_MPX24_150	I12	mpx24_2_332_12	ERS706747
ZF_CR_MPX24_151	I14	mpx24_1_318_14	ERS706748
ZF_CR_MPX24_151	I14	mpx24_2_332_14	ERS706748
ZF_CR_MPX24_152	I16	mpx24_1_318_16	ERS706749
ZF_CR_MPX24_152	I16	mpx24_2_332_16	ERS706749
ZF_CR_MPX24_153	I18	mpx24_1_318_18	ERS706750
ZF_CR_MPX24_153	I18	mpx24_2_332_18	ERS706750
ZF_CR_MPX24_154	I20	mpx24_1_318_20	ERS706751
ZF_CR_MPX24_154	I20	mpx24_2_332_20	ERS706751
ZF_CR_MPX24_155	I22	mpx24_1_318_22	ERS706752
ZF_CR_MPX24_155	I22	mpx24_2_332_22	ERS706752
ZF_CR_MPX24_156	I24	mpx24_1_318_24	ERS706753
ZF_CR_MPX24_156	I24	mpx24_2_332_24	ERS706753
ZF_CR_MPX24_157	K02	mpx24_1_320_2	ERS706754
ZF_CR_MPX24_157	K02	mpx24_2_331_2	ERS706754
ZF_CR_MPX24_158	K04	mpx24_1_320_4	ERS706755
ZF_CR_MPX24_158	K04	mpx24_2_331_4	ERS706755
ZF_CR_MPX24_159	K06	mpx24_1_320_6	ERS706756
ZF_CR_MPX24_159	K06	mpx24_2_331_6	ERS706756
ZF_CR_MPX24_16	C07	mpx24_1_311_7	ERS706613
ZF_CR_MPX24_16	C07	mpx24_2_317_7	ERS706613
ZF_CR_MPX24_160	K08	mpx24_1_320_8	ERS706757
ZF_CR_MPX24_161	K10	mpx24_1_320_10	ERS706758
ZF_CR_MPX24_161	K10	mpx24_2_331_10	ERS706758
ZF_CR_MPX24_162	K12	mpx24_1_320_12	ERS706759
ZF_CR_MPX24_162	K12	mpx24_2_331_12	ERS706759
ZF_CR_MPX24_163	K14	mpx24_1_320_14	ERS706760
ZF_CR_MPX24_163	K14	mpx24_2_331_14	ERS706760
ZF_CR_MPX24_164	K16	mpx24_1_320_16	ERS706761
ZF_CR_MPX24_164	K16	mpx24_2_331_16	ERS706761
ZF_CR_MPX24_165	K18	mpx24_1_320_18	ERS706762
ZF_CR_MPX24_165	K18	mpx24_2_331_18	ERS706762
ZF_CR_MPX24_166	K20	mpx24_1_320_20	ERS706763
ZF_CR_MPX24_166	K20	mpx24_2_331_20	ERS706763
ZF_CR_MPX24_167	K22	mpx24_1_320_22	ERS706764
ZF_CR_MPX24_167	K22	mpx24_2_331_22	ERS706764
ZF_CR_MPX24_168	K24	mpx24_1_320_24	ERS706765
ZF_CR_MPX24_168	K24	mpx24_2_331_24	ERS706765
ZF_CR_MPX24_169	M02	mpx24_1_308_2	ERS706766
ZF_CR_MPX24_169	M02	mpx24_2_330_2	ERS706766
ZF_CR_MPX24_17	C09	mpx24_1_311_9	ERS706614
ZF_CR_MPX24_17	C09	mpx24_2_317_9	ERS706614
ZF_CR_MPX24_170	M04	mpx24_1_308_4	ERS706767
ZF_CR_MPX24_170	M04	mpx24_2_330_4	ERS706767
ZF_CR_MPX24_171	M06	mpx24_1_308_6	ERS706768
ZF_CR_MPX24_171	M06	mpx24_2_330_6	ERS706768
ZF_CR_MPX24_172	M08	mpx24_1_308_8	ERS706769
ZF_CR_MPX24_172	M08	mpx24_2_330_8	ERS706769
ZF_CR_MPX24_173	M10	mpx24_1_308_10	ERS706770
ZF_CR_MPX24_173	M10	mpx24_2_330_10	ERS706770
ZF_CR_MPX24_174	M12	mpx24_1_308_12	ERS706771
ZF_CR_MPX24_174	M12	mpx24_2_330_12	ERS706771
ZF_CR_MPX24_175	M14	mpx24_1_308_14	ERS706772
ZF_CR_MPX24_175	M14	mpx24_2_330_14	ERS706772
ZF_CR_MPX24_176	M16	mpx24_1_308_16	ERS706773
ZF_CR_MPX24_176	M16	mpx24_2_330_16	ERS706773
ZF_CR_MPX24_177	M18	mpx24_1_308_18	ERS706774
ZF_CR_MPX24_177	M18	mpx24_2_330_18	ERS706774
ZF_CR_MPX24_178	M20	mpx24_1_308_20	ERS706775
ZF_CR_MPX24_178	M20	mpx24_2_330_20	ERS706775
ZF_CR_MPX24_179	M22	mpx24_1_308_22	ERS706776
ZF_CR_MPX24_179	M22	mpx24_2_330_22	ERS706776
ZF_CR_MPX24_18	C11	mpx24_1_311_11	ERS706615
ZF_CR_MPX24_18	C11	mpx24_2_317_11	ERS706615
ZF_CR_MPX24_180	M24	mpx24_1_308_24	ERS706777
ZF_CR_MPX24_180	M24	mpx24_2_330_24	ERS706777
ZF_CR_MPX24_181	O02	mpx24_1_312_2	ERS706778
ZF_CR_MPX24_181	O02	mpx24_2_332_2	ERS706778
ZF_CR_MPX24_182	O04	mpx24_1_312_4	ERS706779
ZF_CR_MPX24_182	O04	mpx24_2_332_4	ERS706779
ZF_CR_MPX24_183	O06	mpx24_1_312_6	ERS706780
ZF_CR_MPX24_183	O06	mpx24_2_332_6	ERS706780
ZF_CR_MPX24_184	O08	mpx24_1_312_8	ERS706781
ZF_CR_MPX24_184	O08	mpx24_2_332_8	ERS706781
ZF_CR_MPX24_185	O10	mpx24_1_312_10	ERS706782
ZF_CR_MPX24_185	O10	mpx24_2_332_10	ERS706782
ZF_CR_MPX24_186	O12	mpx24_1_312_12	ERS706783
ZF_CR_MPX24_186	O12	mpx24_2_332_12	ERS706783
ZF_CR_MPX24_187	O14	mpx24_1_312_14	ERS706784
ZF_CR_MPX24_187	O14	mpx24_2_332_14	ERS706784
ZF_CR_MPX24_188	O16	mpx24_1_312_16	ERS706785
ZF_CR_MPX24_188	O16	mpx24_2_332_16	ERS706785
ZF_CR_MPX24_189	O18	mpx24_1_312_18	ERS706786
ZF_CR_MPX24_189	O18	mpx24_2_332_18	ERS706786
ZF_CR_MPX24_19	C13	mpx24_1_311_13	ERS706616
ZF_CR_MPX24_19	C13	mpx24_2_317_13	ERS706616
ZF_CR_MPX24_190	O20	mpx24_1_312_20	ERS706787
ZF_CR_MPX24_190	O20	mpx24_2_332_20	ERS706787
ZF_CR_MPX24_191	O22	mpx24_1_312_22	ERS706788
ZF_CR_MPX24_191	O22	mpx24_2_332_22	ERS706788
ZF_CR_MPX24_192	O24	mpx24_1_312_24	ERS706789
ZF_CR_MPX24_192	O24	mpx24_2_332_24	ERS706789
ZF_CR_MPX24_193	B02	mpx24_1_308_2	ERS706790
ZF_CR_MPX24_193	B02	mpx24_2_315_2	ERS706790
ZF_CR_MPX24_194	B04	mpx24_1_308_4	ERS706791
ZF_CR_MPX24_194	B04	mpx24_2_315_4	ERS706791
ZF_CR_MPX24_195	B06	mpx24_1_308_6	ERS706792
ZF_CR_MPX24_195	B06	mpx24_2_315_6	ERS706792
ZF_CR_MPX24_196	B08	mpx24_1_308_8	ERS706793
ZF_CR_MPX24_196	B08	mpx24_2_315_8	ERS706793
ZF_CR_MPX24_197	B10	mpx24_1_308_10	ERS706794
ZF_CR_MPX24_197	B10	mpx24_2_315_10	ERS706794
ZF_CR_MPX24_198	B12	mpx24_1_308_12	ERS706795
ZF_CR_MPX24_198	B12	mpx24_2_315_12	ERS706795
ZF_CR_MPX24_199	B14	mpx24_1_308_14	ERS706796
ZF_CR_MPX24_199	B14	mpx24_2_315_14	ERS706796
ZF_CR_MPX24_2	A03	mpx24_1_307_3	ERS706599
ZF_CR_MPX24_2	A03	mpx24_2_314_3	ERS706599
ZF_CR_MPX24_20	C15	mpx24_1_311_15	ERS706617
ZF_CR_MPX24_20	C15	mpx24_2_317_15	ERS706617
ZF_CR_MPX24_200	B16	mpx24_1_308_16	ERS706797
ZF_CR_MPX24_200	B16	mpx24_2_315_16	ERS706797
ZF_CR_MPX24_201	B18	mpx24_1_308_18	ERS706798
ZF_CR_MPX24_201	B18	mpx24_2_315_18	ERS706798
ZF_CR_MPX24_202	B20	mpx24_1_308_20	ERS706799
ZF_CR_MPX24_202	B20	mpx24_2_315_20	ERS706799
ZF_CR_MPX24_203	B22	mpx24_2_315_22	ERS706800
ZF_CR_MPX24_204	B24	mpx24_1_308_24	ERS706801
ZF_CR_MPX24_204	B24	mpx24_2_315_24	ERS706801
ZF_CR_MPX24_205	D02	mpx24_1_312_2	ERS706802
ZF_CR_MPX24_205	D02	mpx24_2_318_2	ERS706802
ZF_CR_MPX24_206	D04	mpx24_1_312_4	ERS706803
ZF_CR_MPX24_206	D04	mpx24_2_318_4	ERS706803
ZF_CR_MPX24_207	D06	mpx24_1_312_6	ERS706804
ZF_CR_MPX24_207	D06	mpx24_2_318_6	ERS706804
ZF_CR_MPX24_208	D08	mpx24_1_312_8	ERS706805
ZF_CR_MPX24_208	D08	mpx24_2_318_8	ERS706805
ZF_CR_MPX24_209	D10	mpx24_1_312_10	ERS706806
ZF_CR_MPX24_209	D10	mpx24_2_318_10	ERS706806
ZF_CR_MPX24_21	C17	mpx24_1_311_17	ERS706618
ZF_CR_MPX24_21	C17	mpx24_2_317_17	ERS706618
ZF_CR_MPX24_210	D12	mpx24_1_312_12	ERS706807
ZF_CR_MPX24_210	D12	mpx24_2_318_12	ERS706807
ZF_CR_MPX24_211	D14	mpx24_1_312_14	ERS706808
ZF_CR_MPX24_211	D14	mpx24_2_318_14	ERS706808
ZF_CR_MPX24_212	D16	mpx24_1_312_16	ERS706809
ZF_CR_MPX24_212	D16	mpx24_2_318_16	ERS706809
ZF_CR_MPX24_213	D18	mpx24_1_312_18	ERS706810
ZF_CR_MPX24_213	D18	mpx24_2_318_18	ERS706810
ZF_CR_MPX24_214	D20	mpx24_1_312_20	ERS706811
ZF_CR_MPX24_214	D20	mpx24_2_318_20	ERS706811
ZF_CR_MPX24_215	D22	mpx24_1_312_22	ERS706812
ZF_CR_MPX24_215	D22	mpx24_2_318_22	ERS706812
ZF_CR_MPX24_216	D24	mpx24_1_312_24	ERS706813
ZF_CR_MPX24_216	D24	mpx24_2_318_24	ERS706813
ZF_CR_MPX24_217	F02	mpx24_1_314_2	ERS706814
ZF_CR_MPX24_217	F02	mpx24_2_320_2	ERS706814
ZF_CR_MPX24_218	F04	mpx24_1_314_4	ERS706815
ZF_CR_MPX24_218	F04	mpx24_2_320_4	ERS706815
ZF_CR_MPX24_219	F06	mpx24_1_314_6	ERS706816
ZF_CR_MPX24_219	F06	mpx24_2_320_6	ERS706816
ZF_CR_MPX24_22	C19	mpx24_1_311_19	ERS706619
ZF_CR_MPX24_22	C19	mpx24_2_317_19	ERS706619
ZF_CR_MPX24_220	F08	mpx24_1_314_8	ERS706817
ZF_CR_MPX24_220	F08	mpx24_2_320_8	ERS706817
ZF_CR_MPX24_221	F10	mpx24_1_314_10	ERS706818
ZF_CR_MPX24_221	F10	mpx24_2_320_10	ERS706818
ZF_CR_MPX24_222	F12	mpx24_1_314_12	ERS706819
ZF_CR_MPX24_222	F12	mpx24_2_320_12	ERS706819
ZF_CR_MPX24_223	F14	mpx24_1_314_14	ERS706820
ZF_CR_MPX24_223	F14	mpx24_2_320_14	ERS706820
ZF_CR_MPX24_224	F16	mpx24_1_314_16	ERS706821
ZF_CR_MPX24_224	F16	mpx24_2_320_16	ERS706821
ZF_CR_MPX24_225	F18	mpx24_1_314_18	ERS706822
ZF_CR_MPX24_225	F18	mpx24_2_320_18	ERS706822
ZF_CR_MPX24_226	F20	mpx24_1_314_20	ERS706823
ZF_CR_MPX24_226	F20	mpx24_2_320_20	ERS706823
ZF_CR_MPX24_227	F22	mpx24_1_314_22	ERS706824
ZF_CR_MPX24_227	F22	mpx24_2_320_22	ERS706824
ZF_CR_MPX24_228	F24	mpx24_1_314_24	ERS706825
ZF_CR_MPX24_228	F24	mpx24_2_320_24	ERS706825
ZF_CR_MPX24_229	H02	mpx24_1_317_2	ERS706826
ZF_CR_MPX24_229	H02	mpx24_2_331_2	ERS706826
ZF_CR_MPX24_23	C21	mpx24_1_311_21	ERS706620
ZF_CR_MPX24_23	C21	mpx24_2_317_21	ERS706620
ZF_CR_MPX24_230	H04	mpx24_1_317_4	ERS706827
ZF_CR_MPX24_230	H04	mpx24_2_331_4	ERS706827
ZF_CR_MPX24_231	H06	mpx24_1_317_6	ERS706828
ZF_CR_MPX24_231	H06	mpx24_2_331_6	ERS706828
ZF_CR_MPX24_232	H08	mpx24_1_317_8	ERS706829
ZF_CR_MPX24_233	H10	mpx24_1_317_10	ERS706830
ZF_CR_MPX24_233	H10	mpx24_2_331_10	ERS706830
ZF_CR_MPX24_234	H12	mpx24_1_317_12	ERS706831
ZF_CR_MPX24_234	H12	mpx24_2_331_12	ERS706831
ZF_CR_MPX24_235	H14	mpx24_1_317_14	ERS706832
ZF_CR_MPX24_235	H14	mpx24_2_331_14	ERS706832
ZF_CR_MPX24_236	H16	mpx24_1_317_16	ERS706833
ZF_CR_MPX24_236	H16	mpx24_2_331_16	ERS706833
ZF_CR_MPX24_237	H18	mpx24_1_317_18	ERS706834
ZF_CR_MPX24_237	H18	mpx24_2_331_18	ERS706834
ZF_CR_MPX24_238	H20	mpx24_1_317_20	ERS706835
ZF_CR_MPX24_238	H20	mpx24_2_331_20	ERS706835
ZF_CR_MPX24_239	H22	mpx24_1_317_22	ERS706836
ZF_CR_MPX24_239	H22	mpx24_2_331_22	ERS706836
ZF_CR_MPX24_24	C23	mpx24_1_311_23	ERS706621
ZF_CR_MPX24_24	C23	mpx24_2_317_23	ERS706621
ZF_CR_MPX24_240	H24	mpx24_1_317_24	ERS706837
ZF_CR_MPX24_240	H24	mpx24_2_331_24	ERS706837
ZF_CR_MPX24_241	J02	mpx24_1_319_2	ERS706838
ZF_CR_MPX24_241	J02	mpx24_2_330_2	ERS706838
ZF_CR_MPX24_242	J04	mpx24_1_319_4	ERS706839
ZF_CR_MPX24_242	J04	mpx24_2_330_4	ERS706839
ZF_CR_MPX24_243	J06	mpx24_2_330_6	ERS706840
ZF_CR_MPX24_244	J08	mpx24_1_319_8	ERS706841
ZF_CR_MPX24_244	J08	mpx24_2_330_8	ERS706841
ZF_CR_MPX24_245	J10	mpx24_1_319_10	ERS706842
ZF_CR_MPX24_245	J10	mpx24_2_330_10	ERS706842
ZF_CR_MPX24_246	J12	mpx24_1_319_12	ERS706843
ZF_CR_MPX24_246	J12	mpx24_2_330_12	ERS706843
ZF_CR_MPX24_247	J14	mpx24_1_319_14	ERS706844
ZF_CR_MPX24_247	J14	mpx24_2_330_14	ERS706844
ZF_CR_MPX24_248	J16	mpx24_1_319_16	ERS706845
ZF_CR_MPX24_248	J16	mpx24_2_330_16	ERS706845
ZF_CR_MPX24_249	J18	mpx24_1_319_18	ERS706846
ZF_CR_MPX24_249	J18	mpx24_2_330_18	ERS706846
ZF_CR_MPX24_25	E01	mpx24_1_313_1	ERS706622
ZF_CR_MPX24_25	E01	mpx24_2_319_1	ERS706622
ZF_CR_MPX24_250	J20	mpx24_1_319_20	ERS706847
ZF_CR_MPX24_250	J20	mpx24_2_330_20	ERS706847
ZF_CR_MPX24_251	J22	mpx24_1_319_22	ERS706848
ZF_CR_MPX24_251	J22	mpx24_2_330_22	ERS706848
ZF_CR_MPX24_252	J24	mpx24_1_319_24	ERS706849
ZF_CR_MPX24_252	J24	mpx24_2_330_24	ERS706849
ZF_CR_MPX24_253	L02	mpx24_1_307_2	ERS706850
ZF_CR_MPX24_253	L02	mpx24_2_332_2	ERS706850
ZF_CR_MPX24_254	L04	mpx24_1_307_4	ERS706851
ZF_CR_MPX24_254	L04	mpx24_2_332_4	ERS706851
ZF_CR_MPX24_255	L06	mpx24_1_307_6	ERS706852
ZF_CR_MPX24_255	L06	mpx24_2_332_6	ERS706852
ZF_CR_MPX24_256	L08	mpx24_1_307_8	ERS706853
ZF_CR_MPX24_256	L08	mpx24_2_332_8	ERS706853
ZF_CR_MPX24_257	L10	mpx24_1_307_10	ERS706854
ZF_CR_MPX24_257	L10	mpx24_2_332_10	ERS706854
ZF_CR_MPX24_258	L12	mpx24_1_307_12	ERS706855
ZF_CR_MPX24_258	L12	mpx24_2_332_12	ERS706855
ZF_CR_MPX24_259	L14	mpx24_1_307_14	ERS706856
ZF_CR_MPX24_259	L14	mpx24_2_332_14	ERS706856
ZF_CR_MPX24_26	E03	mpx24_1_313_3	ERS706623
ZF_CR_MPX24_26	E03	mpx24_2_319_3	ERS706623
ZF_CR_MPX24_260	L16	mpx24_1_307_16	ERS706857
ZF_CR_MPX24_260	L16	mpx24_2_332_16	ERS706857
ZF_CR_MPX24_261	L18	mpx24_1_307_18	ERS706858
ZF_CR_MPX24_261	L18	mpx24_2_332_18	ERS706858
ZF_CR_MPX24_262	L20	mpx24_1_307_20	ERS706859
ZF_CR_MPX24_262	L20	mpx24_2_332_20	ERS706859
ZF_CR_MPX24_263	L22	mpx24_1_307_22	ERS706860
ZF_CR_MPX24_263	L22	mpx24_2_332_22	ERS706860
ZF_CR_MPX24_264	L24	mpx24_1_307_24	ERS706861
ZF_CR_MPX24_264	L24	mpx24_2_332_24	ERS706861
ZF_CR_MPX24_265	N02	mpx24_1_311_2	ERS706862
ZF_CR_MPX24_265	N02	mpx24_2_331_2	ERS706862
ZF_CR_MPX24_266	N04	mpx24_1_311_4	ERS706863
ZF_CR_MPX24_266	N04	mpx24_2_331_4	ERS706863
ZF_CR_MPX24_267	N06	mpx24_1_311_6	ERS706864
ZF_CR_MPX24_267	N06	mpx24_2_331_6	ERS706864
ZF_CR_MPX24_268	N08	mpx24_1_311_8	ERS706865
ZF_CR_MPX24_268	N08	mpx24_2_331_8	ERS706865
ZF_CR_MPX24_269	N10	mpx24_1_311_10	ERS706866
ZF_CR_MPX24_269	N10	mpx24_2_331_10	ERS706866
ZF_CR_MPX24_27	E05	mpx24_1_313_5	ERS706624
ZF_CR_MPX24_27	E05	mpx24_2_319_5	ERS706624
ZF_CR_MPX24_270	N12	mpx24_1_311_12	ERS706867
ZF_CR_MPX24_270	N12	mpx24_2_331_12	ERS706867
ZF_CR_MPX24_271	N14	mpx24_1_311_14	ERS706868
ZF_CR_MPX24_271	N14	mpx24_2_331_14	ERS706868
ZF_CR_MPX24_272	N16	mpx24_1_311_16	ERS706869
ZF_CR_MPX24_272	N16	mpx24_2_331_16	ERS706869
ZF_CR_MPX24_273	N18	mpx24_1_311_18	ERS706870
ZF_CR_MPX24_273	N18	mpx24_2_331_18	ERS706870
ZF_CR_MPX24_274	N20	mpx24_1_311_20	ERS706871
ZF_CR_MPX24_274	N20	mpx24_2_331_20	ERS706871
ZF_CR_MPX24_275	N22	mpx24_1_311_22	ERS706872
ZF_CR_MPX24_275	N22	mpx24_2_331_22	ERS706872
ZF_CR_MPX24_276	N24	mpx24_1_311_24	ERS706873
ZF_CR_MPX24_276	N24	mpx24_2_331_24	ERS706873
ZF_CR_MPX24_277	P02	mpx24_1_313_2	ERS706874
ZF_CR_MPX24_277	P02	mpx24_2_330_2	ERS706874
ZF_CR_MPX24_278	P04	mpx24_1_313_4	ERS706875
ZF_CR_MPX24_278	P04	mpx24_2_330_4	ERS706875
ZF_CR_MPX24_279	P06	mpx24_1_313_6	ERS706876
ZF_CR_MPX24_279	P06	mpx24_2_330_6	ERS706876
ZF_CR_MPX24_28	E07	mpx24_1_313_7	ERS706625
ZF_CR_MPX24_28	E07	mpx24_2_319_7	ERS706625
ZF_CR_MPX24_280	P08	mpx24_1_313_8	ERS706877
ZF_CR_MPX24_280	P08	mpx24_2_330_8	ERS706877
ZF_CR_MPX24_281	P10	mpx24_1_313_10	ERS706878
ZF_CR_MPX24_281	P10	mpx24_2_330_10	ERS706878
ZF_CR_MPX24_282	P12	mpx24_1_313_12	ERS706879
ZF_CR_MPX24_282	P12	mpx24_2_330_12	ERS706879
ZF_CR_MPX24_283	P14	mpx24_1_313_14	ERS706880
ZF_CR_MPX24_283	P14	mpx24_2_330_14	ERS706880
ZF_CR_MPX24_284	P16	mpx24_1_313_16	ERS706881
ZF_CR_MPX24_284	P16	mpx24_2_330_16	ERS706881
ZF_CR_MPX24_285	P18	mpx24_1_313_18	ERS706882
ZF_CR_MPX24_285	P18	mpx24_2_330_18	ERS706882
ZF_CR_MPX24_286	P20	mpx24_1_313_20	ERS706883
ZF_CR_MPX24_286	P20	mpx24_2_330_20	ERS706883
ZF_CR_MPX24_287	P22	mpx24_1_313_22	ERS706884
ZF_CR_MPX24_287	P22	mpx24_2_330_22	ERS706884
ZF_CR_MPX24_288	P24	mpx24_1_313_24	ERS706885
ZF_CR_MPX24_288	P24	mpx24_2_330_24	ERS706885
ZF_CR_MPX24_289	B01	mpx24_1_308_1	ERS706886
ZF_CR_MPX24_289	B01	mpx24_2_315_1	ERS706886
ZF_CR_MPX24_29	E09	mpx24_1_313_9	ERS706626
ZF_CR_MPX24_29	E09	mpx24_2_319_9	ERS706626
ZF_CR_MPX24_290	B03	mpx24_1_308_3	ERS706887
ZF_CR_MPX24_290	B03	mpx24_2_315_3	ERS706887
ZF_CR_MPX24_291	B05	mpx24_1_308_5	ERS706888
ZF_CR_MPX24_291	B05	mpx24_2_315_5	ERS706888
ZF_CR_MPX24_292	B07	mpx24_1_308_7	ERS706889
ZF_CR_MPX24_292	B07	mpx24_2_315_7	ERS706889
ZF_CR_MPX24_293	B09	mpx24_1_308_9	ERS706890
ZF_CR_MPX24_293	B09	mpx24_2_315_9	ERS706890
ZF_CR_MPX24_294	B11	mpx24_1_308_11	ERS706891
ZF_CR_MPX24_294	B11	mpx24_2_315_11	ERS706891
ZF_CR_MPX24_295	B13	mpx24_1_308_13	ERS706892
ZF_CR_MPX24_295	B13	mpx24_2_315_13	ERS706892
ZF_CR_MPX24_296	B15	mpx24_1_308_15	ERS706893
ZF_CR_MPX24_296	B15	mpx24_2_315_15	ERS706893
ZF_CR_MPX24_297	B17	mpx24_1_308_17	ERS706894
ZF_CR_MPX24_297	B17	mpx24_2_315_17	ERS706894
ZF_CR_MPX24_298	B19	mpx24_1_308_19	ERS706895
ZF_CR_MPX24_298	B19	mpx24_2_315_19	ERS706895
ZF_CR_MPX24_299	B21	mpx24_1_308_21	ERS706896
ZF_CR_MPX24_299	B21	mpx24_2_315_21	ERS706896
ZF_CR_MPX24_3	A05	mpx24_1_307_5	ERS706600
ZF_CR_MPX24_3	A05	mpx24_2_314_5	ERS706600
ZF_CR_MPX24_30	E11	mpx24_1_313_11	ERS706627
ZF_CR_MPX24_30	E11	mpx24_2_319_11	ERS706627
ZF_CR_MPX24_300	B23	mpx24_1_308_23	ERS706897
ZF_CR_MPX24_300	B23	mpx24_2_315_23	ERS706897
ZF_CR_MPX24_301	D01	mpx24_1_312_1	ERS706898
ZF_CR_MPX24_301	D01	mpx24_2_318_1	ERS706898
ZF_CR_MPX24_302	D03	mpx24_1_312_3	ERS706899
ZF_CR_MPX24_302	D03	mpx24_2_318_3	ERS706899
ZF_CR_MPX24_303	D05	mpx24_1_312_5	ERS706900
ZF_CR_MPX24_303	D05	mpx24_2_318_5	ERS706900
ZF_CR_MPX24_304	D07	mpx24_1_312_7	ERS706901
ZF_CR_MPX24_304	D07	mpx24_2_318_7	ERS706901
ZF_CR_MPX24_305	D09	mpx24_1_312_9	ERS706902
ZF_CR_MPX24_305	D09	mpx24_2_318_9	ERS706902
ZF_CR_MPX24_306	D11	mpx24_1_312_11	ERS706903
ZF_CR_MPX24_306	D11	mpx24_2_318_11	ERS706903
ZF_CR_MPX24_307	D13	mpx24_1_312_13	ERS706904
ZF_CR_MPX24_307	D13	mpx24_2_318_13	ERS706904
ZF_CR_MPX24_308	D15	mpx24_1_312_15	ERS706905
ZF_CR_MPX24_308	D15	mpx24_2_318_15	ERS706905
ZF_CR_MPX24_309	D17	mpx24_1_312_17	ERS706906
ZF_CR_MPX24_309	D17	mpx24_2_318_17	ERS706906
ZF_CR_MPX24_31	E13	mpx24_1_313_13	ERS706628
ZF_CR_MPX24_31	E13	mpx24_2_319_13	ERS706628
ZF_CR_MPX24_310	D19	mpx24_1_312_19	ERS706907
ZF_CR_MPX24_310	D19	mpx24_2_318_19	ERS706907
ZF_CR_MPX24_311	D21	mpx24_1_312_21	ERS706908
ZF_CR_MPX24_311	D21	mpx24_2_318_21	ERS706908
ZF_CR_MPX24_312	D23	mpx24_1_312_23	ERS706909
ZF_CR_MPX24_312	D23	mpx24_2_318_23	ERS706909
ZF_CR_MPX24_313	F01	mpx24_1_314_1	ERS706910
ZF_CR_MPX24_313	F01	mpx24_2_320_1	ERS706910
ZF_CR_MPX24_314	F03	mpx24_1_314_3	ERS706911
ZF_CR_MPX24_314	F03	mpx24_2_320_3	ERS706911
ZF_CR_MPX24_315	F05	mpx24_1_314_5	ERS706912
ZF_CR_MPX24_315	F05	mpx24_2_320_5	ERS706912
ZF_CR_MPX24_316	F07	mpx24_1_314_7	ERS706913
ZF_CR_MPX24_316	F07	mpx24_2_320_7	ERS706913
ZF_CR_MPX24_317	F09	mpx24_1_314_9	ERS706914
ZF_CR_MPX24_317	F09	mpx24_2_320_9	ERS706914
ZF_CR_MPX24_318	F11	mpx24_1_314_11	ERS706915
ZF_CR_MPX24_318	F11	mpx24_2_320_11	ERS706915
ZF_CR_MPX24_319	F13	mpx24_1_314_13	ERS706916
ZF_CR_MPX24_319	F13	mpx24_2_320_13	ERS706916
ZF_CR_MPX24_32	E15	mpx24_1_313_15	ERS706629
ZF_CR_MPX24_32	E15	mpx24_2_319_15	ERS706629
ZF_CR_MPX24_320	F15	mpx24_1_314_15	ERS706917
ZF_CR_MPX24_320	F15	mpx24_2_320_15	ERS706917
ZF_CR_MPX24_321	F17	mpx24_1_314_17	ERS706918
ZF_CR_MPX24_321	F17	mpx24_2_320_17	ERS706918
ZF_CR_MPX24_322	F19	mpx24_1_314_19	ERS706919
ZF_CR_MPX24_322	F19	mpx24_2_320_19	ERS706919
ZF_CR_MPX24_323	F21	mpx24_1_314_21	ERS706920
ZF_CR_MPX24_323	F21	mpx24_2_320_21	ERS706920
ZF_CR_MPX24_324	F23	mpx24_1_314_23	ERS706921
ZF_CR_MPX24_324	F23	mpx24_2_320_23	ERS706921
ZF_CR_MPX24_325	H01	mpx24_1_317_1	ERS706922
ZF_CR_MPX24_325	H01	mpx24_2_331_1	ERS706922
ZF_CR_MPX24_326	H03	mpx24_1_317_3	ERS706923
ZF_CR_MPX24_326	H03	mpx24_2_331_3	ERS706923
ZF_CR_MPX24_327	H05	mpx24_1_317_5	ERS706924
ZF_CR_MPX24_327	H05	mpx24_2_331_5	ERS706924
ZF_CR_MPX24_328	H07	mpx24_1_317_7	ERS706925
ZF_CR_MPX24_328	H07	mpx24_2_331_7	ERS706925
ZF_CR_MPX24_329	H09	mpx24_1_317_9	ERS706926
ZF_CR_MPX24_329	H09	mpx24_2_331_9	ERS706926
ZF_CR_MPX24_33	E17	mpx24_1_313_17	ERS706630
ZF_CR_MPX24_33	E17	mpx24_2_319_17	ERS706630
ZF_CR_MPX24_330	H11	mpx24_1_317_11	ERS706927
ZF_CR_MPX24_330	H11	mpx24_2_331_11	ERS706927
ZF_CR_MPX24_331	H13	mpx24_1_317_13	ERS706928
ZF_CR_MPX24_331	H13	mpx24_2_331_13	ERS706928
ZF_CR_MPX24_332	H15	mpx24_1_317_15	ERS706929
ZF_CR_MPX24_332	H15	mpx24_2_331_15	ERS706929
ZF_CR_MPX24_333	H17	mpx24_1_317_17	ERS706930
ZF_CR_MPX24_333	H17	mpx24_2_331_17	ERS706930
ZF_CR_MPX24_334	H19	mpx24_1_317_19	ERS706931
ZF_CR_MPX24_334	H19	mpx24_2_331_19	ERS706931
ZF_CR_MPX24_335	H21	mpx24_1_317_21	ERS706932
ZF_CR_MPX24_335	H21	mpx24_2_331_21	ERS706932
ZF_CR_MPX24_336	H23	mpx24_1_317_23	ERS706933
ZF_CR_MPX24_336	H23	mpx24_2_331_23	ERS706933
ZF_CR_MPX24_337	J01	mpx24_1_319_1	ERS706934
ZF_CR_MPX24_337	J01	mpx24_2_330_1	ERS706934
ZF_CR_MPX24_338	J03	mpx24_1_319_3	ERS706935
ZF_CR_MPX24_338	J03	mpx24_2_330_3	ERS706935
ZF_CR_MPX24_339	J05	mpx24_1_319_5	ERS706936
ZF_CR_MPX24_339	J05	mpx24_2_330_5	ERS706936
ZF_CR_MPX24_34	E19	mpx24_1_313_19	ERS706631
ZF_CR_MPX24_34	E19	mpx24_2_319_19	ERS706631
ZF_CR_MPX24_340	J07	mpx24_1_319_7	ERS706937
ZF_CR_MPX24_340	J07	mpx24_2_330_7	ERS706937
ZF_CR_MPX24_341	J09	mpx24_1_319_9	ERS706938
ZF_CR_MPX24_341	J09	mpx24_2_330_9	ERS706938
ZF_CR_MPX24_342	J11	mpx24_1_319_11	ERS706939
ZF_CR_MPX24_342	J11	mpx24_2_330_11	ERS706939
ZF_CR_MPX24_343	J13	mpx24_1_319_13	ERS706940
ZF_CR_MPX24_343	J13	mpx24_2_330_13	ERS706940
ZF_CR_MPX24_344	J15	mpx24_1_319_15	ERS706941
ZF_CR_MPX24_344	J15	mpx24_2_330_15	ERS706941
ZF_CR_MPX24_345	J17	mpx24_1_319_17	ERS706942
ZF_CR_MPX24_345	J17	mpx24_2_330_17	ERS706942
ZF_CR_MPX24_346	J19	mpx24_1_319_19	ERS706943
ZF_CR_MPX24_346	J19	mpx24_2_330_19	ERS706943
ZF_CR_MPX24_347	J21	mpx24_1_319_21	ERS706944
ZF_CR_MPX24_347	J21	mpx24_2_330_21	ERS706944
ZF_CR_MPX24_348	J23	mpx24_1_319_23	ERS706945
ZF_CR_MPX24_348	J23	mpx24_2_330_23	ERS706945
ZF_CR_MPX24_349	L01	mpx24_1_307_1	ERS706946
ZF_CR_MPX24_349	L01	mpx24_2_332_1	ERS706946
ZF_CR_MPX24_35	E21	mpx24_1_313_21	ERS706632
ZF_CR_MPX24_35	E21	mpx24_2_319_21	ERS706632
ZF_CR_MPX24_350	L03	mpx24_1_307_3	ERS706947
ZF_CR_MPX24_350	L03	mpx24_2_332_3	ERS706947
ZF_CR_MPX24_351	L05	mpx24_1_307_5	ERS706948
ZF_CR_MPX24_351	L05	mpx24_2_332_5	ERS706948
ZF_CR_MPX24_352	L07	mpx24_1_307_7	ERS706949
ZF_CR_MPX24_352	L07	mpx24_2_332_7	ERS706949
ZF_CR_MPX24_353	L09	mpx24_1_307_9	ERS706950
ZF_CR_MPX24_353	L09	mpx24_2_332_9	ERS706950
ZF_CR_MPX24_354	L11	mpx24_1_307_11	ERS706951
ZF_CR_MPX24_354	L11	mpx24_2_332_11	ERS706951
ZF_CR_MPX24_355	L13	mpx24_1_307_13	ERS706952
ZF_CR_MPX24_355	L13	mpx24_2_332_13	ERS706952
ZF_CR_MPX24_356	L15	mpx24_1_307_15	ERS706953
ZF_CR_MPX24_356	L15	mpx24_2_332_15	ERS706953
ZF_CR_MPX24_357	L17	mpx24_1_307_17	ERS706954
ZF_CR_MPX24_357	L17	mpx24_2_332_17	ERS706954
ZF_CR_MPX24_358	L19	mpx24_1_307_19	ERS706955
ZF_CR_MPX24_358	L19	mpx24_2_332_19	ERS706955
ZF_CR_MPX24_359	L21	mpx24_1_307_21	ERS706956
ZF_CR_MPX24_359	L21	mpx24_2_332_21	ERS706956
ZF_CR_MPX24_36	E23	mpx24_1_313_23	ERS706633
ZF_CR_MPX24_36	E23	mpx24_2_319_23	ERS706633
ZF_CR_MPX24_360	L23	mpx24_1_307_23	ERS706957
ZF_CR_MPX24_360	L23	mpx24_2_332_23	ERS706957
ZF_CR_MPX24_361	N01	mpx24_1_311_1	ERS706958
ZF_CR_MPX24_361	N01	mpx24_2_331_1	ERS706958
ZF_CR_MPX24_362	N03	mpx24_1_311_3	ERS706959
ZF_CR_MPX24_362	N03	mpx24_2_331_3	ERS706959
ZF_CR_MPX24_363	N05	mpx24_1_311_5	ERS706960
ZF_CR_MPX24_363	N05	mpx24_2_331_5	ERS706960
ZF_CR_MPX24_364	N07	mpx24_1_311_7	ERS706961
ZF_CR_MPX24_364	N07	mpx24_2_331_7	ERS706961
ZF_CR_MPX24_365	N09	mpx24_1_311_9	ERS706962
ZF_CR_MPX24_365	N09	mpx24_2_331_9	ERS706962
ZF_CR_MPX24_366	N11	mpx24_1_311_11	ERS706963
ZF_CR_MPX24_366	N11	mpx24_2_331_11	ERS706963
ZF_CR_MPX24_367	N13	mpx24_1_311_13	ERS706964
ZF_CR_MPX24_367	N13	mpx24_2_331_13	ERS706964
ZF_CR_MPX24_368	N15	mpx24_1_311_15	ERS706965
ZF_CR_MPX24_368	N15	mpx24_2_331_15	ERS706965
ZF_CR_MPX24_369	N17	mpx24_1_311_17	ERS706966
ZF_CR_MPX24_369	N17	mpx24_2_331_17	ERS706966
ZF_CR_MPX24_37	G01	mpx24_1_315_1	ERS706634
ZF_CR_MPX24_37	G01	mpx24_2_330_1	ERS706634
ZF_CR_MPX24_370	N19	mpx24_1_311_19	ERS706967
ZF_CR_MPX24_370	N19	mpx24_2_331_19	ERS706967
ZF_CR_MPX24_371	N21	mpx24_1_311_21	ERS706968
ZF_CR_MPX24_371	N21	mpx24_2_331_21	ERS706968
ZF_CR_MPX24_372	N23	mpx24_1_311_23	ERS706969
ZF_CR_MPX24_372	N23	mpx24_2_331_23	ERS706969
ZF_CR_MPX24_373	P01	mpx24_1_313_1	ERS706970
ZF_CR_MPX24_373	P01	mpx24_2_330_1	ERS706970
ZF_CR_MPX24_374	P03	mpx24_1_313_3	ERS706971
ZF_CR_MPX24_374	P03	mpx24_2_330_3	ERS706971
ZF_CR_MPX24_375	P05	mpx24_1_313_5	ERS706972
ZF_CR_MPX24_375	P05	mpx24_2_330_5	ERS706972
ZF_CR_MPX24_376	P07	mpx24_1_313_7	ERS706973
ZF_CR_MPX24_376	P07	mpx24_2_330_7	ERS706973
ZF_CR_MPX24_377	P09	mpx24_1_313_9	ERS706974
ZF_CR_MPX24_377	P09	mpx24_2_330_9	ERS706974
ZF_CR_MPX24_378	P11	mpx24_1_313_11	ERS706975
ZF_CR_MPX24_378	P11	mpx24_2_330_11	ERS706975
ZF_CR_MPX24_379	P13	mpx24_1_313_13	ERS706976
ZF_CR_MPX24_379	P13	mpx24_2_330_13	ERS706976
ZF_CR_MPX24_38	G03	mpx24_1_315_3	ERS706635
ZF_CR_MPX24_38	G03	mpx24_2_330_3	ERS706635
ZF_CR_MPX24_380	P15	mpx24_1_313_15	ERS706977
ZF_CR_MPX24_380	P15	mpx24_2_330_15	ERS706977
ZF_CR_MPX24_381	P17	mpx24_1_313_17	ERS706978
ZF_CR_MPX24_381	P17	mpx24_2_330_17	ERS706978
ZF_CR_MPX24_382	P19	mpx24_1_313_19	ERS706979
ZF_CR_MPX24_382	P19	mpx24_2_330_19	ERS706979
ZF_CR_MPX24_383	P21	mpx24_1_313_21	ERS706980
ZF_CR_MPX24_383	P21	mpx24_2_330_21	ERS706980
ZF_CR_MPX24_384	P23	mpx24_1_313_23	ERS706981
ZF_CR_MPX24_384	P23	mpx24_2_330_23	ERS706981
ZF_CR_MPX24_39	G05	mpx24_1_315_5	ERS706636
ZF_CR_MPX24_39	G05	mpx24_2_330_5	ERS706636
ZF_CR_MPX24_4	A07	mpx24_1_307_7	ERS706601
ZF_CR_MPX24_4	A07	mpx24_2_314_7	ERS706601
ZF_CR_MPX24_40	G07	mpx24_1_315_7	ERS706637
ZF_CR_MPX24_40	G07	mpx24_2_330_7	ERS706637
ZF_CR_MPX24_41	G09	mpx24_1_315_9	ERS706638
ZF_CR_MPX24_41	G09	mpx24_2_330_9	ERS706638
ZF_CR_MPX24_42	G11	mpx24_1_315_11	ERS706639
ZF_CR_MPX24_42	G11	mpx24_2_330_11	ERS706639
ZF_CR_MPX24_43	G13	mpx24_1_315_13	ERS706640
ZF_CR_MPX24_43	G13	mpx24_2_330_13	ERS706640
ZF_CR_MPX24_44	G15	mpx24_1_315_15	ERS706641
ZF_CR_MPX24_44	G15	mpx24_2_330_15	ERS706641
ZF_CR_MPX24_45	G17	mpx24_1_315_17	ERS706642
ZF_CR_MPX24_45	G17	mpx24_2_330_17	ERS706642
ZF_CR_MPX24_46	G19	mpx24_1_315_19	ERS706643
ZF_CR_MPX24_46	G19	mpx24_2_330_19	ERS706643
ZF_CR_MPX24_47	G21	mpx24_1_315_21	ERS706644
ZF_CR_MPX24_47	G21	mpx24_2_330_21	ERS706644
ZF_CR_MPX24_48	G23	mpx24_1_315_23	ERS706645
ZF_CR_MPX24_48	G23	mpx24_2_330_23	ERS706645
ZF_CR_MPX24_49	I01	mpx24_1_318_1	ERS706646
ZF_CR_MPX24_49	I01	mpx24_2_332_1	ERS706646
ZF_CR_MPX24_5	A09	mpx24_1_307_9	ERS706602
ZF_CR_MPX24_5	A09	mpx24_2_314_9	ERS706602
ZF_CR_MPX24_50	I03	mpx24_1_318_3	ERS706647
ZF_CR_MPX24_50	I03	mpx24_2_332_3	ERS706647
ZF_CR_MPX24_51	I05	mpx24_1_318_5	ERS706648
ZF_CR_MPX24_51	I05	mpx24_2_332_5	ERS706648
ZF_CR_MPX24_52	I07	mpx24_1_318_7	ERS706649
ZF_CR_MPX24_52	I07	mpx24_2_332_7	ERS706649
ZF_CR_MPX24_53	I09	mpx24_1_318_9	ERS706650
ZF_CR_MPX24_53	I09	mpx24_2_332_9	ERS706650
ZF_CR_MPX24_54	I11	mpx24_1_318_11	ERS706651
ZF_CR_MPX24_54	I11	mpx24_2_332_11	ERS706651
ZF_CR_MPX24_55	I13	mpx24_1_318_13	ERS706652
ZF_CR_MPX24_55	I13	mpx24_2_332_13	ERS706652
ZF_CR_MPX24_56	I15	mpx24_1_318_15	ERS706653
ZF_CR_MPX24_56	I15	mpx24_2_332_15	ERS706653
ZF_CR_MPX24_57	I17	mpx24_1_318_17	ERS706654
ZF_CR_MPX24_57	I17	mpx24_2_332_17	ERS706654
ZF_CR_MPX24_58	I19	mpx24_1_318_19	ERS706655
ZF_CR_MPX24_58	I19	mpx24_2_332_19	ERS706655
ZF_CR_MPX24_59	I21	mpx24_1_318_21	ERS706656
ZF_CR_MPX24_59	I21	mpx24_2_332_21	ERS706656
ZF_CR_MPX24_6	A11	mpx24_1_307_11	ERS706603
ZF_CR_MPX24_6	A11	mpx24_2_314_11	ERS706603
ZF_CR_MPX24_60	I23	mpx24_1_318_23	ERS706657
ZF_CR_MPX24_60	I23	mpx24_2_332_23	ERS706657
ZF_CR_MPX24_61	K01	mpx24_1_320_1	ERS706658
ZF_CR_MPX24_61	K01	mpx24_2_331_1	ERS706658
ZF_CR_MPX24_62	K03	mpx24_1_320_3	ERS706659
ZF_CR_MPX24_62	K03	mpx24_2_331_3	ERS706659
ZF_CR_MPX24_63	K05	mpx24_1_320_5	ERS706660
ZF_CR_MPX24_63	K05	mpx24_2_331_5	ERS706660
ZF_CR_MPX24_64	K07	mpx24_1_320_7	ERS706661
ZF_CR_MPX24_64	K07	mpx24_2_331_7	ERS706661
ZF_CR_MPX24_65	K09	mpx24_1_320_9	ERS706662
ZF_CR_MPX24_65	K09	mpx24_2_331_9	ERS706662
ZF_CR_MPX24_66	K11	mpx24_1_320_11	ERS706663
ZF_CR_MPX24_66	K11	mpx24_2_331_11	ERS706663
ZF_CR_MPX24_67	K13	mpx24_1_320_13	ERS706664
ZF_CR_MPX24_67	K13	mpx24_2_331_13	ERS706664
ZF_CR_MPX24_68	K15	mpx24_1_320_15	ERS706665
ZF_CR_MPX24_68	K15	mpx24_2_331_15	ERS706665
ZF_CR_MPX24_69	K17	mpx24_1_320_17	ERS706666
ZF_CR_MPX24_69	K17	mpx24_2_331_17	ERS706666
ZF_CR_MPX24_7	A13	mpx24_1_307_13	ERS706604
ZF_CR_MPX24_7	A13	mpx24_2_314_13	ERS706604
ZF_CR_MPX24_70	K19	mpx24_2_331_19	ERS706667
ZF_CR_MPX24_71	K21	mpx24_1_320_21	ERS706668
ZF_CR_MPX24_71	K21	mpx24_2_331_21	ERS706668
ZF_CR_MPX24_72	K23	mpx24_1_320_23	ERS706669
ZF_CR_MPX24_72	K23	mpx24_2_331_23	ERS706669
ZF_CR_MPX24_73	M01	mpx24_1_308_1	ERS706670
ZF_CR_MPX24_73	M01	mpx24_2_330_1	ERS706670
ZF_CR_MPX24_74	M03	mpx24_1_308_3	ERS706671
ZF_CR_MPX24_74	M03	mpx24_2_330_3	ERS706671
ZF_CR_MPX24_75	M05	mpx24_1_308_5	ERS706672
ZF_CR_MPX24_75	M05	mpx24_2_330_5	ERS706672
ZF_CR_MPX24_76	M07	mpx24_1_308_7	ERS706673
ZF_CR_MPX24_76	M07	mpx24_2_330_7	ERS706673
ZF_CR_MPX24_77	M09	mpx24_1_308_9	ERS706674
ZF_CR_MPX24_77	M09	mpx24_2_330_9	ERS706674
ZF_CR_MPX24_78	M11	mpx24_1_308_11	ERS706675
ZF_CR_MPX24_78	M11	mpx24_2_330_11	ERS706675
ZF_CR_MPX24_79	M13	mpx24_1_308_13	ERS706676
ZF_CR_MPX24_79	M13	mpx24_2_330_13	ERS706676
ZF_CR_MPX24_8	A15	mpx24_1_307_15	ERS706605
ZF_CR_MPX24_8	A15	mpx24_2_314_15	ERS706605
ZF_CR_MPX24_80	M15	mpx24_1_308_15	ERS706677
ZF_CR_MPX24_80	M15	mpx24_2_330_15	ERS706677
ZF_CR_MPX24_81	M17	mpx24_1_308_17	ERS706678
ZF_CR_MPX24_81	M17	mpx24_2_330_17	ERS706678
ZF_CR_MPX24_82	M19	mpx24_1_308_19	ERS706679
ZF_CR_MPX24_82	M19	mpx24_2_330_19	ERS706679
ZF_CR_MPX24_83	M21	mpx24_1_308_21	ERS706680
ZF_CR_MPX24_83	M21	mpx24_2_330_21	ERS706680
ZF_CR_MPX24_84	M23	mpx24_1_308_23	ERS706681
ZF_CR_MPX24_84	M23	mpx24_2_330_23	ERS706681
ZF_CR_MPX24_85	O01	mpx24_1_312_1	ERS706682
ZF_CR_MPX24_85	O01	mpx24_2_332_1	ERS706682
ZF_CR_MPX24_86	O03	mpx24_1_312_3	ERS706683
ZF_CR_MPX24_86	O03	mpx24_2_332_3	ERS706683
ZF_CR_MPX24_87	O05	mpx24_1_312_5	ERS706684
ZF_CR_MPX24_87	O05	mpx24_2_332_5	ERS706684
ZF_CR_MPX24_88	O07	mpx24_1_312_7	ERS706685
ZF_CR_MPX24_88	O07	mpx24_2_332_7	ERS706685
ZF_CR_MPX24_89	O09	mpx24_1_312_9	ERS706686
ZF_CR_MPX24_89	O09	mpx24_2_332_9	ERS706686
ZF_CR_MPX24_9	A17	mpx24_1_307_17	ERS706606
ZF_CR_MPX24_9	A17	mpx24_2_314_17	ERS706606
ZF_CR_MPX24_90	O11	mpx24_1_312_11	ERS706687
ZF_CR_MPX24_90	O11	mpx24_2_332_11	ERS706687
ZF_CR_MPX24_91	O13	mpx24_1_312_13	ERS706688
ZF_CR_MPX24_91	O13	mpx24_2_332_13	ERS706688
ZF_CR_MPX24_92	O15	mpx24_1_312_15	ERS706689
ZF_CR_MPX24_92	O15	mpx24_2_332_15	ERS706689
ZF_CR_MPX24_93	O17	mpx24_1_312_17	ERS706690
ZF_CR_MPX24_93	O17	mpx24_2_332_17	ERS706690
ZF_CR_MPX24_94	O19	mpx24_1_312_19	ERS706691
ZF_CR_MPX24_94	O19	mpx24_2_332_19	ERS706691
ZF_CR_MPX24_95	O21	mpx24_1_312_21	ERS706692
ZF_CR_MPX24_95	O21	mpx24_2_332_21	ERS706692
ZF_CR_MPX24_96	O23	mpx24_1_312_23	ERS706693
ZF_CR_MPX24_96	O23	mpx24_2_332_23	ERS706693
ZF_CR_MPX24_97	A02	mpx24_1_307_2	ERS706694
ZF_CR_MPX24_97	A02	mpx24_2_314_2	ERS706694
ZF_CR_MPX24_98	A04	mpx24_1_307_4	ERS706695
ZF_CR_MPX24_98	A04	mpx24_2_314_4	ERS706695
ZF_CR_MPX24_99	A06	mpx24_1_307_6	ERS706696
ZF_CR_MPX24_99	A06	mpx24_2_314_6	ERS706696
ZF_CR_MPX25_1	A01	miseq25_1_331_25	ERS706982
ZF_CR_MPX25_10	A19	miseq25_1_331_43	ERS706991
ZF_CR_MPX25_100	A08	miseq25_1_331_32	ERS707081
ZF_CR_MPX25_101	A10	miseq25_1_331_34	ERS707082
ZF_CR_MPX25_102	A12	miseq25_1_331_36	ERS707083
ZF_CR_MPX25_103	A14	miseq25_1_331_38	ERS707084
ZF_CR_MPX25_104	A16	miseq25_1_331_40	ERS707085
ZF_CR_MPX25_105	A18	miseq25_1_331_42	ERS707086
ZF_CR_MPX25_106	A20	miseq25_1_331_44	ERS707087
ZF_CR_MPX25_107	A22	miseq25_1_331_46	ERS707088
ZF_CR_MPX25_108	A24	miseq25_1_331_48	ERS707089
ZF_CR_MPX25_109	C02	miseq25_1_333_2	ERS707090
ZF_CR_MPX25_11	A21	miseq25_1_331_45	ERS706992
ZF_CR_MPX25_110	C04	miseq25_1_333_4	ERS707091
ZF_CR_MPX25_111	C06	miseq25_1_333_6	ERS707092
ZF_CR_MPX25_112	C08	miseq25_1_333_8	ERS707093
ZF_CR_MPX25_113	C10	miseq25_1_333_10	ERS707094
ZF_CR_MPX25_114	C12	miseq25_1_333_12	ERS707095
ZF_CR_MPX25_115	C14	miseq25_1_333_14	ERS707096
ZF_CR_MPX25_116	C16	miseq25_1_333_16	ERS707097
ZF_CR_MPX25_117	C18	miseq25_1_333_18	ERS707098
ZF_CR_MPX25_118	C20	miseq25_1_333_20	ERS707099
ZF_CR_MPX25_119	C22	miseq25_1_333_22	ERS707100
ZF_CR_MPX25_12	A23	miseq25_1_331_47	ERS706993
ZF_CR_MPX25_120	C24	miseq25_1_333_24	ERS707101
ZF_CR_MPX25_121	E02	miseq25_1_335_2	ERS707102
ZF_CR_MPX25_122	E04	miseq25_1_335_4	ERS707103
ZF_CR_MPX25_123	E06	miseq25_1_335_6	ERS707104
ZF_CR_MPX25_124	E08	miseq25_1_335_8	ERS707105
ZF_CR_MPX25_125	E10	miseq25_1_335_10	ERS707106
ZF_CR_MPX25_126	E12	miseq25_1_335_12	ERS707107
ZF_CR_MPX25_127	E14	miseq25_1_335_14	ERS707108
ZF_CR_MPX25_128	E16	miseq25_1_335_16	ERS707109
ZF_CR_MPX25_129	E18	miseq25_1_335_18	ERS707110
ZF_CR_MPX25_13	C01	miseq25_1_333_1	ERS706994
ZF_CR_MPX25_130	E20	miseq25_1_335_20	ERS707111
ZF_CR_MPX25_131	E22	miseq25_1_335_22	ERS707112
ZF_CR_MPX25_132	E24	miseq25_1_335_24	ERS707113
ZF_CR_MPX25_133	G02	miseq25_1_337_2	ERS707114
ZF_CR_MPX25_134	G04	miseq25_1_337_4	ERS707115
ZF_CR_MPX25_135	G06	miseq25_1_337_6	ERS707116
ZF_CR_MPX25_136	G08	miseq25_1_337_8	ERS707117
ZF_CR_MPX25_137	G10	miseq25_1_337_10	ERS707118
ZF_CR_MPX25_138	G12	miseq25_1_337_12	ERS707119
ZF_CR_MPX25_139	G14	miseq25_1_337_14	ERS707120
ZF_CR_MPX25_14	C03	miseq25_1_333_3	ERS706995
ZF_CR_MPX25_140	G16	miseq25_1_337_16	ERS707121
ZF_CR_MPX25_141	G18	miseq25_1_337_18	ERS707122
ZF_CR_MPX25_142	G20	miseq25_1_337_20	ERS707123
ZF_CR_MPX25_143	G22	miseq25_1_337_22	ERS707124
ZF_CR_MPX25_144	G24	miseq25_1_337_24	ERS707125
ZF_CR_MPX25_145	I02	miseq25_1_338_2	ERS707126
ZF_CR_MPX25_146	I04	miseq25_1_338_4	ERS707127
ZF_CR_MPX25_147	I06	miseq25_1_338_6	ERS707128
ZF_CR_MPX25_148	I08	miseq25_1_338_8	ERS707129
ZF_CR_MPX25_149	I10	miseq25_1_338_10	ERS707130
ZF_CR_MPX25_15	C05	miseq25_1_333_5	ERS706996
ZF_CR_MPX25_150	I12	miseq25_1_338_12	ERS707131
ZF_CR_MPX25_151	I14	miseq25_1_338_14	ERS707132
ZF_CR_MPX25_152	I16	miseq25_1_338_16	ERS707133
ZF_CR_MPX25_153	I18	miseq25_1_338_18	ERS707134
ZF_CR_MPX25_154	I20	miseq25_1_338_20	ERS707135
ZF_CR_MPX25_155	I22	miseq25_1_338_22	ERS707136
ZF_CR_MPX25_156	I24	miseq25_1_338_24	ERS707137
ZF_CR_MPX25_157	K02	miseq25_1_311_2	ERS707138
ZF_CR_MPX25_158	K04	miseq25_1_311_4	ERS707139
ZF_CR_MPX25_159	K06	miseq25_1_311_6	ERS707140
ZF_CR_MPX25_16	C07	miseq25_1_333_7	ERS706997
ZF_CR_MPX25_160	K08	miseq25_1_311_8	ERS707141
ZF_CR_MPX25_161	K10	miseq25_1_311_10	ERS707142
ZF_CR_MPX25_162	K12	miseq25_1_311_12	ERS707143
ZF_CR_MPX25_163	K14	miseq25_1_311_14	ERS707144
ZF_CR_MPX25_164	K16	miseq25_1_311_16	ERS707145
ZF_CR_MPX25_165	K18	miseq25_1_311_18	ERS707146
ZF_CR_MPX25_166	K20	miseq25_1_311_20	ERS707147
ZF_CR_MPX25_167	K22	miseq25_1_311_22	ERS707148
ZF_CR_MPX25_168	K24	miseq25_1_311_24	ERS707149
ZF_CR_MPX25_169	M02	miseq25_1_320_2	ERS707150
ZF_CR_MPX25_17	C09	miseq25_1_333_9	ERS706998
ZF_CR_MPX25_170	M04	miseq25_1_320_4	ERS707151
ZF_CR_MPX25_171	M06	miseq25_1_320_6	ERS707152
ZF_CR_MPX25_172	M08	miseq25_1_320_8	ERS707153
ZF_CR_MPX25_173	M10	miseq25_1_320_10	ERS707154
ZF_CR_MPX25_174	M12	miseq25_1_320_12	ERS707155
ZF_CR_MPX25_175	M14	miseq25_1_320_14	ERS707156
ZF_CR_MPX25_176	M16	miseq25_1_320_16	ERS707157
ZF_CR_MPX25_177	M18	miseq25_1_320_18	ERS707158
ZF_CR_MPX25_178	M20	miseq25_1_320_20	ERS707159
ZF_CR_MPX25_179	M22	miseq25_1_320_22	ERS707160
ZF_CR_MPX25_18	C11	miseq25_1_333_11	ERS706999
ZF_CR_MPX25_180	M24	miseq25_1_320_24	ERS707161
ZF_CR_MPX25_19	C13	miseq25_1_333_13	ERS707000
ZF_CR_MPX25_193	B02	miseq25_1_332_26	ERS707174
ZF_CR_MPX25_194	B04	miseq25_1_332_28	ERS707175
ZF_CR_MPX25_195	B06	miseq25_1_332_30	ERS707176
ZF_CR_MPX25_196	B08	miseq25_1_332_32	ERS707177
ZF_CR_MPX25_197	B10	miseq25_1_332_34	ERS707178
ZF_CR_MPX25_198	B12	miseq25_1_332_36	ERS707179
ZF_CR_MPX25_199	B14	miseq25_1_332_38	ERS707180
ZF_CR_MPX25_2	A03	miseq25_1_331_27	ERS706983
ZF_CR_MPX25_20	C15	miseq25_1_333_15	ERS707001
ZF_CR_MPX25_200	B16	miseq25_1_332_40	ERS707181
ZF_CR_MPX25_201	B18	miseq25_1_332_42	ERS707182
ZF_CR_MPX25_202	B20	miseq25_1_332_44	ERS707183
ZF_CR_MPX25_203	B22	miseq25_1_332_46	ERS707184
ZF_CR_MPX25_204	B24	miseq25_1_332_48	ERS707185
ZF_CR_MPX25_205	D02	miseq25_1_334_2	ERS707186
ZF_CR_MPX25_206	D04	miseq25_1_334_4	ERS707187
ZF_CR_MPX25_207	D06	miseq25_1_334_6	ERS707188
ZF_CR_MPX25_208	D08	miseq25_1_334_8	ERS707189
ZF_CR_MPX25_209	D10	miseq25_1_334_10	ERS707190
ZF_CR_MPX25_21	C17	miseq25_1_333_17	ERS707002
ZF_CR_MPX25_210	D12	miseq25_1_334_12	ERS707191
ZF_CR_MPX25_211	D14	miseq25_1_334_14	ERS707192
ZF_CR_MPX25_212	D16	miseq25_1_334_16	ERS707193
ZF_CR_MPX25_213	D18	miseq25_1_334_18	ERS707194
ZF_CR_MPX25_214	D20	miseq25_1_334_20	ERS707195
ZF_CR_MPX25_215	D22	miseq25_1_334_22	ERS707196
ZF_CR_MPX25_216	D24	miseq25_1_334_24	ERS707197
ZF_CR_MPX25_217	F02	miseq25_1_336_2	ERS707198
ZF_CR_MPX25_218	F04	miseq25_1_336_4	ERS707199
ZF_CR_MPX25_219	F06	miseq25_1_336_6	ERS707200
ZF_CR_MPX25_22	C19	miseq25_1_333_19	ERS707003
ZF_CR_MPX25_220	F08	miseq25_1_336_8	ERS707201
ZF_CR_MPX25_221	F10	miseq25_1_336_10	ERS707202
ZF_CR_MPX25_222	F12	miseq25_1_336_12	ERS707203
ZF_CR_MPX25_223	F14	miseq25_1_336_14	ERS707204
ZF_CR_MPX25_224	F16	miseq25_1_336_16	ERS707205
ZF_CR_MPX25_225	F18	miseq25_1_336_18	ERS707206
ZF_CR_MPX25_226	F20	miseq25_1_336_20	ERS707207
ZF_CR_MPX25_227	F22	miseq25_1_336_22	ERS707208
ZF_CR_MPX25_228	F24	miseq25_1_336_24	ERS707209
ZF_CR_MPX25_229	H02	miseq25_1_337_26	ERS707210
ZF_CR_MPX25_23	C21	miseq25_1_333_21	ERS707004
ZF_CR_MPX25_230	H04	miseq25_1_337_28	ERS707211
ZF_CR_MPX25_231	H06	miseq25_1_337_30	ERS707212
ZF_CR_MPX25_232	H08	miseq25_1_337_32	ERS707213
ZF_CR_MPX25_233	H10	miseq25_1_337_34	ERS707214
ZF_CR_MPX25_234	H12	miseq25_1_337_36	ERS707215
ZF_CR_MPX25_235	H14	miseq25_1_337_38	ERS707216
ZF_CR_MPX25_236	H16	miseq25_1_337_40	ERS707217
ZF_CR_MPX25_237	H18	miseq25_1_337_42	ERS707218
ZF_CR_MPX25_238	H20	miseq25_1_337_44	ERS707219
ZF_CR_MPX25_239	H22	miseq25_1_337_46	ERS707220
ZF_CR_MPX25_24	C23	miseq25_1_333_23	ERS707005
ZF_CR_MPX25_240	H24	miseq25_1_337_48	ERS707221
ZF_CR_MPX25_241	J02	miseq25_1_339_2	ERS707222
ZF_CR_MPX25_242	J04	miseq25_1_339_4	ERS707223
ZF_CR_MPX25_243	J06	miseq25_1_339_6	ERS707224
ZF_CR_MPX25_244	J08	miseq25_1_339_8	ERS707225
ZF_CR_MPX25_245	J10	miseq25_1_339_10	ERS707226
ZF_CR_MPX25_246	J12	miseq25_1_339_12	ERS707227
ZF_CR_MPX25_247	J14	miseq25_1_339_14	ERS707228
ZF_CR_MPX25_248	J16	miseq25_1_339_16	ERS707229
ZF_CR_MPX25_249	J18	miseq25_1_339_18	ERS707230
ZF_CR_MPX25_25	E01	miseq25_1_335_1	ERS707006
ZF_CR_MPX25_250	J20	miseq25_1_339_20	ERS707231
ZF_CR_MPX25_251	J22	miseq25_1_339_22	ERS707232
ZF_CR_MPX25_252	J24	miseq25_1_339_24	ERS707233
ZF_CR_MPX25_253	L02	miseq25_1_315_2	ERS707234
ZF_CR_MPX25_254	L04	miseq25_1_315_4	ERS707235
ZF_CR_MPX25_255	L06	miseq25_1_315_6	ERS707236
ZF_CR_MPX25_256	L08	miseq25_1_315_8	ERS707237
ZF_CR_MPX25_257	L10	miseq25_1_315_10	ERS707238
ZF_CR_MPX25_258	L12	miseq25_1_315_12	ERS707239
ZF_CR_MPX25_259	L14	miseq25_1_315_14	ERS707240
ZF_CR_MPX25_26	E03	miseq25_1_335_3	ERS707007
ZF_CR_MPX25_260	L16	miseq25_1_315_16	ERS707241
ZF_CR_MPX25_261	L18	miseq25_1_315_18	ERS707242
ZF_CR_MPX25_262	L20	miseq25_1_315_20	ERS707243
ZF_CR_MPX25_263	L22	miseq25_1_315_22	ERS707244
ZF_CR_MPX25_264	L24	miseq25_1_315_24	ERS707245
ZF_CR_MPX25_265	N02	miseq25_1_331_2	ERS707246
ZF_CR_MPX25_266	N04	miseq25_1_331_4	ERS707247
ZF_CR_MPX25_267	N06	miseq25_1_331_6	ERS707248
ZF_CR_MPX25_268	N08	miseq25_1_331_8	ERS707249
ZF_CR_MPX25_269	N10	miseq25_1_331_10	ERS707250
ZF_CR_MPX25_27	E05	miseq25_1_335_5	ERS707008
ZF_CR_MPX25_270	N12	miseq25_1_331_12	ERS707251
ZF_CR_MPX25_271	N14	miseq25_1_331_14	ERS707252
ZF_CR_MPX25_272	N16	miseq25_1_331_16	ERS707253
ZF_CR_MPX25_273	N18	miseq25_1_331_18	ERS707254
ZF_CR_MPX25_274	N20	miseq25_1_331_20	ERS707255
ZF_CR_MPX25_275	N22	miseq25_1_331_22	ERS707256
ZF_CR_MPX25_276	N24	miseq25_1_331_24	ERS707257
ZF_CR_MPX25_28	E07	miseq25_1_335_7	ERS707009
ZF_CR_MPX25_289	B01	miseq25_1_332_25	ERS707270
ZF_CR_MPX25_29	E09	miseq25_1_335_9	ERS707010
ZF_CR_MPX25_290	B03	miseq25_1_332_27	ERS707271
ZF_CR_MPX25_291	B05	miseq25_1_332_29	ERS707272
ZF_CR_MPX25_292	B07	miseq25_1_332_31	ERS707273
ZF_CR_MPX25_293	B09	miseq25_1_332_33	ERS707274
ZF_CR_MPX25_294	B11	miseq25_1_332_35	ERS707275
ZF_CR_MPX25_295	B13	miseq25_1_332_37	ERS707276
ZF_CR_MPX25_296	B15	miseq25_1_332_39	ERS707277
ZF_CR_MPX25_297	B17	miseq25_1_332_41	ERS707278
ZF_CR_MPX25_298	B19	miseq25_1_332_43	ERS707279
ZF_CR_MPX25_299	B21	miseq25_1_332_45	ERS707280
ZF_CR_MPX25_3	A05	miseq25_1_331_29	ERS706984
ZF_CR_MPX25_30	E11	miseq25_1_335_11	ERS707011
ZF_CR_MPX25_300	B23	miseq25_1_332_47	ERS707281
ZF_CR_MPX25_301	D01	miseq25_1_334_1	ERS707282
ZF_CR_MPX25_302	D03	miseq25_1_334_3	ERS707283
ZF_CR_MPX25_303	D05	miseq25_1_334_5	ERS707284
ZF_CR_MPX25_304	D07	miseq25_1_334_7	ERS707285
ZF_CR_MPX25_305	D09	miseq25_1_334_9	ERS707286
ZF_CR_MPX25_306	D11	miseq25_1_334_11	ERS707287
ZF_CR_MPX25_307	D13	miseq25_1_334_13	ERS707288
ZF_CR_MPX25_308	D15	miseq25_1_334_15	ERS707289
ZF_CR_MPX25_309	D17	miseq25_1_334_17	ERS707290
ZF_CR_MPX25_31	E13	miseq25_1_335_13	ERS707012
ZF_CR_MPX25_310	D19	miseq25_1_334_19	ERS707291
ZF_CR_MPX25_311	D21	miseq25_1_334_21	ERS707292
ZF_CR_MPX25_312	D23	miseq25_1_334_23	ERS707293
ZF_CR_MPX25_313	F01	miseq25_1_336_1	ERS707294
ZF_CR_MPX25_314	F03	miseq25_1_336_3	ERS707295
ZF_CR_MPX25_315	F05	miseq25_1_336_5	ERS707296
ZF_CR_MPX25_316	F07	miseq25_1_336_7	ERS707297
ZF_CR_MPX25_317	F09	miseq25_1_336_9	ERS707298
ZF_CR_MPX25_318	F11	miseq25_1_336_11	ERS707299
ZF_CR_MPX25_319	F13	miseq25_1_336_13	ERS707300
ZF_CR_MPX25_32	E15	miseq25_1_335_15	ERS707013
ZF_CR_MPX25_320	F15	miseq25_1_336_15	ERS707301
ZF_CR_MPX25_321	F17	miseq25_1_336_17	ERS707302
ZF_CR_MPX25_322	F19	miseq25_1_336_19	ERS707303
ZF_CR_MPX25_323	F21	miseq25_1_336_21	ERS707304
ZF_CR_MPX25_324	F23	miseq25_1_336_23	ERS707305
ZF_CR_MPX25_325	H01	miseq25_1_337_25	ERS707306
ZF_CR_MPX25_326	H03	miseq25_1_337_27	ERS707307
ZF_CR_MPX25_327	H05	miseq25_1_337_29	ERS707308
ZF_CR_MPX25_328	H07	miseq25_1_337_31	ERS707309
ZF_CR_MPX25_329	H09	miseq25_1_337_33	ERS707310
ZF_CR_MPX25_33	E17	miseq25_1_335_17	ERS707014
ZF_CR_MPX25_330	H11	miseq25_1_337_35	ERS707311
ZF_CR_MPX25_331	H13	miseq25_1_337_37	ERS707312
ZF_CR_MPX25_332	H15	miseq25_1_337_39	ERS707313
ZF_CR_MPX25_333	H17	miseq25_1_337_41	ERS707314
ZF_CR_MPX25_334	H19	miseq25_1_337_43	ERS707315
ZF_CR_MPX25_335	H21	miseq25_1_337_45	ERS707316
ZF_CR_MPX25_336	H23	miseq25_1_337_47	ERS707317
ZF_CR_MPX25_337	J01	miseq25_1_339_1	ERS707318
ZF_CR_MPX25_338	J03	miseq25_1_339_3	ERS707319
ZF_CR_MPX25_339	J05	miseq25_1_339_5	ERS707320
ZF_CR_MPX25_34	E19	miseq25_1_335_19	ERS707015
ZF_CR_MPX25_340	J07	miseq25_1_339_7	ERS707321
ZF_CR_MPX25_341	J09	miseq25_1_339_9	ERS707322
ZF_CR_MPX25_342	J11	miseq25_1_339_11	ERS707323
ZF_CR_MPX25_343	J13	miseq25_1_339_13	ERS707324
ZF_CR_MPX25_344	J15	miseq25_1_339_15	ERS707325
ZF_CR_MPX25_345	J17	miseq25_1_339_17	ERS707326
ZF_CR_MPX25_346	J19	miseq25_1_339_19	ERS707327
ZF_CR_MPX25_347	J21	miseq25_1_339_21	ERS707328
ZF_CR_MPX25_348	J23	miseq25_1_339_23	ERS707329
ZF_CR_MPX25_349	L01	miseq25_1_315_1	ERS707330
ZF_CR_MPX25_35	E21	miseq25_1_335_21	ERS707016
ZF_CR_MPX25_350	L03	miseq25_1_315_3	ERS707331
ZF_CR_MPX25_351	L05	miseq25_1_315_5	ERS707332
ZF_CR_MPX25_352	L07	miseq25_1_315_7	ERS707333
ZF_CR_MPX25_353	L09	miseq25_1_315_9	ERS707334
ZF_CR_MPX25_354	L11	miseq25_1_315_11	ERS707335
ZF_CR_MPX25_355	L13	miseq25_1_315_13	ERS707336
ZF_CR_MPX25_356	L15	miseq25_1_315_15	ERS707337
ZF_CR_MPX25_357	L17	miseq25_1_315_17	ERS707338
ZF_CR_MPX25_358	L19	miseq25_1_315_19	ERS707339
ZF_CR_MPX25_359	L21	miseq25_1_315_21	ERS707340
ZF_CR_MPX25_36	E23	miseq25_1_335_23	ERS707017
ZF_CR_MPX25_360	L23	miseq25_1_315_23	ERS707341
ZF_CR_MPX25_361	N01	miseq25_1_331_1	ERS707342
ZF_CR_MPX25_362	N03	miseq25_1_331_3	ERS707343
ZF_CR_MPX25_363	N05	miseq25_1_331_5	ERS707344
ZF_CR_MPX25_364	N07	miseq25_1_331_7	ERS707345
ZF_CR_MPX25_365	N09	miseq25_1_331_9	ERS707346
ZF_CR_MPX25_366	N11	miseq25_1_331_11	ERS707347
ZF_CR_MPX25_367	N13	miseq25_1_331_13	ERS707348
ZF_CR_MPX25_368	N15	miseq25_1_331_15	ERS707349
ZF_CR_MPX25_369	N17	miseq25_1_331_17	ERS707350
ZF_CR_MPX25_37	G01	miseq25_1_337_1	ERS707018
ZF_CR_MPX25_370	N19	miseq25_1_331_19	ERS707351
ZF_CR_MPX25_371	N21	miseq25_1_331_21	ERS707352
ZF_CR_MPX25_372	N23	miseq25_1_331_23	ERS707353
ZF_CR_MPX25_38	G03	miseq25_1_337_3	ERS707019
ZF_CR_MPX25_39	G05	miseq25_1_337_5	ERS707020
ZF_CR_MPX25_4	A07	miseq25_1_331_31	ERS706985
ZF_CR_MPX25_40	G07	miseq25_1_337_7	ERS707021
ZF_CR_MPX25_41	G09	miseq25_1_337_9	ERS707022
ZF_CR_MPX25_42	G11	miseq25_1_337_11	ERS707023
ZF_CR_MPX25_43	G13	miseq25_1_337_13	ERS707024
ZF_CR_MPX25_44	G15	miseq25_1_337_15	ERS707025
ZF_CR_MPX25_45	G17	miseq25_1_337_17	ERS707026
ZF_CR_MPX25_46	G19	miseq25_1_337_19	ERS707027
ZF_CR_MPX25_47	G21	miseq25_1_337_21	ERS707028
ZF_CR_MPX25_48	G23	miseq25_1_337_23	ERS707029
ZF_CR_MPX25_49	I01	miseq25_1_338_1	ERS707030
ZF_CR_MPX25_5	A09	miseq25_1_331_33	ERS706986
ZF_CR_MPX25_50	I03	miseq25_1_338_3	ERS707031
ZF_CR_MPX25_51	I05	miseq25_1_338_5	ERS707032
ZF_CR_MPX25_52	I07	miseq25_1_338_7	ERS707033
ZF_CR_MPX25_53	I09	miseq25_1_338_9	ERS707034
ZF_CR_MPX25_54	I11	miseq25_1_338_11	ERS707035
ZF_CR_MPX25_55	I13	miseq25_1_338_13	ERS707036
ZF_CR_MPX25_56	I15	miseq25_1_338_15	ERS707037
ZF_CR_MPX25_57	I17	miseq25_1_338_17	ERS707038
ZF_CR_MPX25_58	I19	miseq25_1_338_19	ERS707039
ZF_CR_MPX25_59	I21	miseq25_1_338_21	ERS707040
ZF_CR_MPX25_6	A11	miseq25_1_331_35	ERS706987
ZF_CR_MPX25_60	I23	miseq25_1_338_23	ERS707041
ZF_CR_MPX25_61	K01	miseq25_1_311_1	ERS707042
ZF_CR_MPX25_62	K03	miseq25_1_311_3	ERS707043
ZF_CR_MPX25_63	K05	miseq25_1_311_5	ERS707044
ZF_CR_MPX25_64	K07	miseq25_1_311_7	ERS707045
ZF_CR_MPX25_65	K09	miseq25_1_311_9	ERS707046
ZF_CR_MPX25_66	K11	miseq25_1_311_11	ERS707047
ZF_CR_MPX25_67	K13	miseq25_1_311_13	ERS707048
ZF_CR_MPX25_68	K15	miseq25_1_311_15	ERS707049
ZF_CR_MPX25_69	K17	miseq25_1_311_17	ERS707050
ZF_CR_MPX25_7	A13	miseq25_1_331_37	ERS706988
ZF_CR_MPX25_70	K19	miseq25_1_311_19	ERS707051
ZF_CR_MPX25_71	K21	miseq25_1_311_21	ERS707052
ZF_CR_MPX25_72	K23	miseq25_1_311_23	ERS707053
ZF_CR_MPX25_73	M01	miseq25_1_320_1	ERS707054
ZF_CR_MPX25_74	M03	miseq25_1_320_3	ERS707055
ZF_CR_MPX25_75	M05	miseq25_1_320_5	ERS707056
ZF_CR_MPX25_76	M07	miseq25_1_320_7	ERS707057
ZF_CR_MPX25_77	M09	miseq25_1_320_9	ERS707058
ZF_CR_MPX25_78	M11	miseq25_1_320_11	ERS707059
ZF_CR_MPX25_79	M13	miseq25_1_320_13	ERS707060
ZF_CR_MPX25_8	A15	miseq25_1_331_39	ERS706989
ZF_CR_MPX25_80	M15	miseq25_1_320_15	ERS707061
ZF_CR_MPX25_81	M17	miseq25_1_320_17	ERS707062
ZF_CR_MPX25_82	M19	miseq25_1_320_19	ERS707063
ZF_CR_MPX25_83	M21	miseq25_1_320_21	ERS707064
ZF_CR_MPX25_84	M23	miseq25_1_320_23	ERS707065
ZF_CR_MPX25_9	A17	miseq25_1_331_41	ERS706990
ZF_CR_MPX25_97	A02	miseq25_1_331_26	ERS707078
ZF_CR_MPX25_98	A04	miseq25_1_331_28	ERS707079
ZF_CR_MPX25_99	A06	miseq25_1_331_30	ERS707080
